# Supplementary material for: Proteomic analysis of cerebrospinal fluid extracellular vesicles reveals synaptic injury, inflammation, and stress response markers in HIV patients with cognitive impairment
Source: J Neuroinflammation. 2019 Dec 5;16:254. doi: 10.1186/s12974-019-1617-y (PMC6896665; doi:10.1186/s12974-019-1617-y)
Supplement: Supplementary file 1 — Additional file 1: Table S1. List of abundant proteins. [file 12974_2019_1617_MOESM1_ESM.xlsx]

## Sheet: Sheet1
Supplementary Table 1: List of abundant proteins
Abundant proteins in CSF	Gene Symbols	References
Actin	ACTN	PMID:15952730
Afamin	AFM	PMID:15952730
Albumin	ALB	PMID:15952730
Alpha-1B-glycoprotein precursor	A1BG	PMID:22433316
Alpha-2-antiplasmin	SERPINF2	PMID:15952730
Amyloid beta A4 protein	APP	PMID:29922220
Amyloid precursor-like protein	APLP1	PMID:11680889
Angiotensinogen	AGT	PMID:25038066
Angiotensinogen precursor	AGT	PMID:22433316
Apolipoprotein A-I	APOA1	PMID:15952730
Apolipoprotein A-II	APOA2	PMID:15952730
Apolipoprotein AIV	APOA4	PMID:15952730
Apolipoprotein B	APOB	PMID:15952730
Apolipoprotein D	APOD	PMID:15952730
Apolipoprotein E	APOE	PMID:15952730
Apolipoprotein J	APOJ	PMID:11680889
Aspartate aminotransferase	AST	PMID:15952730
Basement membrane-specific heparan sulfate proteoglycan core protein precursor	HSPG2	PMID:22433316
Beta-2-glycoprotein 1 precursor	APOH	PMID:22433316
Beta-Ala-His dipeptidase precursor	CNDP1	PMID:22433316
b-trace		PMID:11680889
C4B1	C4B	PMID:22433316
Calsyntenin 1 isoform 2	CLSTN1	PMID:22433316
Cathepsin	CTS	PMID:15952730
Ceruloplasmin	CP	PMID:15952730
Chromogranin A	CgA	PMID:11680889
Chromogranin A precursor	CHGA	PMID:22433316
Chromogranin B	CgB	PMID:11680889
Clusterin	CLU	PMID:25038066
Coagulation factor V	F5	PMID:22433316
Collagen type α-1	COL1A1	PMID:11680889
Complement 3	C3	PMID:15952730
Complement C1r subcomponent precursor	C1R; C17orf13; ACYP1	PMID:22433316
Complement C1s subcomponent precursor	C1S	PMID:22433316
Complement C5 precursor	C5	PMID:22433316
Complement component 4A	C4A	PMID:22433316
Complement component C7 precursor	C7	PMID:22433316
Complement component C9 precursor	C9	PMID:22433316
Complement factor D	CFD	PMID:22433316
Complement factor I	CFI	PMID:22433316
Contactin	CNTN	PMID:22433316, 11680889
Cystatin C	CST3	PMID:11680889
Cytosolic non-specific dipeptidase	CNDP2	PMID:
DCC-interacting protein 13-alpha	APPL1	PMID:
Dermcidin	DCD	PMID:15952730
Ectonucleotide pyrophosphatase/phosphodiesterase family	ENPP2	PMID: 25038066
EGF-containing fibulin-like extracellular matrix protein 1	EFEMP1	PMID:15952730
Fibrinogen	FGG	PMID:15952730
Fibrinogen beta chain precursor	FGB	PMID: 22433316
Fibronectin	FN1	PMID: 25038066
FTS and Hook-interacting protein	FAM160A2	PMID: 25038066
Galectin-3-binding protein precursor	LGALS3BP	PMID: 22433316
Gelsolin	GSN	PMID: 11680889, 15952730
Glutamate carboxypeptidase-like protein 2	FOLH1	PMID:15952730
Growth-inhibiting protein		PMID: 17929958
Haptoglobin	HP	PMID:15952730
Hemoglobin subunit alpha, beta	HBA1	PMID: 22433316
Hemopexin	HPX	PMID: 11680889
Histidine-rich glycoprotein	HRG	PMID:15952730
IgGFc-binding protein precursor	FCGBP	PMID: 22433316
IGHG1 protein	IGHG1	PMID: 22433316
IGHM protein	IGHM	PMID: 22433316
IGKC protein	IGKC	PMID: 22433316
IGKV1-5 protein	IGKV1-5	PMID: 22433316
IGL@ protein	IGL@	PMID: 22433316
Immunoglobulin A	IgA	PMID:15952730
Immunoglobulin G	IgG	PMID:15952730
Immunoglobulin M	IgM	PMID:15952730
Inter-alpha-trypsin inhibitor heavy chain H1 precursor	ITIH1	PMID:22433316
Inter-alpha-trypsin inhibitor heavy chain H2 precursor	ITIH2	PMID:22433316
Isoform 1 of Cartilage acidic protein 1 precursor	CRTAC1	PMID:22433316
Isoform 1 of Complement factor B precursor (Fragment)	CFB	PMID:22433316
Isoform 1 of Complement factor H precursor	CFH	PMID:22433316
Isoform 1 of Contactin-1 precursor	CNTN1	PMID:22433316
Isoform 1 of Contactin-2 precursor	CNTN2	PMID:22433316
Isoform 1 of Fibrinogen alpha chain precursor	FGA	PMID:22433316
Isoform 1 of Haptoglobin-related protein precursor	HPR	PMID:22433316
Isoform 1 of Inter-alpha-trypsin inhibitor heavy chain H4 precursor	ITIH4	PMID:22433316
Isoform 3 of Peptidyl-glycine alpha-amidating monooxygenase precursor	PAM	PMID:22433316
Isoform C of Osteopontin precursor	SPP1	PMID:22433316
Isoform M1 of Pyruvate kinase isozymes M1/M2	PKM2	PMID:22433316
Kallikrein 6	KLK6	PMID:15952730
Keratin	KRT	PMID:25038066
Kininogen	KNG1	PMID:17929958
Malate dehydrogenase	MDH	PMID:15952730
Mimecan precursor	OGN	PMID:22433316
Myosin b heavy chain	MYH	PMID:11680889
N-acetyllactosaminide beta-1,3-N-acetylglucosaminyltransferase	B3GNT1	PMID:22433316
Pigment epithelium-derived factor	PEDF	PMID:15952730
Plasma protease C1 inhibitor	SERPING1	PMID:15952730
Plasma serine protease inhibitor	SERPINA5	PMID:25809122
Plasminogen	PLG	PMID:11680889
Procollagen C-endopeptidase enhancer	PCOLCE	PMID:17929958
Procollagen C-proteinase enhancer protein	PCPE	PMID:15952730
ProSAAS precursor	PCSK1N	PMID:22433316
Prostaglandin D synthase	PTGDS	PMID:11680889
Protein FAM3C precursor	FAM3C	PMID:22433316
Prothrombin precursor	F2	PMID:22433316
Retinol Binding Protein	RBP	PMID:17929958
Ribosomal proteins		PMID:24795602
Secretogranin-1 precursor	CHGB	PMID:22433316
Secretogranin-2 precursor	SCG2	PMID:22433316
Secretogranin-3 precursor	SCG3	PMID:22433316
Serine (or cysteine) proteinase inhibitor, clade C (antithrombin)	SERPINC1	PMID:17929958
Serine (or cysteine) proteinase inhibitor, clade F	SERPINF1	PMID:17929958
Serum amyloid A-1 protein	SAA1	PMID:28628634, 28107809
Serum paraoxonase/arylesterase	PON	PMID:15952730
Sex hormone-binding globulin	SHBG	PMID:16464944
SPARC-like protein 1	SPARCL1	PMID:25038066
Transferrin	TF	PMID:15952730
Transthyretin	TTR	PMID:1168088
Tropomyosin	TPM	PMID:20019327
Ubiquitin	UBB, UBC	PMID:11680889
Vitamin D-binding protein	GC	PMID: 25038066
Vitamin K-dependent protein S	PROS1	PMID:15952730
Vitronectin	VTN	PMID:15952730
Zn α-glycoprotein precursor	AZGP1	PMID:11680889
α-1 anti chymotrypsin	SERPINA3	PMID:11680889
α-1 anti-trypsin precursor		PMID:11680889
α1-acid glycoprotein	ORM1	PMID:12836058
α1-antitrypsin	SERPINA1	PMID:15952730
α2-macroglobulin	A2M	PMID:15952730
