# Supplementary material for: Proteomic analysis of cerebrospinal fluid extracellular vesicles reveals synaptic injury, inflammation, and stress response markers in HIV patients with cognitive impairment
Source: J Neuroinflammation. 2019 Dec 5;16:254. doi: 10.1186/s12974-019-1617-y (PMC6896665; doi:10.1186/s12974-019-1617-y)
Supplement: Supplementary file 2 — Additional file 2: Table S2. Mass spectrometry identification of proteins in 20 HIV+ CSF EV fractions using ABSciex 4800Plus MALDI-TOF/TOF platform. [file 12974_2019_1617_MOESM2_ESM.xlsx]

## Sheet: CSFEV_N20
Supplementary Table 2 Mass spectrometry identification of proteins in 20 HIV+ CSF EV fractions using ABSciex 4800Plus MALDI-TOF/TOF platform. Peptide sequences were determined by Sequest search algorithm with 1% false discovery rate. Database search was performed using geneXplain TRANSFAC. Common contaminants and highly abundant proteins were omitted from GO annotation analysis.
					No HAND_Unique peptide counts										HAND_Unique peptide counts										No HAND_Total peptide counts										HAND_Total peptide counts										No HAND_% Coverage
Reference UniProt ID	Gene Symbol	Annotation	Abundant	Contaminants/ uncharacterized	128_Unique	147_Unique	332_Unique	241_Unique	205_Unique	209_Unique	214_Unique	280_Unique	782_Unique	072_Unique	143D_Unique	093_Unique	020_Unique	129_Unique	139_Unique	148_Unique	228_Unique	151_Unique	083_Unique	010_Unique	128_Total	147_Total	332_Total	241_Total	205_Total	209_Total	214_Total	280_Total	782_Total	072_Total	143_Total	093_Total	020_Total	129_Total	139_Total	148_Total	228_Total	151_Total	083_Total	010_Total	128_%Coverage	147_% Coverage	332_%Coverage	241_%Coverage	205_%Coverage
P04217	A1BG	Alpha-1B-glycoprotein	X		1	4	0	2	3	2	2	7	5	6	0	1	8	134	5	3	5	7	1	3	1	4	0	2	5	2	2	7	5	8	0	1	10	473	5	3	6	7	1	4	0.022	0.123	0	0.067	0.087
P01023	A2M	Alpha-2-macroglobulin	X		36	52	49	41	34	20	34	47	36	55	26	35	49	84	50	49	45	54	54	59	73	145	110	61	90	31	61	90	66	167	34	44	78	263	59	86	81	179	106	175	0.309	0.37	0.356	0.335	0.27
P49588	AARS	Alanine--tRNA ligase, cytoplasmic			0	0	0	0	0	0	0	0	0	7	4	8	0	0	1	3	0	17	12	8	0	0	0	0	0	0	0	0	0	7	4	8	0	0	1	4	0	18	13	9	0	0	0	0	0
Q9BTE6	AARSD1	Alanyl-tRNA editing protein Aarsd1			0	0	0	0	0	0	0	0	0	0	0	0	0	0	0	0	0	1	0	0	0	0	0	0	0	0	0	0	0	0	0	0	0	0	0	0	0	1	0	0	0	0	0	0	0
P80404	ABAT	4-aminobutyrate aminotransferase, mitochondrial			0	0	0	0	0	0	0	0	0	0	0	0	0	0	0	0	0	2	2	0	0	0	0	0	0	0	0	0	0	0	0	0	0	0	0	0	0	2	2	0	0	0	0	0	0
O94911	ABCA8	ATP-binding cassette sub-family A member 8			0	0	0	0	0	0	0	0	0	0	0	0	0	0	0	0	0	1	0	0	0	0	0	0	0	0	0	0	0	0	0	0	0	0	0	0	0	1	0	0	0	0	0	0	0
P61221	ABCE1	ATP-binding cassette sub-family E member 1			0	0	0	0	0	0	0	0	0	0	0	0	0	0	0	0	0	0	1	0	0	0	0	0	0	0	0	0	0	0	0	0	0	0	0	0	0	0	1	0	0	0	0	0	0
Q96IU4	ABHD14B	Protein ABHD14B			0	0	0	0	0	0	0	0	0	1	0	1	0	0	1	4	0	3	5	1	0	0	0	0	0	0	0	0	0	1	0	1	0	0	1	4	0	3	5	1	0	0	0	0	0
Q8IZP0	ABI1	Abl interactor 1			0	0	0	0	0	0	0	0	0	0	0	0	0	0	0	0	0	1	0	0	0	0	0	0	0	0	0	0	0	0	0	0	0	0	0	0	0	1	0	0	0	0	0	0	0
P42765	ACAA2	3-ketoacyl-CoA thiolase, mitochondrial			0	0	0	0	0	0	0	0	0	0	0	0	0	0	0	0	0	1	0	0	0	0	0	0	0	0	0	0	0	0	0	0	0	0	0	0	0	1	0	0	0	0	0	0	0
P16112	ACAN	Aggrecan core protein			0	0	0	0	0	0	0	0	0	0	0	0	0	0	0	0	0	1	0	0	0	0	0	0	0	0	0	0	0	0	0	0	0	0	0	0	0	2	0	0	0	0	0	0	0
Q15057	ACAP2	Arf-GAP with coiled-coil, ANK repeat and PH domain-containing protein 2			0	0	0	0	0	0	0	0	0	0	0	0	0	0	0	0	0	1	0	0	0	0	0	0	0	0	0	0	0	0	0	0	0	0	0	0	0	1	0	0	0	0	0	0	0
P24752	ACAT1	Acetyl-CoA acetyltransferase, mitochondrial			0	0	0	0	0	0	0	0	0	1	1	1	0	0	0	0	0	2	0	0	0	0	0	0	0	0	0	0	0	1	1	1	0	0	0	0	0	2	0	0	0	0	0	0	0
Q9BWD1	ACAT2	Acetyl-CoA acetyltransferase, cytosolic			0	0	0	0	0	0	0	0	0	2	2	1	0	0	1	1	0	5	5	0	0	0	0	0	0	0	0	0	0	2	2	1	0	0	1	2	0	7	7	0	0	0	0	0	0
Q8N6N7	ACBD7	Acyl-CoA-binding domain-containing protein 7			0	0	0	0	0	0	0	0	0	0	1	1	0	0	0	1	0	0	0	0	0	0	0	0	0	0	0	0	0	0	1	1	0	0	0	1	0	0	0	0	0	0	0	0	0
P53396	ACLY	ATP-citrate synthase			0	0	0	0	0	0	0	0	0	4	0	5	0	0	0	1	0	10	6	7	0	0	0	0	0	0	0	0	0	4	0	5	0	0	0	1	0	12	6	7	0	0	0	0	0
P21399	ACO1	Cytoplasmic aconitate hydratase			0	0	0	0	0	0	0	0	0	10	2	5	0	0	6	6	0	12	15	10	0	0	0	0	0	0	0	0	0	12	2	5	0	0	6	7	0	15	20	10	0	0	0	0	0
Q99798	ACO2	Aconitate hydratase, mitochondrial			0	0	0	0	0	0	0	0	0	6	0	2	0	0	0	3	0	7	9	0	0	0	0	0	0	0	0	0	0	6	0	2	0	0	0	3	0	7	9	0	0	0	0	0	0
Q86TX2	ACOT1	Acyl-coenzyme A thioesterase 1			0	0	0	0	0	0	0	0	0	0	0	1	0	0	0	0	0	0	0	0	0	0	0	0	0	0	0	0	0	0	0	1	0	0	0	0	0	0	0	0	0	0	0	0	0
P49753	ACOT2	Acyl-coenzyme A thioesterase 2, mitochondrial			0	0	0	0	0	0	0	0	0	1	0	0	0	0	1	1	0	2	5	1	0	0	0	0	0	0	0	0	0	1	0	0	0	0	1	1	0	2	5	1	0	0	0	0	0
O00154	ACOT7	Cytosolic acyl coenzyme A thioester hydrolase			0	0	0	0	0	0	0	0	0	0	0	0	0	0	0	2	0	0	5	0	0	0	0	0	0	0	0	0	0	0	0	0	0	0	0	2	0	0	5	0	0	0	0	0	0
P24666	ACP1	Low molecular weight phosphotyrosine protein phosphatase			0	0	0	0	0	0	0	0	0	1	1	3	0	0	1	2	0	3	4	0	0	0	0	0	0	0	0	0	0	1	2	3	0	0	1	2	0	3	4	0	0	0	0	0	0
D3YTI2	ACP1	Low molecular weight phosphotyrosine protein phosphatase			0	0	0	0	0	0	0	0	0	0	0	0	0	0	0	0	0	0	1	0	0	0	0	0	0	0	0	0	0	0	0	0	0	0	0	0	0	0	2	0	0	0	0	0	0
P11117	ACP2	Lysosomal acid phosphatase			0	0	0	0	0	1	0	0	0	1	0	0	0	0	0	1	0	0	0	0	0	0	0	0	0	1	0	0	0	1	0	0	0	0	0	1	0	0	0	0	0	0	0	0	0
P10323	ACR	Acrin			0	0	0	0	0	0	0	0	0	0	0	0	0	0	1	1	0	0	1	0	0	0	0	0	0	0	0	0	0	0	0	0	0	0	1	1	0	0	1	0	0	0	0	0	0
P33121	ACSL1	Long-chain-fatty-acid--CoA ligase 1			0	0	0	0	0	0	0	0	0	0	0	0	0	0	0	0	0	1	0	0	0	0	0	0	0	0	0	0	0	0	0	0	0	0	0	0	0	1	0	0	0	0	0	0	0
P62736	ACTA2	Actin, aortic smooth muscle	X		8	2	2	3	4	4	3	1	2	11	6	11	7	7	8	13	0	12	10	8	12	2	2	3	4	4	4	1	2	31	23	72	8	8	10	58	0	38	39	14	0.194	0.09	0.072	0.093	0.119
P60709	ACTB	Actin, cytoplasmic 1	X		0	0	0	0	0	0	0	0	0	0	7	7	5	7	0	0	0	0	0	0	0	0	0	0	0	0	0	0	0	0	21	33	9	8	0	0	0	0	0	0	0	0	0	0	0
P63261	ACTG1	Actin, cytoplasmic 2	X		5	4	0	4	2	1	1	0	1	9	0	0	0	0	6	8	1	9	8	6	6	5	0	4	2	1	1	0	1	15	0	0	0	0	8	10	1	22	14	8	0.245	0.184	0	0.133	0.083
Q5JWF8	ACTL10	Actin-like protein 10	X		0	0	0	0	0	0	0	0	0	0	0	1	0	0	0	0	0	0	1	0	0	0	0	0	0	0	0	0	0	0	0	1	0	0	0	0	0	0	1	0	0	0	0	0	0
P12814	ACTN1	Alpha-actinin-1	X		0	0	0	0	0	0	0	0	0	8	1	11	4	7	4	6	0	12	3	4	0	0	0	0	0	0	0	0	0	9	1	12	4	8	4	6	0	13	3	4	0	0	0	0	0
P35609	ACTN2	Alpha-actinin-2	X		0	2	0	0	0	0	0	0	0	3	0	0	0	0	4	5	0	8	4	6	0	2	0	0	0	0	0	0	0	3	0	0	0	0	4	5	0	9	4	7	0	0.027	0	0	0
Q08043	ACTN3	Alpha-actinin-3	X		0	0	0	0	0	0	0	0	0	2	0	0	0	0	0	2	0	2	0	0	0	0	0	0	0	0	0	0	0	2	0	0	0	0	0	2	0	2	0	0	0	0	0	0	0
O43707	ACTN4	Alpha-actinin-4	X		0	0	0	0	0	0	0	0	1	21	0	9	0	0	14	20	0	26	13	17	0	0	0	0	0	0	0	0	1	25	0	10	0	0	15	20	0	34	16	21	0	0	0	0	0
Q9NZ32	ACTR10	Actin-related protein 10	X		0	0	0	0	0	0	0	0	0	0	0	1	0	0	0	0	0	1	1	0	0	0	0	0	0	0	0	0	0	0	0	1	0	0	0	0	0	1	1	0	0	0	0	0	0
P61163	ACTR1A	Alpha-centractin	X		0	0	0	0	0	0	0	0	0	1	3	3	0	0	2	3	0	2	4	3	0	0	0	0	0	0	0	0	0	1	3	3	0	0	2	3	0	2	4	3	0	0	0	0	0
P42025	ACTR1B	Beta-centractin	X		0	0	0	0	0	0	0	0	0	6	0	4	0	0	5	0	0	5	6	0	0	0	0	0	0	0	0	0	0	6	0	4	0	0	5	0	0	7	6	0	0	0	0	0	0
P61160	ACTR2	Actin-related protein 2	X		0	0	0	0	0	0	0	0	0	1	0	3	1	0	0	1	0	8	4	2	0	0	0	0	0	0	0	0	0	1	0	4	1	0	0	1	0	8	4	2	0	0	0	0	0
P61158	ACTR3	Actin-related protein 3	X		0	0	0	0	0	0	0	0	0	1	0	3	0	0	0	2	0	5	4	0	0	0	0	0	0	0	0	0	0	1	0	3	0	0	0	2	0	5	5	0	0	0	0	0	0
O14672	ADAM10	Disintegrin and metalloproteinase domain-containing protein 10			0	0	0	0	0	0	0	0	0	0	0	1	0	0	0	0	0	0	0	0	0	0	0	0	0	0	0	0	0	0	0	1	0	0	0	0	0	0	0	0	0	0	0	0	0
Q13444	ADAM15	Disintegrin and metalloproteinase domain-containing protein 15			0	0	0	0	0	0	0	0	0	1	0	0	0	0	0	0	0	0	0	0	0	0	0	0	0	0	0	0	0	1	0	0	0	0	0	0	0	0	0	0	0	0	0	0	0
Q9P0K1	ADAM22	Disintegrin and metalloproteinase domain-containing protein 22			0	0	0	0	0	0	0	0	0	0	0	0	0	7	0	0	0	0	0	0	0	0	0	0	0	0	0	0	0	0	0	0	0	7	0	0	0	0	0	0	0	0	0	0	0
Q8TE57	ADAMTS16	A disintegrin and metalloproteinase with thrombospondin motifs 16			0	0	0	0	0	0	0	0	0	0	0	0	0	0	1	0	0	0	0	0	0	0	0	0	0	0	0	0	0	0	0	0	0	0	1	0	0	0	0	0	0	0	0	0	0
O95450	ADAMTS2	A disintegrin and metalloproteinase with thrombospondin motifs 2			0	0	0	0	0	0	0	0	0	0	1	0	0	0	0	0	0	0	0	0	0	0	0	0	0	0	0	0	0	0	1	0	0	0	0	0	0	0	0	0	0	0	0	0	0
P59510	ADAMTS20	A disintegrin and metalloproteinase with thrombospondin motifs 20			0	0	0	0	0	0	0	0	0	0	1	0	0	0	0	0	0	0	0	0	0	0	0	0	0	0	0	0	0	0	1	0	0	0	0	0	0	0	0	0	0	0	0	0	0
Q9UP79	ADAMTS8	A disintegrin and metalloproteinase with thrombospondin motifs 8			1	0	0	0	0	0	0	0	0	0	1	0	0	0	0	0	0	0	0	0	1	0	0	0	0	0	0	0	0	0	2	0	0	0	0	0	0	0	0	0	0.015	0	0	0	0
Q9P2N4	ADAMTS9	A disintegrin and metalloproteinase with thrombospondin motifs 9			0	0	0	0	0	0	0	0	0	0	0	0	0	0	0	0	0	0	1	0	0	0	0	0	0	0	0	0	0	0	0	0	0	0	0	0	0	0	1	0	0	0	0	0	0
Q8N6G6	ADAMTSL1	ADAMTS-like protein 1			0	0	0	0	0	0	0	0	0	0	0	0	0	0	0	0	0	0	1	0	0	0	0	0	0	0	0	0	0	0	0	0	0	0	0	0	0	0	1	0	0	0	0	0	0
O60503	ADCY9	Adenylate cyclase type 9			0	0	0	0	0	0	0	0	0	0	0	1	0	0	0	0	0	0	0	0	0	0	0	0	0	0	0	0	0	0	0	1	0	0	0	0	0	0	0	0	0	0	0	0	0
P35611	ADD1	Alpha-adducin			0	0	0	0	0	0	0	0	0	2	1	2	0	0	0	0	0	1	2	0	0	0	0	0	0	0	0	0	0	2	1	2	0	0	0	0	0	1	2	0	0	0	0	0	0
Q9UEY8	ADD3	Gamma-adducin			0	0	0	0	0	0	0	0	0	2	0	2	0	0	0	0	0	4	1	0	0	0	0	0	0	0	0	0	0	2	0	2	0	0	0	0	0	5	1	0	0	0	0	0	0
P07327	ADH1A	Alcohol dehydrogenase 1A			0	0	0	0	0	0	0	0	0	0	0	2	0	0	2	5	0	6	3	1	0	0	0	0	0	0	0	0	0	0	0	2	0	0	2	6	0	6	3	1	0	0	0	0	0
P00325	ADH1B	Alcohol dehydrogenase 1B			0	0	0	0	0	0	0	0	0	1	0	0	0	0	2	2	0	3	3	2	0	0	0	0	0	0	0	0	0	1	0	0	0	0	2	2	0	3	3	2	0	0	0	0	0
P11766	ADH5	Alcohol dehydrogenase class-3			0	0	0	0	0	0	0	0	0	4	2	5	0	0	4	7	0	7	4	0	0	0	0	0	0	0	0	0	0	4	2	6	0	0	4	7	0	8	5	0	0	0	0	0	0
Q15848	ADIPOQ	Adiponectin			0	0	0	0	0	0	0	0	0	0	0	0	0	0	0	0	0	0	1	1	0	0	0	0	0	0	0	0	0	0	0	0	0	0	0	0	0	0	1	1	0	0	0	0	0
Q15847	ADIRF	Adipogenesis regulatory factor			0	0	0	0	0	0	0	0	0	1	2	2	0	0	2	2	0	1	2	0	0	0	0	0	0	0	0	0	0	1	3	3	0	0	2	2	0	1	2	0	0	0	0	0	0
P55263	ADK	Adenosine kinase			0	0	0	0	0	0	0	0	0	0	0	1	0	0	0	0	0	3	0	0	0	0	0	0	0	0	0	0	0	0	0	1	0	0	0	0	0	3	0	0	0	0	0	0	0
A0A0U1RQK4	ADPRHL1	[Protein ADP-ribosylarginine] hydrolase-like protein 1			0	1	1	1	0	0	0	0	0	1	0	0	0	0	0	0	0	0	0	1	0	1	1	3	0	0	0	0	0	1	0	0	0	0	0	0	0	0	0	2	0	0.007	0.007	0.007	0
P30566	ADSL	Adenylosuccinate lyase			0	0	0	0	0	0	0	0	0	0	0	2	0	0	0	0	0	1	0	0	0	0	0	0	0	0	0	0	0	0	0	2	0	0	0	0	0	1	0	0	0	0	0	0	0
P30520	ADSS	Adenylosuccinate synthetase isozyme 2			0	0	0	0	0	0	0	0	0	0	0	1	0	0	0	1	0	1	0	0	0	0	0	0	0	0	0	0	0	0	0	1	0	0	0	1	0	1	0	0	0	0	0	0	0
Q8N142	ADSSL1	Adenylosuccinate synthetase isozyme 1			0	0	0	0	0	0	0	0	0	0	0	0	0	0	0	0	0	1	0	0	0	0	0	0	0	0	0	0	0	0	0	0	0	0	0	0	0	1	0	0	0	0	0	0	0
Q8IUX7	AEBP1	Adipocyte enhancer-binding protein 1			5	6	3	2	0	0	0	0	0	0	3	3	2	7	0	0	0	1	0	0	6	6	3	2	0	0	0	0	0	0	4	3	4	7	0	0	0	1	0	0	0.058	0.08	0.049	0.014	0
P43652	AFM	Afamin	X		0	0	0	2	0	2	0	3	2	3	0	0	0	0	0	0	1	1	0	0	0	0	0	2	0	2	0	3	2	4	0	0	0	0	0	0	1	1	0	0	0	0	0	0.04	0
P20933	AGA	N(4)-(beta-N-acetylglucaminyl)-L-asparaginase			0	0	0	0	1	0	0	0	0	0	0	0	0	0	0	0	0	0	0	0	0	0	0	0	1	0	0	0	0	0	0	0	0	0	0	0	0	0	0	0	0	0	0	0	0.035
A0A087X1U1	AGAP1	Arf-GAP with GTPase, ANK repeat and PH domain-containing protein 1			0	0	0	0	0	0	0	0	0	0	0	0	0	0	0	0	0	0	1	0	0	0	0	0	0	0	0	0	0	0	0	0	0	0	0	0	0	0	1	0	0	0	0	0	0
E7ESL9	AGAP3	Arf-GAP with GTPase, ANK repeat and PH domain-containing protein 3			0	0	0	0	0	0	0	0	0	0	0	1	0	0	0	0	0	0	0	0	0	0	0	0	0	0	0	0	0	0	0	1	0	0	0	0	0	0	0	0	0	0	0	0	0
P35573	AGL	Glycogen debranching enzyme			0	0	0	0	0	0	0	0	0	6	0	6	0	0	2	4	0	12	5	12	0	0	0	0	0	0	0	0	0	7	0	6	0	0	3	4	0	14	6	13	0	0	0	0	0
O00468	AGRN	Agrin			2	3	1	2	1	0	0	0	0	3	4	3	2	6	0	1	0	5	0	1	2	3	1	2	1	0	0	0	0	4	4	3	2	17	0	1	0	6	0	1	0.012	0.021	0.004	0.015	0.01
P01019	AGT	Angiotensinogen	X		6	11	13	8	4	4	5	12	7	7	11	6	17	76	16	12	6	7	9	8	9	11	13	9	6	5	7	15	9	9	17	6	34	94	17	12	9	9	11	10	0.159	0.26	0.239	0.231	0.105
P23526	AHCY	Adenosylhomocysteinase			0	0	0	0	0	0	0	0	0	7	0	3	0	0	4	8	0	12	8	8	0	0	0	0	0	0	0	0	0	9	0	3	0	0	4	8	0	21	8	8	0	0	0	0	0
O43865	AHCYL1	S-adenosylhomocysteine hydrolase-like protein 1			0	0	0	0	0	0	0	0	0	2	2	7	0	0	2	0	0	3	7	2	0	0	0	0	0	0	0	0	0	2	2	7	0	0	2	0	0	3	8	2	0	0	0	0	0
Q96HN2	AHCYL2	Adenosylhomocysteinase 3			0	0	0	0	0	0	0	0	0	0	0	3	0	0	1	0	0	1	3	0	0	0	0	0	0	0	0	0	0	0	0	3	0	0	1	0	0	1	3	0	0	0	0	0	0
Q09666	AHNAK	Neuroblast differentiation-associated protein AHNAK			0	0	0	0	0	0	0	0	0	10	50	77	0	0	8	15	0	19	43	1	0	0	0	0	0	0	0	0	0	10	56	81	0	0	8	15	0	22	47	1	0	0	0	0	0
O95433	AHSA1	Activator of 90 kDa heat shock protein ATPase homolog 1			0	0	0	0	0	0	0	0	0	2	0	2	0	0	1	0	0	1	3	1	0	0	0	0	0	0	0	0	0	2	0	2	0	0	1	0	0	1	3	1	0	0	0	0	0
P02765	AHSG	Alpha-2-HS-glycoprotein	X		3	4	4	3	0	0	3	4	3	2	3	4	4	6	4	4	0	3	4	1	10	14	6	6	0	0	8	5	3	2	13	9	9	16	4	4	0	3	6	2	0.101	0.101	0.101	0.101	0
P55008	AIF1	Allograft inflammatory factor 1			0	0	0	0	0	0	0	0	0	0	1	0	0	0	0	0	0	0	0	0	0	0	0	0	0	0	0	0	0	0	1	0	0	0	0	0	0	0	0	0	0	0	0	0	0
Q12904	AIMP1	Aminoacyl tRNA synthase complex-interacting multifunctional protein 1			0	0	0	0	0	0	0	0	0	0	0	0	0	0	0	0	0	1	0	0	0	0	0	0	0	0	0	0	0	0	0	0	0	0	0	0	0	1	0	0	0	0	0	0	0
P00568	AK1	Adenylate kinase isoenzyme 1			0	0	0	0	0	0	0	0	0	9	6	7	0	0	5	8	0	9	8	3	0	0	0	0	0	0	0	0	0	11	9	8	0	0	6	10	0	13	17	3	0	0	0	0	0
Q5TCS8	AK9	Adenylate kinase 9			0	0	0	0	0	0	0	0	0	0	0	0	0	6	0	0	0	0	0	0	0	0	0	0	0	0	0	0	0	0	0	0	0	13	0	0	0	0	0	0	0	0	0	0	0
O43572	AKAP10	A-kinase anchor protein 10, mitochondrial			1	0	0	0	0	0	0	0	0	0	0	0	0	0	0	0	0	0	0	0	1	0	0	0	0	0	0	0	0	0	0	0	0	0	0	0	0	0	0	0	0.021	0	0	0	0
Q02952	AKAP12	A-kinase anchor protein 12			0	0	0	0	0	0	0	0	0	0	0	5	0	0	2	2	0	1	9	0	0	0	0	0	0	0	0	0	0	0	0	5	0	0	2	2	0	1	11	0	0	0	0	0	0
P14550	AKR1A1	Alcohol dehydrogenase [NADP(+)]			0	0	0	0	0	0	0	0	0	1	0	2	0	0	1	9	0	6	2	0	0	0	0	0	0	0	0	0	0	1	0	2	0	0	1	10	0	8	2	0	0	0	0	0	0
P15121	AKR1B1	Aldose reductase			0	0	0	0	0	0	0	0	0	0	0	0	0	0	0	6	0	0	0	0	0	0	0	0	0	0	0	0	0	0	0	0	0	0	0	7	0	0	0	0	0	0	0	0	0
Q04828	AKR1C1	Aldo-keto reductase family 1 member C1			0	0	0	0	0	0	0	0	0	0	0	4	0	0	0	0	0	0	0	0	0	0	0	0	0	0	0	0	0	0	0	4	0	0	0	0	0	0	0	0	0	0	0	0	0
P52895	AKR1C2	Aldo-keto reductase family 1 member C2			0	0	0	0	0	0	0	0	0	2	0	0	0	0	0	6	0	3	3	3	0	0	0	0	0	0	0	0	0	2	0	0	0	0	0	6	0	3	3	3	0	0	0	0	0
P17516	AKR1C4	Aldo-keto reductase family 1 member C4			0	0	0	0	0	0	0	0	0	0	0	0	0	0	0	1	0	1	0	0	0	0	0	0	0	0	0	0	0	0	0	0	0	0	0	1	0	1	0	0	0	0	0	0	0
O43488	AKR7A2	Aflatoxin B1 aldehyde reductase member 2			0	0	0	0	0	0	0	0	0	3	2	3	0	0	3	6	0	6	4	2	0	0	0	0	0	0	0	0	0	3	2	3	0	0	3	6	0	8	4	2	0	0	0	0	0
O95154	AKR7A3	Aflatoxin B1 aldehyde reductase member 3			0	0	0	0	0	0	0	0	0	2	1	5	0	0	0	4	0	3	4	4	0	0	0	0	0	0	0	0	0	2	1	5	0	0	0	4	0	3	4	5	0	0	0	0	0
Q8NHP1	AKR7L	Aflatoxin B1 aldehyde reductase member 4			0	0	0	0	0	0	0	0	0	0	0	0	0	0	0	1	0	0	0	0	0	0	0	0	0	0	0	0	0	0	0	0	0	0	0	1	0	0	0	0	0	0	0	0	0
P13716	ALAD	Delta-aminolevulinic acid dehydratase			0	0	0	0	0	0	0	0	0	4	0	1	0	0	0	2	0	4	2	2	0	0	0	0	0	0	0	0	0	5	0	2	0	0	0	2	0	5	2	2	0	0	0	0	0
P02768	ALB	Serum albumin	X		20	26	25	25	23	0	23	32	30	26	19	22	30	29	32	31	27	27	26	20	92	141	88	130	187	244	213	1012	760	889	202	94	135	75	214	223	364	400	83	34	0.268	0.299	0.297	0.299	0.287
Q13740	ALCAM	CD166 antigen			0	0	0	0	0	0	0	0	0	0	0	0	0	0	0	0	0	1	0	0	0	0	0	0	0	0	0	0	0	0	0	0	0	0	0	0	0	1	0	0	0	0	0	0	0
Q8IZ83	ALDH16A1	Aldehyde dehydrogenase family 16 member A1			0	0	0	0	0	0	0	0	0	0	0	3	0	0	0	0	0	0	0	0	0	0	0	0	0	0	0	0	0	0	0	3	0	0	0	0	0	0	0	0	0	0	0	0	0
P00352	ALDH1A1	Retinal dehydrogenase 1			0	0	0	0	0	0	0	0	0	9	8	18	0	0	5	9	0	13	10	10	0	0	0	0	0	0	0	0	0	12	10	27	0	0	5	10	0	16	10	10	0	0	0	0	0
O94788	ALDH1A2	Retinal dehydrogenase 2			0	0	0	0	0	0	0	0	0	1	2	9	0	0	0	5	0	6	5	3	0	0	0	0	0	0	0	0	0	1	2	10	0	0	0	5	0	9	8	3	0	0	0	0	0
O75891	ALDH1L1	Cytosolic 10-formyltetrahydrofolate dehydrogenase			0	0	0	0	0	0	0	0	0	14	4	18	0	0	2	24	0	23	23	25	0	0	0	0	0	0	0	0	0	17	4	18	0	0	2	24	0	32	25	26	0	0	0	0	0
P05091	ALDH2	Aldehyde dehydrogenase, mitochondrial			0	0	0	0	0	0	0	0	0	7	0	0	0	0	0	7	0	9	7	0	0	0	0	0	0	0	0	0	0	9	0	0	0	0	0	7	0	12	9	0	0	0	0	0	0
P30838	ALDH3A1	Aldehyde dehydrogenase, dimeric NADP-preferring			0	0	0	0	0	0	0	0	0	4	0	0	0	0	1	1	0	2	0	0	0	0	0	0	0	0	0	0	0	4	0	0	0	0	1	1	0	2	0	0	0	0	0	0	0
P51648	ALDH3A2	Fatty aldehyde dehydrogenase			0	0	0	0	0	0	0	0	0	0	0	0	0	0	0	0	0	1	0	0	0	0	0	0	0	0	0	0	0	0	0	0	0	0	0	0	0	1	0	0	0	0	0	0	0
P30038	ALDH4A1	Delta-1-pyrroline-5-carboxylate dehydrogenase, mitochondrial			0	0	0	0	0	0	0	0	0	0	0	0	0	0	0	0	0	1	1	0	0	0	0	0	0	0	0	0	0	0	0	0	0	0	0	0	0	1	1	0	0	0	0	0	0
P51649	ALDH5A1	Succinate-semialdehyde dehydrogenase, mitochondrial			0	0	0	0	0	0	0	0	0	0	0	0	0	0	1	0	0	0	1	0	0	0	0	0	0	0	0	0	0	0	0	0	0	0	1	0	0	0	1	0	0	0	0	0	0
Q02252	ALDH6A1	Methylmalonate-semialdehyde dehydrogenase [acylating], mitochondrial			0	0	0	0	0	0	0	0	0	0	0	1	0	0	0	0	0	2	0	0	0	0	0	0	0	0	0	0	0	0	0	1	0	0	0	0	0	2	0	0	0	0	0	0	0
P49419	ALDH7A1	Alpha-aminoadipic semialdehyde dehydrogenase			0	0	0	0	0	0	0	0	0	4	1	10	0	0	8	6	0	18	11	3	0	0	0	0	0	0	0	0	0	4	1	11	0	0	8	6	0	23	12	4	0	0	0	0	0
P49189	ALDH9A1	4-trimethylaminobutyraldehyde dehydrogenase			0	0	0	0	0	0	0	0	0	5	6	8	0	0	6	7	0	10	8	7	0	0	0	0	0	0	0	0	0	6	7	9	0	0	7	10	0	12	8	7	0	0	0	0	0
P04075	ALDOA	Fructose-bisphosphate aldolase A			0	0	0	0	0	0	0	0	0	12	4	5	1	6	8	7	0	11	9	4	0	0	0	0	0	0	0	0	0	16	4	7	1	12	8	11	0	13	14	7	0	0	0	0	0
P09972	ALDOC	Fructose-bisphosphate aldolase C			1	0	0	1	0	0	0	1	0	10	2	4	1	0	6	9	0	13	11	7	1	0	0	1	0	0	0	1	0	12	3	6	1	0	6	10	0	19	14	8	0.044	0	0	0.044	0
P05186	ALPL	Alkaline phosphatase, tissue-nonspecific isozyme			0	0	0	0	0	0	0	0	0	0	0	0	0	0	0	0	0	1	0	0	0	0	0	0	0	0	0	0	0	0	0	0	0	0	0	0	0	1	0	0	0	0	0	0	0
P02760	AMBP	Protein AMBP			0	0	2	0	1	0	1	3	2	3	0	1	2	6	5	1	2	2	2	0	0	0	2	0	1	2	1	3	2	6	0	1	3	10	5	1	2	2	2	0	0	0	0.057	0	0.054
Q96NU7	AMDHD1	Probable imidazolonepropionase			0	0	0	0	0	0	0	0	0	0	0	1	0	0	0	0	0	0	0	0	0	0	0	0	0	0	0	0	0	0	0	1	0	0	0	0	0	0	0	0	0	0	0	0	0
Q9BXJ7	AMN	Protein amnionless			0	0	0	0	0	0	0	0	0	1	0	0	0	0	0	0	0	0	0	0	0	0	0	0	0	0	0	0	0	1	0	0	0	0	0	0	0	0	0	0	0	0	0	0	0
Q01433	AMPD2	AMP deaminase 2			0	0	0	0	0	0	0	0	0	0	0	1	0	0	1	0	0	4	0	0	0	0	0	0	0	0	0	0	0	0	0	1	0	0	1	0	0	5	0	0	0	0	0	0	0
O95841	ANGPTL1	Angiopoietin-related protein 1			0	0	0	0	0	0	0	0	0	0	0	3	0	6	0	0	0	0	0	0	0	0	0	0	0	0	0	0	0	0	0	3	0	8	0	0	0	0	0	0	0	0	0	0	0
Q9UKU9	ANGPTL2	Angiopoietin-related protein 2			0	0	0	0	0	0	0	0	0	0	0	0	0	0	0	1	0	0	0	0	0	0	0	0	0	0	0	0	0	0	0	0	0	0	0	1	0	0	0	0	0	0	0	0	0
Q01484	ANK2	Ankyrin-2			0	0	0	0	0	0	0	0	0	0	0	2	0	0	0	0	0	2	0	0	0	0	0	0	0	0	0	0	0	0	0	2	0	0	0	0	0	2	0	0	0	0	0	0	0
Q9P2R3	ANKFY1	Rabankyrin-5			0	0	0	0	0	0	0	0	0	0	0	0	0	0	0	0	0	7	0	0	0	0	0	0	0	0	0	0	0	0	0	0	0	0	0	0	0	7	0	0	0	0	0	0	0
A6NFN9	ANKUB1	Protein ANKUB1			0	0	0	0	0	0	0	0	0	0	1	0	0	0	0	0	0	0	0	0	0	0	0	0	0	0	0	0	0	0	1	0	0	0	0	0	0	0	0	0	0	0	0	0	0
Q4KMQ2	ANO6	Anoctamin-6			0	0	0	0	0	0	0	0	0	0	0	2	0	0	0	0	0	0	0	1	0	0	0	0	0	0	0	0	0	0	0	2	0	0	0	0	0	0	0	2	0	0	0	0	0
Q9HCE9	ANO8	Anoctamin-8			0	0	0	0	0	0	0	0	0	0	0	0	0	0	1	0	0	0	0	0	0	0	0	0	0	0	0	0	0	0	0	0	0	0	1	0	0	0	0	0	0	0	0	0	0
P39687	ANP32A	Acidic leucine-rich nuclear phosphoprotein 32 family member A			0	0	0	0	0	0	0	0	0	0	0	2	0	0	0	0	0	0	1	0	0	0	0	0	0	0	0	0	0	0	0	3	0	0	0	0	0	0	1	0	0	0	0	0	0
P15144	ANPEP	Aminopeptidase N			0	0	0	0	0	0	0	0	0	0	0	0	0	0	0	0	0	2	0	0	0	0	0	0	0	0	0	0	0	0	0	0	0	0	0	0	0	2	0	0	0	0	0	0	0
P04083	ANXA1	Annexin A1			0	0	0	0	0	0	0	0	0	8	9	16	2	6	8	13	0	13	13	12	0	0	0	0	0	0	0	0	0	9	16	22	2	8	8	13	0	16	13	14	0	0	0	0	0
P50995	ANXA11	Annexin A11			0	0	0	0	0	0	0	0	0	6	4	11	0	0	6	6	0	8	10	8	0	0	0	0	0	0	0	0	0	6	6	11	0	0	6	6	0	8	10	9	0	0	0	0	0
P07355	ANXA2	Annexin A2			1	1	0	1	0	0	0	0	0	3	12	19	4	0	3	3	0	5	5	4	1	1	0	1	0	0	0	0	0	3	21	36	4	0	3	4	0	7	9	5	0.041	0.041	0	0.041	0
A6NMY6	ANXA2P2	Putative annexin A2-like protein			0	0	0	2	0	0	0	0	0	10	0	0	0	0	14	14	0	19	14	15	0	0	0	2	0	0	0	0	0	12	0	0	0	0	14	17	0	25	18	19	0	0	0	0.062	0
P12429	ANXA3	Annexin A3			0	0	0	0	0	0	0	0	0	0	0	2	1	0	0	0	0	1	0	0	0	0	0	0	0	0	0	0	0	0	0	2	1	0	0	0	0	1	0	0	0	0	0	0	0
P09525	ANXA4	Annexin A4			0	0	0	0	0	0	0	0	0	13	4	14	0	0	16	13	0	13	14	12	0	0	0	0	0	0	0	0	0	17	6	24	0	0	17	14	0	16	16	16	0	0	0	0	0
P08758	ANXA5	Annexin A5			2	2	0	2	0	0	0	0	0	10	14	21	2	2	16	18	0	16	19	20	2	2	0	2	0	0	0	0	0	14	31	44	3	2	18	19	0	28	28	26	0.088	0.078	0	0.066	0
P08133	ANXA6	Annexin A6			0	0	0	0	0	0	0	0	0	19	21	34	1	0	27	24	0	26	31	26	0	0	0	0	0	0	0	0	0	22	34	45	1	0	29	25	0	32	39	28	0	0	0	0	0
A0A0S2Z377	ANXA6	Annexin (Fragment)			0	0	0	0	0	0	0	0	0	0	0	0	0	0	0	1	0	0	1	1	0	0	0	0	0	0	0	0	0	0	0	0	0	0	0	1	0	0	1	2	0	0	0	0	0
P20073	ANXA7	Annexin A7			0	0	0	0	0	0	0	0	0	4	2	7	0	0	4	4	0	6	6	6	0	0	0	0	0	0	0	0	0	5	2	12	0	0	4	5	0	6	8	8	0	0	0	0	0
Q06278	AOX1	Aldehyde oxidase			0	0	0	0	0	0	0	0	0	0	0	0	0	0	0	0	0	1	0	0	0	0	0	0	0	0	0	0	0	0	0	0	0	0	0	0	0	1	0	0	0	0	0	0	0
Q10567	AP1B1	AP-1 complex subunit beta-1			0	0	0	0	0	0	0	0	0	2	0	4	0	0	1	1	0	7	1	4	0	0	0	0	0	0	0	0	0	2	0	4	0	0	1	1	0	7	1	4	0	0	0	0	0
O43747	AP1G1	AP-1 complex subunit gamma-1			0	0	0	0	0	0	0	0	0	2	0	0	0	0	0	0	0	2	0	0	0	0	0	0	0	0	0	0	0	2	0	0	0	0	0	0	0	2	0	0	0	0	0	0	0
Q9BXS5	AP1M1	AP-1 complex subunit mu-1			0	0	0	0	0	0	0	0	0	2	0	5	0	0	0	0	0	4	2	1	0	0	0	0	0	0	0	0	0	2	0	5	0	0	0	0	0	4	3	1	0	0	0	0	0
Q9Y6Q5	AP1M2	AP-1 complex subunit mu-2			0	0	0	0	0	0	0	0	0	0	0	0	0	0	0	0	0	2	0	0	0	0	0	0	0	0	0	0	0	0	0	0	0	0	0	0	0	4	0	0	0	0	0	0	0
P56377	AP1S2	AP-1 complex subunit sigma-2			0	0	0	0	0	0	0	0	0	1	0	0	0	0	0	0	0	0	0	0	0	0	0	0	0	0	0	0	0	1	0	0	0	0	0	0	0	0	0	0	0	0	0	0	0
O95782	AP2A1	AP-2 complex subunit alpha-1			0	0	0	0	0	0	0	0	0	2	3	6	0	0	1	1	0	6	1	2	0	0	0	0	0	0	0	0	0	2	3	6	0	0	1	1	0	6	1	2	0	0	0	0	0
O94973	AP2A2	AP-2 complex subunit alpha-2			0	0	0	0	0	0	0	0	0	5	1	5	0	0	3	0	0	9	3	6	0	0	0	0	0	0	0	0	0	5	1	5	0	0	3	0	0	11	3	6	0	0	0	0	0
P63010	AP2B1	AP-2 complex subunit beta			0	0	0	0	0	0	0	0	0	1	1	6	0	0	0	0	0	6	0	0	0	0	0	0	0	0	0	0	0	1	1	7	0	0	0	0	0	6	0	0	0	0	0	0	0
Q96CW1	AP2M1	AP-2 complex subunit mu			0	0	0	0	0	0	0	0	0	4	2	6	0	0	4	3	0	4	4	5	0	0	0	0	0	0	0	0	0	4	2	6	0	0	4	4	0	4	4	5	0	0	0	0	0
O00203	AP3B1	AP-3 complex subunit beta-1			0	0	0	0	0	0	0	0	0	0	0	2	0	0	0	0	0	0	0	0	0	0	0	0	0	0	0	0	0	0	0	2	0	0	0	0	0	0	0	0	0	0	0	0	0
F5GWU4	AP3B2	AP-3 complex subunit beta-2 (Fragment)			0	0	0	1	0	0	0	0	0	0	0	0	0	0	0	0	0	0	0	0	0	0	0	1	0	0	0	0	0	0	0	0	0	0	0	0	0	0	0	0	0	0	0	0.073	0
O14617	AP3D1	AP-3 complex subunit delta-1			0	0	0	0	0	0	0	0	0	0	0	0	0	0	0	0	0	1	0	0	0	0	0	0	0	0	0	0	0	0	0	0	0	0	0	0	0	1	0	0	0	0	0	0	0
Q9Y2T2	AP3M1	AP-3 complex subunit mu-1			0	0	0	0	0	0	0	0	0	0	0	0	0	0	0	0	0	2	0	0	0	0	0	0	0	0	0	0	0	0	0	0	0	0	0	0	0	2	0	0	0	0	0	0	0
P02743	APCS	Serum amyloid P-component	X		1	5	3	3	0	0	3	2	0	6	3	6	7	6	6	2	1	7	4	5	1	5	3	3	0	1	4	2	0	6	3	11	12	7	7	2	1	9	5	5	0.045	0.215	0.121	0.126	0
P13798	APEH	Acylamino-acid-releasing enzyme			0	0	0	0	0	0	0	0	0	0	0	0	0	0	3	5	0	0	3	3	0	0	0	0	0	0	0	0	0	0	0	0	0	0	3	5	0	0	3	3	0	0	0	0	0
P27695	APEX1	DNA-(apurinic or apyrimidinic site) lyase			0	0	0	0	0	0	0	0	0	0	0	0	1	0	0	0	0	1	1	0	0	0	0	0	0	0	0	0	0	0	0	0	1	0	0	0	0	1	1	0	0	0	0	0	0
P51693	APLP1	Amyloid-like protein 1	X		6	10	12	5	8	0	8	8	6	6	6	7	7	58	8	7	5	6	8	5	11	11	17	8	14	9	9	11	7	7	14	8	13	124	9	7	5	6	11	6	0.1	0.131	0.165	0.08	0.103
Q06481	APLP2	Amyloid-like protein 2	X		5	1	2	2	0	0	1	0	0	0	0	0	0	6	0	0	1	0	4	0	5	1	2	2	0	2	1	0	0	0	0	0	0	7	0	0	1	0	4	0	0.079	0.022	0.037	0.037	0
P02647	APOA1	Apolipoprotein A-I	X		13	14	13	14	12	0	14	26	20	23	13	12	24	55	19	15	18	25	16	9	18	15	14	18	33	22	24	77	44	56	23	15	42	110	25	27	40	58	23	9	0.498	0.461	0.401	0.498	0.378
P02652	APOA2	Apolipoprotein A-II	X		0	1	2	0	0	0	2	4	2	3	2	2	0	54	0	0	3	2	0	0	0	1	2	0	0	0	2	7	2	5	5	6	0	66	0	0	3	3	0	0	0	0.1	0.21	0	0
P06727	APOA4	Apolipoprotein A-IV	X		10	17	12	8	10	0	12	26	22	26	8	12	14	44	14	3	12	0	2	0	10	22	14	9	14	17	16	28	25	30	21	19	20	71	14	3	15	0	2	0	0.285	0.497	0.394	0.278	0.295
E1B4S7	APOB	Apolipoprotein B (Fragment)	X		0	0	0	0	0	0	0	0	0	0	0	0	0	0	0	0	0	0	1	0	0	0	0	0	0	0	0	0	0	0	0	0	0	0	0	0	0	0	1	0	0	0	0	0	0
P04114	APOB	Apolipoprotein B-100	X		3	37	36	10	3	0	3	8	5	104	0	44	138	37	61	86	14	153	172	146	3	37	36	11	3	0	3	9	5	123	0	48	183	71	62	87	14	202	255	195	0.009	0.125	0.13	0.037	0.009
Q0VD83	APOBR	Apolipoprotein B receptor	X		0	0	0	0	0	0	0	0	0	0	0	0	0	0	0	0	1	0	0	0	0	0	0	0	0	0	0	0	0	0	0	0	0	0	0	0	1	0	0	0	0	0	0	0	0
P02654	APOC1	Apolipoprotein C-I	X		0	0	0	0	0	0	0	0	0	0	0	0	0	0	0	0	0	0	1	0	0	0	0	0	0	0	0	0	0	0	0	0	0	0	0	0	0	0	1	0	0	0	0	0	0
P02655	APOC2	Apolipoprotein C-II	X		0	1	0	0	0	0	0	0	0	1	1	0	2	6	0	0	0	0	3	0	0	1	0	0	0	0	0	0	0	1	1	0	2	7	0	0	0	0	5	0	0	0.208	0	0	0
P02656	APOC3	Apolipoprotein C-III	X		1	1	1	1	1	0	1	1	1	2	1	1	2	6	1	1	1	1	3	0	1	1	1	1	1	1	1	1	1	2	4	1	2	7	1	1	1	1	3	0	0.162	0.162	0.162	0.162	0.162
P05090	APOD	Apolipoprotein D	X		4	4	4	4	4	0	5	5	5	4	6	3	5	29	4	5	3	4	4	7	18	16	16	16	6	9	9	20	19	16	67	8	28	40	11	22	8	13	8	25	0.196	0.196	0.164	0.164	0.196
P02649	APOE	Apolipoprotein E	X		22	20	20	16	22	0	21	26	19	23	22	21	24	28	26	27	20	20	25	28	49	32	39	32	69	25	49	85	41	58	288	129	53	41	40	99	51	40	101	92	0.606	0.527	0.524	0.473	0.621
A0A0S2Z3V0	APOE	Apolipoprotein E isoform 2 (Fragment)	X		0	2	0	2	2	0	2	0	0	0	0	0	0	0	0	0	2	0	0	0	0	14	0	19	18	0	5	0	0	0	0	0	0	0	0	0	14	0	0	0	0	0.048	0	0.048	0.048
P02749	APOH	Beta-2-glycoprotein 1	X		0	0	0	0	0	0	0	2	2	2	0	0	1	25	2	2	0	3	1	0	0	0	0	0	0	0	0	3	2	3	0	0	2	48	4	8	0	5	4	0	0	0	0	0	0
O14791	APOL1	Apolipoprotein L1	X		1	0	0	0	0	0	0	0	0	3	0	1	2	6	0	3	1	2	3	0	1	0	0	0	0	0	0	0	0	3	0	1	2	7	0	3	1	2	3	0	0.038	0	0	0	0
O95445	APOM	Apolipoprotein M	X		0	0	0	0	0	0	0	0	0	0	0	0	0	0	0	0	0	1	1	0	0	0	0	0	0	0	0	0	0	0	0	0	0	0	0	0	0	1	1	0	0	0	0	0	0
P05067	APP	Amyloid beta A4 protein	X		10	10	7	8	5	0	7	8	3	1	7	3	7	25	5	5	4	0	11	0	20	14	11	11	11	13	16	12	6	1	17	7	11	43	7	6	8	0	24	0	0.148	0.134	0.112	0.122	0.097
Q9UKG1	APPL1	DCC-interacting protein 13-alpha	X		0	0	0	0	0	0	0	0	0	0	0	2	0	0	0	0	0	0	0	0	0	0	0	0	0	0	0	0	0	0	0	2	0	0	0	0	0	0	0	0	0	0	0	0	0
Q8NEU8	APPL2	DCC-interacting protein 13-beta			0	0	0	0	0	0	0	0	0	0	0	0	0	0	0	0	0	1	0	0	0	0	0	0	0	0	0	0	0	0	0	0	0	0	0	0	0	1	0	0	0	0	0	0	0
P07741	APRT	Adenine phosphoribosyltransferase			0	0	0	0	0	0	0	0	0	3	3	4	0	0	3	3	0	4	4	0	0	0	0	0	0	0	0	0	0	3	5	4	0	0	3	3	0	5	5	0	0	0	0	0	0
P29972	AQP1	Aquaporin-1			0	0	0	0	0	0	0	0	0	1	1	2	0	0	2	2	0	1	2	0	0	0	0	0	0	0	0	0	0	1	1	3	0	0	2	2	0	1	3	0	0	0	0	0	0
P55087	AQP4	Aquaporin-4			0	0	0	0	0	0	0	0	0	0	0	2	0	0	0	0	0	1	2	0	0	0	0	0	0	0	0	0	0	0	0	3	0	0	0	0	0	1	2	0	0	0	0	0	0
P48444	ARCN1	Coatomer subunit delta			0	0	0	0	0	0	0	0	0	2	0	0	0	0	0	0	0	0	0	0	0	0	0	0	0	0	0	0	0	2	0	0	0	0	0	0	0	0	0	0	0	0	0	0	0
P84077	ARF1	ADP-ribosylation factor 1			0	0	0	0	0	0	0	0	0	0	10	12	1	0	0	0	0	0	0	0	0	0	0	0	0	0	0	0	0	0	15	18	2	0	0	0	0	0	0	0	0	0	0	0	0
P61204	ARF3	ADP-ribosylation factor 3			1	0	0	0	0	0	0	0	0	6	0	0	0	0	7	10	0	8	11	10	1	0	0	0	0	0	0	0	0	7	0	0	0	0	8	10	0	11	15	13	0.116	0	0	0	0
P62330	ARF6	ADP-ribosylation factor 6			0	0	0	0	0	0	0	0	0	0	0	1	0	0	0	0	0	2	0	0	0	0	0	0	0	0	0	0	0	0	0	1	0	0	0	0	0	2	0	0	0	0	0	0	0
P05089	ARG1	Arginase-1			0	0	0	3	0	0	0	0	0	0	0	0	0	0	0	0	0	0	0	0	0	0	0	3	0	0	0	0	0	0	0	0	0	0	0	0	0	0	0	0	0	0	0	0.121	0
Q07960	ARHGAP1	Rho GTPase-activating protein 1			0	0	0	0	0	0	0	0	0	0	0	1	0	0	0	0	0	3	0	0	0	0	0	0	0	0	0	0	0	0	0	1	0	0	0	0	0	4	0	0	0	0	0	0	0
Q8N392	ARHGAP18	Rho GTPase-activating protein 18			0	0	0	0	0	0	0	0	0	1	0	0	0	0	0	0	0	0	0	0	0	0	0	0	0	0	0	0	0	1	0	0	0	0	0	0	0	0	0	0	0	0	0	0	0
L8ECM8	ARHGAP36	Alternative protein ARHGAP36			0	0	0	0	0	0	0	0	0	0	0	0	0	0	0	1	0	0	1	0	0	0	0	0	0	0	0	0	0	0	0	0	0	0	0	2	0	0	3	0	0	0	0	0	0
P52565	ARHGDIA	Rho GDP-dissociation inhibitor 1			0	0	0	0	0	0	0	0	0	1	1	2	0	0	1	3	0	2	4	1	0	0	0	0	0	0	0	0	0	1	1	2	0	0	1	3	0	2	5	1	0	0	0	0	0
Q96PE2	ARHGEF17	Rho guanine nucleotide exchange factor 17			0	0	0	0	0	0	0	0	0	0	0	0	1	0	0	0	0	0	0	0	0	0	0	0	0	0	0	0	0	0	0	0	1	0	0	0	0	0	0	0	0	0	0	0	0
Q8IVW6	ARID3B	AT-rich interactive domain-containing protein 3B			0	0	0	0	0	0	0	0	0	0	1	0	0	0	0	0	0	0	0	0	0	0	0	0	0	0	0	0	0	0	1	0	0	0	0	0	0	0	0	0	0	0	0	0	0
Q9Y4X5	ARIH1	E3 ubiquitin-protein ligase ARIH1			0	0	0	0	0	0	0	0	0	0	0	0	0	0	0	0	0	1	0	0	0	0	0	0	0	0	0	0	0	0	0	0	0	0	0	0	0	1	0	0	0	0	0	0	0
P40616	ARL1	ADP-ribosylation factor-like protein 1			0	0	0	0	0	0	0	0	0	0	0	0	0	0	0	0	0	0	1	0	0	0	0	0	0	0	0	0	0	0	0	0	0	0	0	0	0	0	1	0	0	0	0	0	0
P36404	ARL2	ADP-ribosylation factor-like protein 2			0	0	0	0	0	0	0	0	0	0	0	0	0	0	0	0	0	1	0	0	0	0	0	0	0	0	0	0	0	0	0	0	0	0	0	0	0	1	0	0	0	0	0	0	0
P36405	ARL3	ADP-ribosylation factor-like protein 3			0	0	0	0	0	0	0	0	0	0	2	5	0	0	0	3	0	4	4	0	0	0	0	0	0	0	0	0	0	0	3	5	0	0	0	4	0	4	4	0	0	0	0	0	0
O75915	ARL6IP5	PRA1 family protein 3			0	0	0	0	0	0	0	0	0	1	0	2	0	0	0	0	0	2	0	0	0	0	0	0	0	0	0	0	0	1	0	2	0	0	0	0	0	2	0	0	0	0	0	0	0
Q96BM9	ARL8A	ADP-ribosylation factor-like protein 8A			0	0	0	0	0	0	0	0	0	0	0	0	0	0	0	0	0	2	0	0	0	0	0	0	0	0	0	0	0	0	0	0	0	0	0	0	0	2	0	0	0	0	0	0	0
Q5T2S8	ARMC4	Armadillo repeat-containing protein 4			0	0	0	0	0	0	0	0	0	0	0	0	0	0	0	0	0	0	1	0	0	0	0	0	0	0	0	0	0	0	0	0	0	0	0	0	0	0	1	0	0	0	0	0	0
Q9H993	ARMT1	Protein-glutamate O-methyltransferase			0	0	0	0	0	0	0	0	0	2	0	0	0	0	0	0	0	4	0	1	0	0	0	0	0	0	0	0	0	2	0	0	0	0	0	0	0	5	0	1	0	0	0	0	0
Q92747	ARPC1A	Actin-related protein 2/3 complex subunit 1A	X		0	0	0	0	0	0	0	0	0	1	0	4	0	0	0	1	0	0	2	0	0	0	0	0	0	0	0	0	0	1	0	4	0	0	0	1	0	0	2	0	0	0	0	0	0
O15144	ARPC2	Actin-related protein 2/3 complex subunit 2	X		0	0	0	0	0	0	0	0	0	1	0	2	0	0	0	1	0	6	0	0	0	0	0	0	0	0	0	0	0	1	0	2	0	0	0	1	0	6	0	0	0	0	0	0	0
O15145	ARPC3	Actin-related protein 2/3 complex subunit 3	X		0	0	0	0	0	0	0	0	0	2	0	2	0	0	0	0	0	3	0	1	0	0	0	0	0	0	0	0	0	2	0	2	0	0	0	0	0	3	0	1	0	0	0	0	0
P59998	ARPC4	Actin-related protein 2/3 complex subunit 4	X		0	0	0	0	0	0	0	0	0	1	1	2	1	0	0	2	0	4	2	3	0	0	0	0	0	0	0	0	0	1	1	2	1	0	0	2	0	4	2	3	0	0	0	0	0
Q9BPX5	ARPC5L	Actin-related protein 2/3 complex subunit 5-like protein	X		0	0	0	0	0	0	0	0	0	0	0	1	0	0	0	0	0	1	0	0	0	0	0	0	0	0	0	0	0	0	0	1	0	0	0	0	0	1	0	0	0	0	0	0	0
P49407	ARRB1	Beta-arrestin-1			0	0	0	0	0	0	0	0	0	0	0	0	0	0	0	0	0	0	2	0	0	0	0	0	0	0	0	0	0	0	0	0	0	0	0	0	0	0	2	0	0	0	0	0	0
Q13510	ASAH1	Acid ceramidase			0	0	0	0	0	0	0	0	0	2	0	1	0	0	3	4	0	4	2	0	0	0	0	0	0	0	0	0	0	4	0	1	0	0	3	4	0	6	2	0	0	0	0	0	0
P04424	ASL	Argininosuccinate lyase			0	0	0	0	0	0	0	0	0	0	0	0	0	0	0	0	0	2	0	1	0	0	0	0	0	0	0	0	0	0	0	0	0	0	0	0	0	2	0	1	0	0	0	0	0
O95671	ASMTL	N-acetylserotonin O-methyltransferase-like protein			0	0	0	0	0	0	0	0	0	0	0	0	0	0	0	1	0	0	0	0	0	0	0	0	0	0	0	0	0	0	0	0	0	0	0	1	0	0	0	0	0	0	0	0	0
O43681	ASNA1	ATPase ASNA1			0	0	0	0	0	0	0	0	0	0	1	0	0	0	0	0	0	0	1	0	0	0	0	0	0	0	0	0	0	0	1	0	0	0	0	0	0	0	1	0	0	0	0	0	0
Q12797	ASPH	Aspartyl/asparaginyl beta-hydroxylase			1	1	1	1	0	0	0	0	0	0	1	0	0	0	0	0	0	0	0	0	1	1	1	1	0	0	0	0	0	0	1	0	0	0	0	0	0	0	0	0	0.024	0.024	0.024	0.024	0
Q8IZT6	ASPM	Abnormal spindle-like microcephaly-associated protein			0	0	0	0	0	0	0	0	0	0	0	0	1	0	0	0	0	0	0	0	0	0	0	0	0	0	0	0	0	0	0	0	1	0	0	0	0	0	0	0	0	0	0	0	0
Q7L266	ASRGL1	Isoaspartyl peptidase/L-asparaginase			0	0	0	0	0	0	0	0	0	1	0	0	0	0	0	0	0	0	0	0	0	0	0	0	0	0	0	0	0	1	0	0	0	0	0	0	0	0	0	0	0	0	0	0	0
P00966	ASS1	Argininosuccinate synthase			0	0	0	0	0	0	0	0	0	6	1	8	0	0	6	15	0	15	13	12	0	0	0	0	0	0	0	0	0	7	1	8	0	0	6	16	0	17	16	15	0	0	0	0	0
O75129	ASTN2	Astrotactin-2			0	0	0	0	0	0	0	0	0	0	0	0	0	0	0	0	0	1	0	0	0	0	0	0	0	0	0	0	0	0	0	0	0	0	0	0	0	1	0	0	0	0	0	0	0
Q9NT62	ATG3	Ubiquitin-like-conjugating enzyme ATG3			0	0	0	0	0	0	0	0	0	0	1	1	0	0	0	0	0	3	0	0	0	0	0	0	0	0	0	0	0	0	1	1	0	0	0	0	0	3	0	0	0	0	0	0	0
Q9Y4P1	ATG4B	Cysteine protease ATG4B			0	0	0	0	0	0	0	0	0	0	0	0	0	0	0	0	0	1	0	0	0	0	0	0	0	0	0	0	0	0	0	0	0	0	0	0	0	1	0	0	0	0	0	0	0
O95352	ATG7	Ubiquitin-like modifier-activating enzyme ATG7			0	0	0	0	0	0	0	0	0	0	0	0	0	0	0	0	0	2	0	0	0	0	0	0	0	0	0	0	0	0	0	0	0	0	0	0	0	2	0	0	0	0	0	0	0
P31939	ATIC	Bifunctional purine biosynthesis protein PURH			0	0	0	0	0	0	0	0	0	5	2	3	2	0	0	5	0	10	5	4	0	0	0	0	0	0	0	0	0	5	2	4	2	0	0	6	0	11	6	4	0	0	0	0	0
P54707	ATP12A	Potassium-transporting ATPase alpha chain 2			0	0	0	0	0	0	0	0	0	4	0	3	0	0	1	2	0	0	2	0	0	0	0	0	0	0	0	0	0	4	0	5	0	0	1	2	0	0	2	0	0	0	0	0	0
Q4VNC1	ATP13A4	Probable cation-transporting ATPase 13A4			0	0	0	0	0	0	0	0	0	1	0	0	0	0	0	0	0	0	0	0	0	0	0	0	0	0	0	0	0	1	0	0	0	0	0	0	0	0	0	0	0	0	0	0	0
Q4VNC0	ATP13A5	Probable cation-transporting ATPase 13A5			0	0	0	0	0	0	0	0	0	0	0	0	0	0	0	0	0	1	0	0	0	0	0	0	0	0	0	0	0	0	0	0	0	0	0	0	0	1	0	0	0	0	0	0	0
P05023	ATP1A1	Sodium/potassium-transporting ATPase subunit alpha-1			1	0	0	0	0	0	0	0	0	20	18	31	0	0	29	27	0	19	30	24	1	0	0	0	0	0	0	0	0	21	25	54	0	0	34	31	0	19	40	31	0.013	0	0	0	0
P50993	ATP1A2	Sodium/potassium-transporting ATPase subunit alpha-2			0	0	0	0	0	0	0	0	0	7	9	21	0	0	7	3	0	12	20	17	0	0	0	0	0	0	0	0	0	7	11	25	0	0	7	3	0	12	24	22	0	0	0	0	0
P13637	ATP1A3	Sodium/potassium-transporting ATPase subunit alpha-3			0	0	0	0	0	0	0	0	0	0	0	3	0	0	0	0	0	0	3	0	0	0	0	0	0	0	0	0	0	0	0	3	0	0	0	0	0	0	4	0	0	0	0	0	0
P05026	ATP1B1	Sodium/potassium-transporting ATPase subunit beta-1			0	0	0	0	0	0	0	0	0	3	3	4	0	0	3	4	0	3	5	4	0	0	0	0	0	0	0	0	0	3	4	6	0	0	3	4	0	4	6	5	0	0	0	0	0
P14415	ATP1B2	Sodium/potassium-transporting ATPase subunit beta-2			0	0	0	0	0	0	0	0	0	0	0	1	0	0	0	1	0	0	1	1	0	0	0	0	0	0	0	0	0	0	0	1	0	0	0	1	0	0	1	1	0	0	0	0	0
P54709	ATP1B3	Sodium/potassium-transporting ATPase subunit beta-3			0	0	0	0	0	0	0	0	0	0	1	5	0	0	2	2	0	3	5	5	0	0	0	0	0	0	0	0	0	0	1	8	0	0	2	2	0	3	5	6	0	0	0	0	0
O14983	ATP2A1	Sarcoplasmic/endoplasmic reticulum calcium ATPase 1			0	0	0	0	0	0	0	0	0	0	0	1	0	0	0	0	0	0	0	0	0	0	0	0	0	0	0	0	0	0	0	1	0	0	0	0	0	0	0	0	0	0	0	0	0
P20020	ATP2B1	Plasma membrane calcium-transporting ATPase 1			0	0	0	0	0	0	0	0	0	1	4	11	0	0	0	0	0	1	1	0	0	0	0	0	0	0	0	0	0	1	7	13	0	0	0	0	0	1	1	0	0	0	0	0	0
Q01814	ATP2B2	Plasma membrane calcium-transporting ATPase 2			0	0	0	0	0	0	0	0	0	4	3	6	0	0	4	4	0	2	5	4	0	0	0	0	0	0	0	0	0	6	3	6	0	0	6	5	0	3	6	4	0	0	0	0	0
Q16720	ATP2B3	Plasma membrane calcium-transporting ATPase 3			0	0	0	0	0	0	0	0	0	2	1	4	0	0	6	4	0	2	4	0	0	0	0	0	0	0	0	0	0	2	1	4	0	0	6	5	0	2	4	0	0	0	0	0	0
A1X4Q0	ATP2B3	PMCA3a (Fragment)			0	0	0	0	0	0	0	0	0	0	0	0	0	0	0	0	0	0	1	0	0	0	0	0	0	0	0	0	0	0	0	0	0	0	0	0	0	0	1	0	0	0	0	0	0
P23634	ATP2B4	Plasma membrane calcium-transporting ATPase 4			0	0	0	0	0	0	0	0	0	3	0	2	0	0	2	5	0	5	6	4	0	0	0	0	0	0	0	0	0	3	0	2	0	0	2	5	0	6	6	4	0	0	0	0	0
P25705	ATP5A1	ATP synthase subunit alpha, mitochondrial			0	0	0	0	0	0	0	0	0	2	4	11	0	0	0	0	0	1	8	0	0	0	0	0	0	0	0	0	0	2	4	11	0	0	0	0	0	1	8	0	0	0	0	0	0
P06576	ATP5B	ATP synthase subunit beta, mitochondrial			0	0	0	0	0	0	0	0	0	3	4	9	0	0	1	2	0	3	6	2	0	0	0	0	0	0	0	0	0	3	4	9	0	0	1	2	0	3	6	2	0	0	0	0	0
P36542	ATP5C1	ATP synthase subunit gamma, mitochondrial			0	0	0	0	0	0	0	0	0	0	0	1	0	0	0	0	0	0	0	0	0	0	0	0	0	0	0	0	0	0	0	1	0	0	0	0	0	0	0	0	0	0	0	0	0
O75947	ATP5H	ATP synthase subunit d, mitochondrial			0	0	0	0	0	0	0	0	0	0	1	0	0	0	0	0	0	0	0	0	0	0	0	0	0	0	0	0	0	0	1	0	0	0	0	0	0	0	0	0	0	0	0	0	0
P56385	ATP5I	ATP synthase subunit e, mitochondrial			0	0	0	0	0	0	0	0	0	0	0	1	0	0	0	0	0	0	0	0	0	0	0	0	0	0	0	0	0	0	0	1	0	0	0	0	0	0	0	0	0	0	0	0	0
P18859	ATP5J	ATP synthase-coupling factor 6, mitochondrial			0	0	0	0	0	0	0	0	0	0	0	1	0	0	0	0	0	0	0	0	0	0	0	0	0	0	0	0	0	0	0	2	0	0	0	0	0	0	0	0	0	0	0	0	0
O75964	ATP5L	ATP synthase subunit g, mitochondrial			0	0	0	0	0	0	0	0	0	0	0	1	0	0	0	0	0	0	0	0	0	0	0	0	0	0	0	0	0	0	0	1	0	0	0	0	0	0	0	0	0	0	0	0	0
Q15904	ATP6AP1	V-type proton ATPase subunit S1			2	2	2	3	2	0	1	2	1	0	4	1	2	6	0	0	2	0	2	0	3	2	2	3	2	3	1	2	1	0	5	1	4	7	0	0	2	0	4	0	0.066	0.066	0.066	0.085	0.066
O75787	ATP6AP2	Renin receptor			6	4	6	2	0	0	0	0	0	0	8	4	6	5	0	0	0	0	0	0	6	4	6	2	0	0	0	0	0	0	14	4	7	18	0	0	0	0	0	0	0.229	0.169	0.229	0.111	0
P61421	ATP6V0D1	V-type proton ATPase subunit d 1			0	0	0	0	0	0	0	0	0	0	0	0	0	0	0	0	0	1	0	0	0	0	0	0	0	0	0	0	0	0	0	0	0	0	0	0	0	1	0	0	0	0	0	0	0
P38606	ATP6V1A	V-type proton ATPase catalytic subunit A			0	0	0	0	0	0	0	0	0	5	0	8	0	0	6	7	0	6	9	1	0	0	0	0	0	0	0	0	0	5	0	8	0	0	7	7	0	6	10	1	0	0	0	0	0
P15313	ATP6V1B1	V-type proton ATPase subunit B, kidney isoform			0	0	0	0	0	0	0	0	0	0	1	1	0	0	0	0	0	0	0	0	0	0	0	0	0	0	0	0	0	0	1	1	0	0	0	0	0	0	0	0	0	0	0	0	0
P21281	ATP6V1B2	V-type proton ATPase subunit B, brain isoform			0	0	0	0	0	0	0	0	0	3	3	5	0	0	1	3	0	2	4	1	0	0	0	0	0	0	0	0	0	3	3	5	0	0	1	3	0	3	5	1	0	0	0	0	0
Q9Y5K8	ATP6V1D	V-type proton ATPase subunit D			0	0	0	0	0	0	0	0	0	0	1	1	0	0	0	0	0	0	1	0	0	0	0	0	0	0	0	0	0	0	1	1	0	0	0	0	0	0	1	0	0	0	0	0	0
P36543	ATP6V1E1	V-type proton ATPase subunit E 1			0	0	0	0	0	0	0	0	0	0	0	3	0	0	0	1	0	1	1	0	0	0	0	0	0	0	0	0	0	0	0	3	0	0	0	1	0	1	1	0	0	0	0	0	0
Q9UI12	ATP6V1H	V-type proton ATPase subunit H			0	0	0	0	0	0	0	0	0	1	0	2	0	0	1	0	0	1	4	0	0	0	0	0	0	0	0	0	0	1	0	2	0	0	1	0	0	1	4	0	0	0	0	0	0
Q13535	ATR	Serine/threonine-protein kinase ATR			0	0	0	0	0	0	0	0	0	0	0	0	0	0	0	0	0	0	1	0	0	0	0	0	0	0	0	0	0	0	0	0	0	0	0	0	0	0	1	0	0	0	0	0	0
O75882	ATRN	Attractin			1	0	0	0	0	0	0	2	0	2	0	0	1	5	0	0	1	0	2	0	1	0	0	0	0	0	0	2	0	2	0	0	1	14	0	0	1	0	2	0	0.011	0	0	0	0
Q9UBB4	ATXN10	Ataxin-10			0	0	0	0	0	0	0	0	0	0	0	0	0	0	0	1	0	1	1	0	0	0	0	0	0	0	0	0	0	0	0	0	0	0	0	1	0	1	1	0	0	0	0	0	0
P30530	AXL	Tyrosine-protein kinase receptor UFO			1	1	1	1	0	0	0	1	0	0	0	1	0	5	0	0	0	0	2	1	1	1	1	1	0	0	0	1	0	0	0	1	0	10	0	0	0	0	2	1	0.013	0.013	0.013	0.013	0
P25311	AZGP1	Zinc-alpha-2-glycoprotein	X		2	2	0	3	1	0	2	3	4	6	2	1	2	25	5	3	3	4	1	0	2	2	0	3	1	1	2	4	6	7	2	1	2	35	6	3	3	5	1	0	0.074	0.124	0	0.121	0.054
P20160	AZU1	Azurocidin			0	0	0	0	0	0	0	0	0	0	0	0	1	0	0	0	0	0	0	0	0	0	0	0	0	0	0	0	0	0	0	0	1	0	0	0	0	0	0	0	0	0	0	0	0
P61769	B2M	Beta-2-microglobulin			0	0	0	0	2	0	0	3	3	0	0	0	0	25	0	1	0	2	0	0	0	0	0	0	5	4	0	6	8	0	0	0	0	31	0	4	0	2	0	0	0	0	0	0	0.168
H0YLF3	B2M	Beta-2-microglobulin (Fragment)			0	0	0	0	0	0	0	0	0	0	0	0	0	24	0	0	0	0	0	0	0	0	0	0	0	0	0	0	0	0	0	0	0	41	0	0	0	0	0	0	0	0	0	0	0
O75752	B3GALNT1	UDP-GalNAc:beta-1,3-N-acetylgalact aminyltransferase 1			0	0	0	0	0	0	0	0	0	0	1	0	0	0	0	0	0	0	0	0	0	0	0	0	0	0	0	0	0	0	1	0	0	0	0	0	0	0	0	0	0	0	0	0	0
O43825	B3GALT2	Beta-1,3-galactosyltransferase 2			0	0	0	0	0	0	0	0	0	0	0	0	0	0	0	0	0	0	1	0	0	0	0	0	0	0	0	0	0	0	0	0	0	0	0	0	0	0	1	0	0	0	0	0	0
O94766	B3GAT3	Galactosylgalactosylxylosylprotein 3-beta-glucuronosyltransferase 3			0	0	0	0	0	0	0	0	0	0	2	0	0	0	0	0	0	0	0	0	0	0	0	0	0	0	0	0	0	0	2	0	0	0	0	0	0	0	0	0	0	0	0	0	0
Q00973	B4GALNT1	Beta-1,4 N-acetylgalactosaminyltransferase 1			0	0	0	0	0	0	0	0	0	0	2	0	0	0	0	0	0	0	0	0	0	0	0	0	0	0	0	0	0	0	2	0	0	0	0	0	0	0	0	0	0	0	0	0	0
P15291	B4GALT1	Beta-1,4-galactosyltransferase 1			1	0	0	0	0	0	0	0	0	0	4	3	0	0	0	0	0	0	0	0	1	0	0	0	0	0	0	0	0	0	4	3	0	0	0	0	0	0	0	0	0.05	0	0	0	0
O43505	B4GAT1	Beta-1,4-glucuronyltransferase 1			7	5	8	5	6	0	6	7	6	0	5	4	9	5	9	7	4	1	7	6	14	5	9	5	10	8	8	8	6	0	10	4	13	9	9	7	4	1	10	6	0.236	0.164	0.282	0.164	0.186
Q9NXR7	BABAM2	BRISC and BRCA1-A complex member 2			0	0	0	0	0	0	0	0	0	0	0	0	0	0	0	0	0	1	0	0	0	0	0	0	0	0	0	0	0	0	0	0	0	0	0	0	0	1	0	0	0	0	0	0	0
O14867	BACH1	Transcription regulator protein BACH1			1	0	0	0	0	0	0	0	0	0	0	0	0	0	0	0	0	0	0	0	1	0	0	0	0	0	0	0	0	0	0	0	0	0	0	0	0	0	0	0	0.012	0	0	0	0
Q9P281	BAHCC1	BAH and coiled-coil domain-containing protein 1			0	0	0	0	0	0	0	0	0	0	0	0	0	5	0	0	0	0	0	0	0	0	0	0	0	0	0	0	0	0	0	0	0	8	0	0	0	0	0	0	0	0	0	0	0
O14514	BAI1	Brain-specific angiogenesis inhibitor 1			0	0	0	0	0	0	0	0	0	0	1	0	0	0	0	0	0	0	0	0	0	0	0	0	0	0	0	0	0	0	1	0	0	0	0	0	0	0	0	0	0	0	0	0	0
O94812	BAIAP3	BAI1-associated protein 3			0	0	0	0	0	0	0	0	0	1	0	0	0	0	0	0	0	0	0	0	0	0	0	0	0	0	0	0	0	1	0	0	0	0	0	0	0	0	0	0	0	0	0	0	0
O75531	BANF1	Barrier-to-autointegration factor			0	0	0	0	0	0	0	0	0	0	0	3	0	5	0	0	0	2	0	0	0	0	0	0	0	0	0	0	0	0	0	3	0	7	0	0	0	2	0	0	0	0	0	0	0
P80723	BASP1	Brain acid soluble protein 1			0	0	0	0	0	0	0	0	0	0	2	6	0	0	3	5	0	0	6	4	0	0	0	0	0	0	0	0	0	0	2	15	0	0	5	9	0	0	6	5	0	0	0	0	0
O75936	BBOX1	Gamma-butyrobetaine dioxygenase			0	0	0	0	0	0	0	0	0	0	0	0	0	0	0	1	0	6	0	0	0	0	0	0	0	0	0	0	0	0	0	0	0	0	0	1	0	6	0	0	0	0	0	0	0
Q3SYG4	BBS9	Protein PTHB1			0	0	0	0	0	0	0	1	0	0	0	0	0	0	0	0	0	0	0	0	0	0	0	0	0	0	0	1	0	0	0	0	0	0	0	0	0	0	0	0	0	0	0	0	0
P50895	BCAM	Basal cell adhesion molecule			0	0	0	0	0	0	0	0	0	1	0	2	0	0	0	1	0	2	0	0	0	0	0	0	0	0	0	0	0	1	0	2	0	0	0	1	0	2	0	0	0	0	0	0	0
Q96GW7	BCAN	Brevican core protein			2	1	1	0	2	0	0	1	3	4	0	2	2	5	2	3	0	7	3	1	2	1	1	0	2	0	0	1	3	4	0	2	2	7	2	3	0	8	3	1	0.019	0.011	0.011	0	0.016
O75815	BCAR3	Breast cancer anti-estrogen resistance protein 3			0	0	0	0	0	0	0	1	0	0	0	0	0	0	0	0	0	0	0	0	0	0	0	0	0	0	0	1	0	0	0	0	0	0	0	0	0	0	0	0	0	0	0	0	0
P06276	BCHE	Cholinesterase			0	0	0	0	0	0	1	0	0	0	0	0	0	0	0	0	0	0	0	0	0	0	0	0	0	0	1	0	0	0	0	0	0	0	0	0	0	0	0	0	0	0	0	0	0
Q9BUT1	BDH2	3-hydroxybutyrate dehydrogenase type 2			0	0	0	0	0	0	0	0	0	4	0	1	0	0	3	3	0	3	3	3	0	0	0	0	0	0	0	0	0	4	0	1	0	0	3	3	0	3	3	3	0	0	0	0	0
Q12934	BFSP1	Filensin			0	0	0	0	0	0	0	0	0	0	6	12	0	0	0	0	0	0	0	0	0	0	0	0	0	0	0	0	0	0	10	21	0	0	0	0	0	0	0	0	0	0	0	0	0
Q13515	BFSP2	Phakinin			0	0	0	0	0	0	0	0	0	0	8	10	0	0	0	0	0	0	0	0	0	0	0	0	0	0	0	0	0	0	11	12	0	0	0	0	0	0	0	0	0	0	0	0	0
P21810	BGN	Biglycan			0	0	0	0	0	0	0	0	0	0	2	3	1	5	1	1	0	4	1	0	0	0	0	0	0	0	0	0	0	0	2	3	1	6	1	1	0	9	1	0	0	0	0	0	0
O00499	BIN1	Myc box-dependent-interacting protein 1			0	0	0	0	0	0	0	0	0	0	0	2	0	0	1	0	0	0	2	0	0	0	0	0	0	0	0	0	0	0	0	2	0	0	1	0	0	0	2	0	0	0	0	0	0
Q13867	BLMH	Bleomycin hydrolase			0	0	0	0	0	0	0	0	0	1	0	0	0	0	0	0	0	0	0	0	0	0	0	0	0	0	0	0	0	1	0	0	0	0	0	0	0	0	0	0	0	0	0	0	0
Q8WV28	BLNK	B-cell linker protein			0	0	0	0	0	0	0	0	0	0	0	0	1	0	0	0	0	0	0	0	0	0	0	0	0	0	0	0	0	0	0	0	1	0	0	0	0	0	0	0	0	0	0	0	0
P53004	BLVRA	Biliverdin reductase A			0	0	0	0	0	0	0	0	0	0	0	2	0	0	0	2	0	3	2	0	0	0	0	0	0	0	0	0	0	0	0	3	0	0	0	2	0	3	2	0	0	0	0	0	0
P30043	BLVRB	Flavin reductase (NADPH)			0	0	0	0	0	0	0	0	0	0	1	0	0	0	2	4	0	6	4	1	0	0	0	0	0	0	0	0	0	0	1	0	0	0	2	5	0	6	4	1	0	0	0	0	0
O95972	BMP15	Bone morphogenetic protein 15			0	0	0	0	0	0	0	0	0	0	0	1	0	0	0	0	0	0	0	0	0	0	0	0	0	0	0	0	0	0	0	3	0	0	0	0	0	0	0	0	0	0	0	0	0
P22004	BMP6	Bone morphogenetic protein 6			0	0	0	0	0	0	0	0	0	0	1	0	0	0	0	0	0	0	0	0	0	0	0	0	0	0	0	0	0	0	1	0	0	0	0	0	0	0	0	0	0	0	0	0	0
Q12982	BNIP2	BCL2/adenovirus E1B 19 kDa protein-interacting protein 2			0	0	0	0	0	0	0	0	0	0	1	0	0	0	0	0	0	0	0	0	0	0	0	0	0	0	0	0	0	0	2	0	0	0	0	0	0	0	0	0	0	0	0	0	0
P22059	BP	Oxysterol-binding protein 1			0	0	0	0	0	0	0	0	0	0	0	0	0	0	0	0	0	0	1	0	0	0	0	0	0	0	0	0	0	0	0	0	0	0	0	0	0	0	1	0	0	0	0	0	0
P07738	BPGM	Bisphosphoglycerate mutase			0	0	0	0	0	0	0	0	0	0	0	0	0	0	0	0	0	1	0	0	0	0	0	0	0	0	0	0	0	0	0	0	0	0	0	0	0	1	0	0	0	0	0	0	0
Q9NP55	BPIFA1	BPI fold-containing family A member 1			0	3	0	3	0	0	0	0	0	0	0	0	3	5	0	0	0	2	0	0	0	3	0	3	0	0	0	0	0	0	0	0	3	6	0	0	0	2	0	0	0	0.168	0	0.168	0
O95861	BPNT1	3'(2'),5'-bisphosphate nucleotidase 1			0	0	0	0	0	0	0	0	0	0	0	0	0	0	0	0	0	0	0	1	0	0	0	0	0	0	0	0	0	0	0	0	0	0	0	0	0	0	0	1	0	0	0	0	0
P15056	BRAF	Serine/threonine-protein kinase B-raf			0	0	0	0	0	0	0	0	0	0	0	1	0	0	0	0	0	0	0	0	0	0	0	0	0	0	0	0	0	0	0	1	0	0	0	0	0	0	0	0	0	0	0	0	0
Q8WUW1	BRK1	Protein BRICK1			0	0	0	0	0	0	0	0	0	0	0	0	0	0	0	0	0	1	0	0	0	0	0	0	0	0	0	0	0	0	0	0	0	0	0	0	0	1	0	0	0	0	0	0	0
P35613	BSG	Basigin			0	0	0	0	0	0	0	0	0	4	0	8	0	0	4	5	0	3	6	4	0	0	0	0	0	0	0	0	0	4	0	8	0	0	4	5	0	3	7	4	0	0	0	0	0
Q10588	BST1	ADP-ribosyl cyclase/cyclic ADP-ribose hydrolase 2			0	0	0	0	0	0	0	0	0	0	0	0	0	0	0	0	0	1	0	0	0	0	0	0	0	0	0	0	0	0	0	0	0	0	0	0	0	1	0	0	0	0	0	0	0
Q10589	BST2	Bone marrow stromal antigen 2			0	0	0	0	0	0	0	0	0	0	0	1	0	0	0	0	0	0	0	0	0	0	0	0	0	0	0	0	0	0	0	1	0	0	0	0	0	0	0	0	0	0	0	0	0
P43251	BTD	Biotinidase			1	0	0	0	2	0	0	3	2	1	0	0	0	0	1	1	0	0	0	2	1	0	0	0	2	4	0	3	2	1	0	0	0	0	1	3	0	0	0	2	0.024	0	0	0	0.055
A0A1U9X7B7	BTNL2			X	0	0	0	0	0	0	0	1	0	0	0	0	0	0	0	0	0	0	0	0	0	0	0	0	0	0	0	1	0	0	0	0	0	0	0	0	0	0	0	0	0	0	0	0	0
Q7L1Q6	BZW1	Basic leucine zipper and W2 domain-containing protein 1			0	0	0	0	0	0	0	0	0	0	0	1	0	0	0	0	0	0	1	0	0	0	0	0	0	0	0	0	0	0	0	1	0	0	0	0	0	0	1	0	0	0	0	0	0
Q9H0W9	C11orf54	Ester hydrolase C11orf54			0	0	0	0	0	0	0	0	0	0	0	0	0	0	1	0	0	0	0	0	0	0	0	0	0	0	0	0	0	0	0	0	0	0	1	0	0	0	0	0	0	0	0	0	0
Q6UX73	C16orf89	UPF0764 protein C16orf89			0	0	1	0	0	0	0	1	0	0	1	0	1	5	0	0	0	0	0	1	0	0	1	0	0	0	0	1	0	0	1	0	2	6	0	0	0	0	0	1	0	0	0.03	0	0
Q86XI8	C19orf68	Uncharacterized protein C19orf68		X	0	0	0	0	0	0	0	0	0	0	0	0	0	5	0	0	0	0	0	0	0	0	0	0	0	0	0	0	0	0	0	0	0	6	0	0	0	0	0	0	0	0	0	0	0
Q9NWV4	C1orf123	UPF0587 protein C1orf123			0	0	0	0	0	0	0	0	0	0	0	0	0	0	0	2	0	0	2	0	0	0	0	0	0	0	0	0	0	0	0	0	0	0	0	2	0	0	3	0	0	0	0	0	0
Q9BV19	C1orf50	Uncharacterized protein C1orf50		X	0	0	0	0	0	0	0	0	0	1	0	0	0	0	0	0	0	1	0	0	0	0	0	0	0	0	0	0	0	1	0	0	0	0	0	0	0	1	0	0	0	0	0	0	0
X6RLJ0	C1QA	Complement C1q subcomponent subunit A (Fragment)	X		0	0	0	0	0	0	0	0	0	0	0	0	2	23	0	0	0	0	0	1	0	0	0	0	0	0	0	0	0	0	0	0	3	33	0	0	0	0	0	1	0	0	0	0	0
P02745	C1QA	Complement C1q subcomponent subunit A	X		1	5	6	1	0	0	0	0	1	0	6	4	6	23	3	2	1	0	1	6	1	6	7	1	0	0	0	0	2	0	11	6	18	35	3	2	1	0	2	9	0.098	0.2	0.204	0.098	0
A0A0A0MSV6	C1QB	Complement C1q subcomponent subunit B (Fragment)	X		0	0	0	0	0	0	0	0	0	0	1	0	0	0	0	0	0	0	0	0	0	0	0	0	0	0	0	0	0	0	2	0	0	0	0	0	0	0	0	0	0	0	0	0	0
P02746	C1QB	Complement C1q subcomponent subunit B	X		4	6	4	6	1	0	3	4	4	6	4	5	7	5	6	3	4	6	4	6	6	13	9	10	1	1	4	6	6	9	51	6	14	6	6	3	4	7	4	12	0.17	0.225	0.142	0.225	0.055
Q07021	C1QBP	Complement component 1 Q subcomponent-binding protein, mitochondrial	X		0	0	0	0	0	0	0	0	0	0	0	0	0	0	0	0	0	0	3	0	0	0	0	0	0	0	0	0	0	0	0	0	0	0	0	0	0	0	3	0	0	0	0	0	0
P02747	C1QC	Complement C1q subcomponent subunit C	X		3	4	4	4	2	0	2	2	2	4	4	4	4	5	4	3	3	4	3	4	6	6	4	7	2	2	2	2	3	5	38	7	10	6	4	3	3	4	3	9	0.159	0.212	0.212	0.212	0.122
Q9BXJ1	C1QTNF1	Complement C1q tumor necr is factor-related protein 1	X		0	0	0	0	2	0	1	0	0	0	0	0	0	5	0	0	0	0	0	0	0	0	0	0	2	0	1	0	0	0	0	0	0	6	0	0	0	0	0	0	0	0	0	0	0.075
Q9BXJ4	C1QTNF3	Complement C1q tumor necr is factor-related protein 3	X		1	0	1	0	0	0	0	0	0	0	1	0	0	5	0	0	0	0	0	0	1	0	1	0	0	0	0	0	0	0	1	0	0	5	0	0	0	0	0	0	0.028	0	0.028	0	0
P00736	C1R	Complement C1r subcomponent	X		7	13	15	9	7	0	9	9	11	10	11	11	10	5	14	9	11	11	11	7	11	25	24	19	19	3	20	11	14	14	78	29	19	5	17	12	25	12	19	15	0.13	0.217	0.217	0.152	0.145
Q9NZP8	C1RL	Complement C1r subcomponent-like protein	X		0	0	0	0	0	0	0	0	0	0	3	0	4	5	0	0	0	0	0	0	0	0	0	0	0	0	0	0	0	0	12	0	6	5	0	0	0	0	0	0	0	0	0	0	0
C9IZP8	C1S	Complement C1s subcomponent (Fragment)	X		1	1	1	1	1	0	0	1	1	1	1	0	0	22	1	1	0	1	1	1	2	1	2	1	1	0	0	1	1	1	2	0	0	55	1	1	0	1	1	1	0.165	0.165	0.165	0.165	0.165
P09871	C1S	Complement C1s subcomponent	X		10	13	10	13	9	0	8	13	12	14	13	10	16	23	12	9	6	9	13	12	18	21	13	19	16	5	16	17	18	18	68	21	26	27	12	10	9	10	17	17	0.176	0.215	0.183	0.212	0.173
P06681	C2	Complement C2	X		2	3	1	0	2	0	1	9	0	7	0	0	3	4	4	2	1	14	0	16	2	3	1	0	2	1	2	9	0	7	0	0	3	22	4	2	2	15	0	19	0.037	0.039	0.023	0	0.037
P30042	C21orf33	ES1 protein homolog, mitochondrial			0	0	0	0	0	0	0	0	0	0	0	0	0	0	0	0	0	1	0	0	0	0	0	0	0	0	0	0	0	0	0	0	0	0	0	0	0	1	0	0	0	0	0	0	0
Q8NCU7	C2CD4A	C2 calcium-dependent domain-containing protein 4A			0	0	0	0	1	0	0	0	0	0	0	0	0	0	1	0	0	0	0	0	0	0	0	0	1	0	0	0	0	0	0	0	0	0	1	0	0	0	0	0	0	0	0	0	0.046
C9JG08	C2orf16	Uncharacterized protein C2orf16	X		0	0	0	0	1	0	0	0	0	0	0	0	0	0	0	0	0	0	0	0	0	0	0	0	1	0	0	0	0	0	0	0	0	0	0	0	0	0	0	0	0	0	0	0	0.003
P01024	C3	Complement C3	X		82	115	114	74	74	0	67	99	79	85	93	108	127	20	107	93	93	111	109	103	330	529	391	160	227	93	215	213	144	235	599	662	375	36	198	219	287	345	420	334	0.526	0.58	0.562	0.489	0.494
M0QXZ3	C3	Complement C3 (Fragment)	X		0	0	0	0	0	0	1	0	0	0	0	0	0	0	0	0	0	0	0	0	0	0	0	0	0	0	1	0	0	0	0	0	0	0	0	0	0	0	0	0	0	0	0	0	0
P0C0L4	C4A	Complement C4-A	X		47	65	70	49	36	0	32	59	42	41	42	69	78	20	66	66	55	73	62	69	157	220	230	109	63	27	43	97	58	62	102	310	225	31	102	119	135	210	143	237	0.296	0.39	0.419	0.314	0.259
P0C0L5	C4B	Complement C4-B	X		4	5	7	4	2	0	3	6	4	2	4	5	7	20	4	5	4	3	3	3	6	8	13	5	3	5	4	9	6	2	6	10	12	27	4	5	8	4	6	6	0.034	0.034	0.05	0.03	0.007
Q9UMV1	C4B	Complement C4B1a (Fragment)	X		0	1	1	1	0	0	0	0	0	0	0	0	0	0	0	0	0	0	0	0	0	1	1	1	0	0	0	0	0	0	0	0	0	0	0	0	0	0	0	0	0	0.239	0.239	0.239	0
P04003	C4BPA	C4b-binding protein alpha chain	X		1	3	2	1	0	0	1	2	0	5	0	0	7	4	0	0	0	6	6	4	1	3	2	1	0	0	1	2	0	5	0	0	9	11	0	0	0	15	8	4	0.018	0.052	0.052	0.018	0
P20851	C4BPB	C4b-binding protein beta chain	X		0	0	0	0	0	0	0	0	0	0	0	0	0	0	0	0	0	1	1	1	0	0	0	0	0	0	0	0	0	0	0	0	0	0	0	0	0	1	1	1	0	0	0	0	0
Q5BLP8	C4orf48	Neuropeptide-like protein C4orf48			0	0	1	0	0	0	0	1	0	0	0	0	0	0	0	1	0	0	1	1	0	0	1	0	0	0	0	1	0	0	0	0	0	0	0	1	0	0	1	1	0	0	0.105	0	0
P01031	C5	Complement C5	X		25	52	45	27	6	0	7	26	21	17	4	32	50	20	20	20	19	38	49	37	26	69	49	28	7	2	7	30	23	20	5	41	76	27	20	22	20	43	57	38	0.179	0.341	0.322	0.199	0.062
A6NDU8	C5orf51	UPF0600 protein C5orf51			0	0	0	0	0	0	0	0	0	0	0	1	0	0	0	0	0	0	0	0	0	0	0	0	0	0	0	0	0	0	0	1	0	0	0	0	0	0	0	0	0	0	0	0	0
P13671	C6	Complement component C6	X		0	5	6	0	0	0	0	7	1	8	0	1	4	4	5	3	3	9	6	5	0	5	6	0	0	0	0	7	1	12	0	1	5	9	5	3	5	9	6	5	0	0.08	0.101	0	0
P10643	C7	Complement component C7	X		3	10	3	7	4	0	5	5	3	12	7	4	6	19	8	5	1	12	9	8	3	10	3	7	5	2	6	5	3	15	10	4	6	27	8	5	1	14	9	8	0.044	0.142	0.05	0.106	0.068
P07357	C8A	Complement component C8 alpha chain	X		1	3	0	0	0	0	0	3	1	5	0	0	2	4	4	2	1	9	2	0	1	3	0	0	0	0	0	3	1	5	0	0	2	9	4	2	1	10	2	0	0.017	0.065	0	0	0
P07358	C8B	Complement component C8 beta chain	X		2	12	8	2	0	0	0	4	1	8	0	3	10	4	5	2	5	13	9	7	3	14	10	2	0	0	0	4	1	8	0	3	10	8	5	2	5	15	10	7	0.042	0.21	0.144	0.044	0
P07360	C8G	Complement component C8 gamma chain	X		3	5	5	0	0	0	0	4	1	5	1	3	3	4	3	0	1	5	4	5	3	5	5	0	0	0	0	4	1	5	1	4	4	8	3	0	1	5	5	5	0.233	0.371	0.371	0	0
P02748	C9	Complement component C9	X		4	6	5	2	6	0	2	8	5	11	4	4	11	19	9	9	5	11	7	12	7	6	5	2	7	3	2	10	5	14	4	4	15	23	9	9	6	13	9	14	0.082	0.125	0.109	0.045	0.138
Q5T6V5	C9orf64	UPF0553 protein C9orf64			0	0	0	0	0	0	0	0	0	0	0	0	0	0	1	0	0	0	0	1	0	0	0	0	0	0	0	0	0	0	0	0	0	0	1	0	0	0	0	1	0	0	0	0	0
P00915	CA1	Carbonic anhydrase 1			0	0	0	0	0	0	0	0	0	0	0	0	0	0	0	0	0	1	1	0	0	0	0	0	0	0	0	0	0	0	0	0	0	0	0	0	0	1	2	0	0	0	0	0	0
O75493	CA11	Carbonic anhydrase-related protein 11			1	0	1	0	0	0	0	1	0	0	0	0	1	0	0	0	0	1	0	0	1	0	1	0	0	0	0	1	0	0	0	0	1	0	0	0	0	1	0	0	0.034	0	0.034	0	0
O43570	CA12	Carbonic anhydrase 12			0	0	0	0	0	0	0	0	0	0	0	1	0	0	0	0	0	0	0	0	0	0	0	0	0	0	0	0	0	0	0	2	0	0	0	0	0	0	0	0	0	0	0	0	0
Q9ULX7	CA14	Carbonic anhydrase 14			0	0	0	0	0	0	0	0	0	0	0	1	0	0	0	0	0	0	0	0	0	0	0	0	0	0	0	0	0	0	0	1	0	0	0	0	0	0	0	0	0	0	0	0	0
P00918	CA2	Carbonic anhydrase 2			0	0	0	0	0	0	0	0	0	9	2	7	0	0	8	8	0	8	7	9	0	0	0	0	0	0	0	0	0	10	4	7	0	0	9	9	0	8	8	9	0	0	0	0	0
P07451	CA3	Carbonic anhydrase 3			0	0	0	0	0	0	0	0	0	0	0	0	0	0	0	0	0	1	0	0	0	0	0	0	0	0	0	0	0	0	0	0	0	0	0	0	0	1	0	0	0	0	0	0	0
Q9H9S4	CAB39L	Calcium-binding protein 39-like			0	0	0	0	0	0	0	0	0	1	0	0	0	0	1	0	0	2	0	0	0	0	0	0	0	0	0	0	0	1	0	0	0	0	1	0	0	2	0	0	0	0	0	0	0
P54289	CACNA2D1	Voltage-dependent calcium channel subunit alpha-2/delta-1			2	0	0	0	0	0	0	1	0	0	2	8	0	0	1	2	0	5	6	2	2	0	0	0	0	0	0	1	0	0	3	8	0	0	1	2	0	5	6	2	0.025	0	0	0	0
Q9NY47	CACNA2D2	Voltage-dependent calcium channel subunit alpha-2/delta-2			0	0	0	0	0	0	0	0	0	0	0	0	0	0	0	0	0	0	1	0	0	0	0	0	0	0	0	0	0	0	0	0	0	0	0	0	0	0	1	0	0	0	0	0	0
Q9HB71	CACYBP	Calcyclin-binding protein			0	0	0	0	0	0	0	0	0	2	0	1	0	0	0	0	0	5	9	0	0	0	0	0	0	0	0	0	0	2	0	1	0	0	0	0	0	5	10	0	0	0	0	0	0
Q9BY67	CADM1	Cell adhesion molecule 1			1	0	0	1	0	0	0	0	0	0	0	1	1	0	2	0	0	0	0	0	1	0	0	1	0	0	0	0	0	0	0	1	1	0	2	0	0	0	0	0	0.029	0	0	0.029	0
Q8N3J6	CADM2	Cell adhesion molecule 2			0	0	0	0	0	0	0	0	0	0	0	1	0	0	1	0	0	0	0	0	0	0	0	0	0	0	0	0	0	0	0	1	0	0	1	0	0	0	0	0	0	0	0	0	0
Q8N126	CADM3	Cell adhesion molecule 3			2	2	3	1	2	0	1	2	0	0	2	3	0	4	0	1	1	0	2	0	2	2	3	1	3	0	1	2	0	0	2	4	0	7	0	1	1	0	3	0	0.075	0.085	0.131	0.03	0.101
Q8NFZ8	CADM4	Cell adhesion molecule 4			0	0	0	0	0	0	0	0	0	0	0	1	0	0	0	0	0	2	2	0	0	0	0	0	0	0	0	0	0	0	0	1	0	0	0	0	0	2	2	0	0	0	0	0	0
P05937	CALB1	Calbindin			0	0	0	0	0	0	0	0	0	1	0	1	0	0	0	4	0	3	2	0	0	0	0	0	0	0	0	0	0	1	0	1	0	0	0	4	0	3	2	0	0	0	0	0	0
Q05682	CALD1	Caldesmon			0	0	0	0	0	0	0	0	0	0	0	1	0	0	0	0	0	0	2	0	0	0	0	0	0	0	0	0	0	0	0	1	0	0	0	0	0	0	2	0	0	0	0	0	0
P62158	CALM1	Calmodulin			0	0	0	0	0	0	0	0	0	0	2	5	0	0	0	0	0	0	0	0	0	0	0	0	0	0	0	0	0	0	3	5	0	0	0	0	0	0	0	0	0	0	0	0	0
P0DP24	CALM2	Calmodulin-2			0	0	0	0	0	0	0	0	0	3	0	0	0	0	5	5	0	7	0	0	0	0	0	0	0	0	0	0	0	3	0	0	0	0	5	6	0	8	0	0	0	0	0	0	0
P27797	CALR	Calreticulin			7	8	5	3	1	0	2	0	0	1	5	2	1	4	0	1	1	2	13	4	9	9	5	3	1	0	2	0	0	1	6	2	1	7	0	1	1	2	15	4	0.269	0.278	0.141	0.144	0.029
Q9UQM7	CAMK2A	Calcium/calmodulin-dependent protein kinase type II subunit alpha			1	1	1	0	0	0	0	1	0	0	2	3	0	0	0	0	0	0	2	1	1	1	1	0	0	0	0	1	0	0	2	3	0	0	0	0	0	0	2	1	0.025	0.025	0.025	0	0
Q13554	CAMK2B	Calcium/calmodulin-dependent protein kinase type II subunit beta			0	0	0	1	0	0	0	0	0	1	1	0	0	4	0	0	0	1	0	0	0	0	0	1	0	0	0	0	0	2	1	0	0	6	0	0	0	1	0	0	0	0	0	0.014	0
Q13557	CAMK2D	Calcium/calmodulin-dependent protein kinase type II subunit delta			0	0	0	0	0	0	0	0	0	0	1	0	0	0	0	0	0	0	0	0	0	0	0	0	0	0	0	0	0	0	1	0	0	0	0	0	0	0	0	0	0	0	0	0	0
Q13555	CAMK2G	Calcium/calmodulin-dependent protein kinase type II subunit gamma			0	0	0	0	0	0	0	0	0	0	0	1	0	0	0	0	0	0	0	1	0	0	0	0	0	0	0	0	0	0	0	1	0	0	0	0	0	0	0	1	0	0	0	0	0
P49913	CAMP	Cathelicidin antimicrobial peptide			0	0	0	0	0	0	0	0	0	0	0	0	1	0	0	0	0	0	0	0	0	0	0	0	0	0	0	0	0	0	0	0	1	0	0	0	0	0	0	0	0	0	0	0	0
Q86VP6	CAND1	Cullin-associated NEDD8-dissociated protein 1			0	0	0	0	0	0	0	0	0	8	3	7	0	0	10	11	0	20	10	11	0	0	0	0	0	0	0	0	0	10	3	7	0	0	10	12	0	22	11	11	0	0	0	0	0
P27824	CANX	Calnexin			0	0	0	0	0	0	0	0	0	0	0	5	0	0	0	0	0	2	2	3	0	0	0	0	0	0	0	0	0	0	0	7	0	0	0	0	0	2	3	4	0	0	0	0	0
Q01518	CAP1	Adenylyl cyclase-associated protein 1			0	0	0	0	0	0	0	0	0	4	2	6	1	0	5	8	0	9	10	0	0	0	0	0	0	0	0	0	0	4	2	6	1	0	6	9	0	12	10	0	0	0	0	0	0
D3DPU2	CAP1	Adenylyl cyclase-associated protein			0	0	0	0	0	0	0	0	0	0	0	0	0	0	0	0	0	0	2	0	0	0	0	0	0	0	0	0	0	0	0	0	0	0	0	0	0	0	2	0	0	0	0	0	0
Q5T0R9	CAP1	Adenylyl cyclase-associated protein 1 (Fragment)			0	0	0	0	0	0	0	0	0	0	0	0	0	0	0	0	0	1	0	0	0	0	0	0	0	0	0	0	0	0	0	0	0	0	0	0	0	1	0	0	0	0	0	0	0
P40123	CAP2	Adenylyl cyclase-associated protein 2			0	0	0	0	0	0	0	0	0	3	0	0	0	0	0	1	0	0	1	0	0	0	0	0	0	0	0	0	0	3	0	0	0	0	0	1	0	0	1	0	0	0	0	0	0
P40121	CAPG	Macrophage-capping protein			0	0	0	0	0	0	0	0	0	1	1	2	0	0	0	0	0	4	2	0	0	0	0	0	0	0	0	0	0	1	1	2	0	0	0	0	0	4	2	0	0	0	0	0	0
P07384	CAPN1	Calpain-1 catalytic subunit			0	0	0	0	0	0	0	0	0	3	1	3	0	0	1	7	0	5	9	6	0	0	0	0	0	0	0	0	0	3	1	3	0	0	1	8	0	5	9	6	0	0	0	0	0
P17655	CAPN2	Calpain-2 catalytic subunit			0	0	0	0	0	0	0	0	0	3	1	4	0	0	4	7	0	3	6	2	0	0	0	0	0	0	0	0	0	3	1	4	0	0	4	7	0	3	7	2	0	0	0	0	0
O15484	CAPN5	Calpain-5			0	0	0	0	0	0	0	0	0	0	0	1	0	0	0	0	0	0	0	0	0	0	0	0	0	0	0	0	0	0	0	2	0	0	0	0	0	0	0	0	0	0	0	0	0
P04632	CAPNS1	Calpain small subunit 1			0	0	0	0	0	0	0	0	0	4	1	2	0	0	3	5	0	5	4	2	0	0	0	0	0	0	0	0	0	5	1	3	0	0	4	5	0	6	5	3	0	0	0	0	0
Q13938	CAPS	Calcyphosin			0	0	0	0	0	0	0	0	0	6	2	4	0	0	3	6	0	8	4	2	0	0	0	0	0	0	0	0	0	6	2	4	0	0	3	6	0	10	4	2	0	0	0	0	0
P52907	CAPZA1	F-actin-capping protein subunit alpha-1			0	0	0	0	0	0	0	0	0	3	2	1	0	0	0	0	0	4	6	2	0	0	0	0	0	0	0	0	0	3	2	1	0	0	0	0	0	4	6	2	0	0	0	0	0
P47755	CAPZA2	F-actin-capping protein subunit alpha-2			0	0	0	0	0	0	0	0	0	2	4	3	0	0	1	2	0	2	6	2	0	0	0	0	0	0	0	0	0	2	4	4	0	0	1	2	0	3	6	2	0	0	0	0	0
P47756	CAPZB	F-actin-capping protein subunit beta			0	0	0	0	0	0	0	0	0	4	0	3	0	0	0	3	0	2	7	4	0	0	0	0	0	0	0	0	0	5	0	3	0	0	0	3	0	3	7	4	0	0	0	0	0
Q9Y2V2	CARHSP1	Calcium-regulated heat-stable protein 1			0	0	0	0	0	0	0	0	0	0	0	0	0	0	0	0	0	0	1	0	0	0	0	0	0	0	0	0	0	0	0	0	0	0	0	0	0	0	1	0	0	0	0	0	0
P49589	CARS	Cysteine--tRNA ligase, cytoplasmic			0	0	0	0	0	0	0	0	0	2	0	0	0	0	0	1	0	4	4	0	0	0	0	0	0	0	0	0	0	2	0	0	0	0	0	1	0	4	4	0	0	0	0	0	0
Q16568	CARTPT	Cocaine- and amphetamine-regulated transcript protein			1	0	0	0	0	0	0	0	0	0	0	0	0	0	0	0	0	0	0	0	1	0	0	0	0	0	0	0	0	0	0	0	0	0	0	0	0	0	0	0	0.095	0	0	0	0
O14936	CASK	Peripheral plasma membrane protein CASK			0	0	0	0	0	0	0	0	0	1	0	0	0	0	0	0	0	0	0	0	0	0	0	0	0	0	0	0	0	1	0	0	0	0	0	0	0	0	0	0	0	0	0	0	0
Q6UXS9	CASP12	Inactive caspase-12			0	0	0	0	0	0	1	0	0	0	0	0	0	0	0	0	0	0	0	0	0	0	0	0	0	0	1	0	0	0	0	0	0	0	0	0	0	0	0	0	0	0	0	0	0
P31944	CASP14	Caspase-14			0	0	0	2	0	0	0	0	0	0	0	0	0	0	0	0	0	0	0	0	0	0	0	2	0	0	0	0	0	0	0	0	0	0	0	0	0	0	0	0	0	0	0	0.099	0
P20810	CAST	Calpastatin			0	0	0	0	0	0	0	0	0	1	0	3	0	0	0	0	0	0	0	0	0	0	0	0	0	0	0	0	0	1	0	3	0	0	0	0	0	0	0	0	0	0	0	0	0
P04040	CAT	Catalase			0	1	0	1	0	0	0	0	0	4	0	4	0	4	0	0	0	9	9	6	0	1	0	1	0	0	0	0	0	5	0	5	0	6	0	0	0	12	10	7	0	0.025	0	0.025	0
Q03135	CAV1	Caveolin-1			0	0	0	0	0	0	0	0	0	0	1	0	0	0	0	0	0	2	0	1	0	0	0	0	0	0	0	0	0	0	1	0	0	0	0	0	0	5	0	1	0	0	0	0	0
P23435	CBLN1	Cerebellin-1			0	0	0	0	0	0	0	0	0	0	0	0	1	4	0	0	0	1	0	0	0	0	0	0	0	0	0	0	0	0	0	0	1	6	0	0	0	1	0	0	0	0	0	0	0
Q6UW01	CBLN3	Cerebellin-3			3	0	0	2	0	0	0	0	0	0	1	1	0	0	0	0	0	2	1	0	3	0	0	2	0	0	0	0	0	0	1	1	0	0	0	0	0	2	1	0	0.215	0	0	0.166	0
P16152	CBR1	Carbonyl reductase [NADPH] 1			0	0	0	0	0	0	0	0	0	11	10	11	0	0	10	16	0	15	14	7	0	0	0	0	0	0	0	0	0	23	13	15	0	0	11	17	0	26	21	8	0	0	0	0	0
O75828	CBR3	Carbonyl reductase [NADPH] 3			0	0	0	0	0	0	0	0	0	0	0	0	0	0	0	0	0	0	1	0	0	0	0	0	0	0	0	0	0	0	0	0	0	0	0	0	0	0	1	0	0	0	0	0	0
P0DN79	CBSL	Cystathionine beta-synthase-like protein			0	0	0	0	0	0	0	0	0	0	0	0	0	0	0	1	0	1	1	1	0	0	0	0	0	0	0	0	0	0	0	0	0	0	0	1	0	1	1	1	0	0	0	0	0
P83916	CBX1	Chromobox protein homolog 1			0	0	0	0	0	0	0	0	0	0	0	0	0	0	0	0	0	0	1	0	0	0	0	0	0	0	0	0	0	0	0	0	0	0	0	0	0	0	1	0	0	0	0	0	0
Q13185	CBX3	Chromobox protein homolog 3			0	0	0	0	0	0	0	0	0	0	0	0	0	0	0	0	0	0	2	0	0	0	0	0	0	0	0	0	0	0	0	0	0	0	0	0	0	0	2	0	0	0	0	0	0
Q6YP21	CCBL2	Kynurenine--oxoglutarate transaminase 3			0	0	0	0	0	0	0	0	0	0	0	1	0	0	0	0	0	0	0	0	0	0	0	0	0	0	0	0	0	0	0	1	0	0	0	0	0	0	0	0	0	0	0	0	0
Q96EE4	CCDC126	Coiled-coil domain-containing protein 126			0	1	1	0	0	0	0	0	0	0	0	0	1	4	0	0	0	0	0	0	0	1	1	0	0	0	0	0	0	0	0	0	1	5	0	0	0	0	0	0	0	0.086	0.086	0	0
Q96M89	CCDC138	Coiled-coil domain-containing protein 138			0	0	0	0	0	0	0	0	0	0	0	0	0	0	1	0	0	0	0	0	0	0	0	0	0	0	0	0	0	0	0	0	0	0	1	0	0	0	0	0	0	0	0	0	0
Q494R4	CCDC153	Coiled-coil domain-containing protein 153			0	0	0	0	0	0	0	0	0	0	1	0	0	0	0	0	0	0	0	0	0	0	0	0	0	0	0	0	0	0	1	0	0	0	0	0	0	0	0	0	0	0	0	0	0
Q8NDH2	CCDC168	Coiled-coil domain-containing protein 168			0	0	0	0	0	0	0	0	0	0	0	1	0	0	0	0	0	1	0	0	0	0	0	0	0	0	0	0	0	0	0	1	0	0	0	0	0	1	0	0	0	0	0	0	0
Q8IVM0	CCDC50	Coiled-coil domain-containing protein 50			0	0	0	1	0	0	0	0	0	0	0	0	0	0	0	0	0	0	0	0	0	0	0	1	0	0	0	0	0	0	0	0	0	0	0	0	0	0	0	0	0	0	0	0.036	0
Q567U6	CCDC93	Coiled-coil domain-containing protein 93			0	0	0	0	0	0	0	0	0	0	0	0	0	0	0	0	0	2	0	0	0	0	0	0	0	0	0	0	0	0	0	0	0	0	0	0	0	2	0	0	0	0	0	0	0
O14618	CCS	Copper chaperone for superoxide dismutase			0	0	0	0	0	0	0	0	0	0	0	0	0	0	0	1	0	0	0	0	0	0	0	0	0	0	0	0	0	0	0	0	0	0	0	1	0	0	0	0	0	0	0	0	0
P78371	CCT2	T-complex protein 1 subunit beta			0	0	0	0	0	0	0	0	0	6	8	10	0	0	5	7	0	12	7	5	0	0	0	0	0	0	0	0	0	6	9	10	0	0	5	7	0	13	7	5	0	0	0	0	0
P49368	CCT3	T-complex protein 1 subunit gamma			0	0	0	0	0	0	0	0	0	5	2	8	0	0	2	2	0	13	6	4	0	0	0	0	0	0	0	0	0	5	2	8	0	0	2	2	0	14	6	4	0	0	0	0	0
P50991	CCT4	T-complex protein 1 subunit delta			0	0	0	0	0	0	0	0	0	6	1	6	0	0	0	4	0	9	4	1	0	0	0	0	0	0	0	0	0	7	1	6	0	0	0	4	0	10	4	1	0	0	0	0	0
P48643	CCT5	T-complex protein 1 subunit epsilon			0	0	0	0	0	0	0	0	0	6	2	5	0	0	4	3	0	12	4	2	0	0	0	0	0	0	0	0	0	8	2	5	0	0	4	3	0	16	4	2	0	0	0	0	0
P40227	CCT6A	T-complex protein 1 subunit zeta			0	0	0	0	0	0	0	0	0	6	3	7	0	0	3	4	0	8	2	5	0	0	0	0	0	0	0	0	0	6	3	7	0	0	3	4	0	8	2	6	0	0	0	0	0
Q92526	CCT6B	T-complex protein 1 subunit zeta-2			0	0	0	0	0	0	0	0	0	2	0	1	0	0	0	0	0	3	2	1	0	0	0	0	0	0	0	0	0	2	0	1	0	0	0	0	0	3	2	1	0	0	0	0	0
Q99832	CCT7	T-complex protein 1 subunit eta			0	0	0	0	1	0	0	0	0	5	2	8	0	0	0	4	0	8	8	5	0	0	0	0	2	0	0	0	0	5	2	8	0	0	0	4	0	9	10	5	0	0	0	0	0.031
P50990	CCT8	T-complex protein 1 subunit theta			0	0	0	0	0	0	0	0	0	4	2	5	0	0	3	3	0	9	8	2	0	0	0	0	0	0	0	0	0	5	2	5	0	0	3	3	0	9	9	2	0	0	0	0	0
Q6YHK3	CD109	CD109 antigen			0	0	0	0	0	0	0	1	0	2	0	0	0	0	0	0	0	5	0	2	0	0	0	0	0	0	0	1	0	3	0	0	0	0	0	0	0	6	0	2	0	0	0	0	0
P08571	CD14	Monocyte differentiation antigen CD14			5	5	5	5	3	0	2	3	3	3	6	4	10	4	7	3	3	6	3	5	5	5	5	5	5	4	2	5	4	6	7	5	18	5	8	3	5	9	4	5	0.173	0.203	0.203	0.203	0.155
Q86VB7	CD163	Scavenger receptor cysteine-rich type 1 protein M130			0	1	1	1	0	0	0	1	0	1	0	0	0	4	2	1	0	1	2	3	0	1	1	1	0	0	0	1	0	1	0	0	0	5	2	1	0	1	2	3	0	0.015	0.015	0.015	0
Q5ZPR3	CD276	CD276 antigen			0	0	0	0	0	0	0	0	0	1	1	1	0	0	0	0	0	1	0	0	0	0	0	0	0	0	0	0	0	1	1	1	0	0	0	0	0	1	0	0	0	0	0	0	0
P16070	CD44	CD44 antigen			0	0	0	0	0	0	0	0	0	0	0	0	0	0	0	0	0	0	2	1	0	0	0	0	0	0	0	0	0	0	0	0	0	0	0	0	0	0	2	1	0	0	0	0	0
Q08722	CD47	Leukocyte surface antigen CD47			0	0	0	0	0	0	0	0	0	0	0	2	0	0	0	0	0	0	0	0	0	0	0	0	0	0	0	0	0	0	0	2	0	0	0	0	0	0	0	0	0	0	0	0	0
P60033	CD81	CD81 antigen			0	0	0	0	0	0	0	0	0	0	1	1	0	0	1	1	0	1	1	0	0	0	0	0	0	0	0	0	0	0	1	2	0	0	1	1	0	1	1	0	0	0	0	0	0
P21926	CD9	CD9 antigen			0	0	0	0	0	0	0	0	0	0	0	1	0	0	1	1	0	1	1	0	0	0	0	0	0	0	0	0	0	0	0	1	0	0	1	1	0	1	1	0	0	0	0	0	0
Q9NPY3	CD93	Complement component C1q receptor	X		1	1	1	1	0	0	0	0	1	0	1	0	1	4	0	0	0	1	1	1	3	1	1	2	0	0	0	0	1	0	6	0	1	5	0	0	0	3	1	1	0.011	0.011	0.011	0.011	0
Q86Y33	CDC20B	Cell division cycle protein 20 homolog B			0	0	0	0	0	0	0	0	0	0	0	1	0	0	0	0	0	0	0	0	0	0	0	0	0	0	0	0	0	0	0	2	0	0	0	0	0	0	0	0	0	0	0	0	0
Q16543	CDC37	Hsp90 co-chaperone Cdc37			0	0	0	0	0	0	0	0	0	2	2	1	0	0	0	1	0	1	0	0	0	0	0	0	0	0	0	0	0	2	2	1	0	0	0	1	0	1	0	0	0	0	0	0	0
P60953	CDC42	Cell division control protein 42 homolog			0	0	0	0	0	0	0	0	0	1	2	2	0	0	2	3	0	2	2	2	0	0	0	0	0	0	0	0	0	1	2	4	0	0	2	3	0	5	5	3	0	0	0	0	0
J3KTI7	CDC6	Cell division control protein 6 homolog (Fragment)			0	0	0	0	0	0	0	0	0	0	0	0	1	1	0	0	0	0	0	0	0	0	0	0	0	0	0	0	0	0	0	0	4	1	0	0	0	0	0	0	0	0	0	0	0
P55287	CDH11	Cadherin-11			0	0	0	0	0	0	0	0	0	0	0	1	0	0	0	0	0	1	0	0	0	0	0	0	0	0	0	0	0	0	0	1	0	0	0	0	0	1	0	0	0	0	0	0	0
Q96CZ9	CDH11	Cadherin 11, type 2, OB-cadherin (Osteoblast)			0	0	0	0	0	0	0	0	0	0	0	0	0	0	0	0	0	1	0	0	0	0	0	0	0	0	0	0	0	0	0	0	0	0	0	0	0	1	0	0	0	0	0	0	0
P55290	CDH13	Cadherin-13			3	0	4	0	2	0	3	2	3	1	2	1	2	4	1	0	0	0	0	0	3	0	4	0	2	4	3	2	3	1	3	1	2	5	1	0	0	0	0	0	0.053	0	0.066	0	0.028
P55291	CDH15	Cadherin-15			0	0	0	0	2	0	1	0	0	0	0	0	0	0	0	0	0	0	0	0	0	0	0	0	2	0	1	0	0	0	0	0	0	0	0	0	0	0	0	0	0	0	0	0	0.039
P19022	CDH2	Cadherin-2			6	0	0	3	3	0	1	4	5	0	4	3	6	4	2	1	2	2	1	0	11	0	0	3	7	7	1	5	6	0	10	3	10	5	2	2	2	3	1	0	0.068	0	0	0.055	0.054
P55285	CDH6	Cadherin-6			0	0	0	0	0	0	0	1	0	0	0	0	0	0	0	0	0	0	0	0	0	0	0	0	0	0	0	1	0	0	0	0	0	0	0	0	0	0	0	0	0	0	0	0	0
F8VUX2	CDK17	Cyclin-dependent kinase 17 (Fragment)			0	0	0	0	0	0	0	0	0	0	0	0	0	0	0	0	0	0	1	0	0	0	0	0	0	0	0	0	0	0	0	0	0	0	0	0	0	0	1	0	0	0	0	0	0
Q15517	CDSN	Corneodesmin			0	0	0	1	0	0	0	0	0	0	0	0	0	0	0	0	0	0	0	0	0	0	0	1	0	0	0	0	0	0	0	0	0	0	0	0	0	0	0	0	0	0	0	0.034	0
Q8WUJ3	CEMIP	Cell migration-inducing and hyaluronan-binding protein			4	3	0	2	0	0	0	0	1	0	0	2	0	0	0	0	0	0	1	0	4	3	0	2	0	0	0	0	1	0	0	2	0	0	0	0	0	0	1	0	0.034	0.025	0	0.024	0
H0YMG1	CEP152	Centromal protein of 152 kDa (Fragment)			0	0	0	0	0	0	0	0	0	0	0	0	0	0	0	1	0	0	0	0	0	0	0	0	0	0	0	0	0	0	0	0	0	0	0	1	0	0	0	0	0	0	0	0	0
Q96MC4	CEP295NL	CEP295 N-terminal-like protein			0	0	0	1	0	0	0	0	0	0	0	0	0	0	0	0	0	0	0	0	0	0	0	1	0	0	0	0	0	0	0	0	0	0	0	0	0	0	0	0	0	0	0	0.018	0
F5H0C6	CEP57	Centromal protein of 57 kDa (Fragment)			0	0	0	0	0	0	0	0	0	0	0	1	0	0	0	0	0	0	0	0	0	0	0	0	0	0	0	0	0	0	0	1	0	0	0	0	0	0	0	0	0	0	0	0	0
Q9UKY3	CES1P1	Putative inactive carboxylesterase 4			0	0	0	0	0	0	0	0	0	0	0	1	0	0	0	0	0	0	0	0	0	0	0	0	0	0	0	0	0	0	0	1	0	0	0	0	0	0	0	0	0	0	0	0	0
P41208	CETN2	Centrin-2			0	0	0	0	0	0	0	0	0	0	0	0	0	0	0	0	0	1	2	0	0	0	0	0	0	0	0	0	0	0	0	0	0	0	0	0	0	1	2	0	0	0	0	0	0
P11597	CETP	Cholesteryl ester transfer protein			0	0	1	0	0	0	0	0	0	0	0	0	1	0	0	0	0	0	0	0	0	0	1	0	0	0	0	0	0	0	0	0	1	0	0	0	0	0	0	0	0	0	0.03	0	0
Q96N23	CFAP54	Cilia- and flagella-associated protein 54			0	0	0	0	0	0	0	0	0	1	0	0	0	0	0	0	0	0	0	0	0	0	0	0	0	0	0	0	0	1	0	0	0	0	0	0	0	0	0	0	0	0	0	0	0
P00751	CFB	Complement factor B	X		2	6	4	4	6	0	6	11	7	10	2	4	8	18	8	4	6	11	6	11	2	7	5	4	8	4	7	12	8	11	2	4	11	31	8	4	8	12	7	12	0.033	0.08	0.065	0.059	0.069
P00746	CFD	Complement factor D	X		0	0	0	0	0	0	0	0	0	1	3	0	0	0	0	0	0	0	0	0	0	0	0	0	0	0	0	0	0	1	3	0	0	0	0	0	0	0	0	0	0	0	0	0	0
P08603	CFH	Complement factor H	X		14	19	18	13	13	0	12	13	12	14	17	21	22	18	16	13	12	22	20	20	33	53	37	22	22	8	27	18	14	20	50	83	44	26	18	15	20	43	33	34	0.13	0.128	0.133	0.117	0.117
Q03591	CFHR1	Complement factor H-related protein 1	X		1	1	1	1	0	0	0	1	0	0	0	1	1	0	0	2	0	1	0	1	2	2	2	3	0	0	0	1	0	0	0	3	3	0	0	2	0	1	0	2	0.033	0.033	0.033	0.033	0
Q92496	CFHR4	Complement factor H-related protein 4	X		0	2	0	0	0	0	0	0	0	0	0	0	0	0	0	0	0	0	0	0	0	3	0	0	0	0	0	0	0	0	0	0	0	0	0	0	0	0	0	0	0	0.05	0	0	0
P05156	CFI	Complement factor I	X		2	3	1	2	1	0	0	3	1	1	1	1	2	17	0	0	2	2	2	3	2	3	1	2	1	2	0	4	1	1	1	1	2	19	0	0	2	2	2	3	0.039	0.06	0.017	0.039	0.017
P23528	CFL1	Cofilin-1			1	0	0	0	0	0	0	0	0	4	4	7	4	4	4	4	0	5	6	2	1	0	0	0	0	0	0	0	0	6	16	14	5	5	4	4	0	8	8	2	0.084	0	0	0	0
Q9Y281	CFL2	Cofilin-2			0	0	0	0	0	0	0	0	0	2	2	3	0	0	2	2	0	2	2	0	0	0	0	0	0	0	0	0	0	2	2	3	0	0	2	3	0	2	2	0	0	0	0	0	0
Q99674	CGREF1	Cell growth regulator with EF hand domain protein 1			1	0	0	1	0	0	1	0	0	0	0	0	0	0	0	0	0	0	0	0	1	0	0	1	0	0	2	0	0	0	0	0	0	0	0	0	0	0	0	0	0.056	0	0	0.08	0
O15335	CHAD	Chondroadherin			0	0	3	1	0	0	0	0	0	0	0	0	0	0	0	0	0	0	0	0	0	0	3	1	0	0	0	0	0	0	0	0	0	0	0	0	0	0	0	0	0	0	0.145	0.036	0
Q12873	CHD3	Chromodomain-helicase-DNA-binding protein 3			0	1	0	1	0	0	0	0	0	0	0	1	1	0	0	0	0	0	0	0	0	1	0	1	0	0	0	0	0	0	0	1	1	0	0	0	0	0	0	0	0	0.005	0	0.005	0
Q8TDI0	CHD5	Chromodomain-helicase-DNA-binding protein 5			0	0	0	0	0	0	0	0	0	0	1	0	0	0	0	0	0	0	0	0	0	0	0	0	0	0	0	0	0	0	1	0	0	0	0	0	0	0	0	0	0	0	0	0	0
P10645	CHGA	Chromogranin-A	X		9	5	9	6	4	0	4	6	6	2	5	5	6	16	11	8	2	4	7	0	10	5	10	6	13	4	7	7	6	2	15	6	7	36	12	8	3	4	7	0	0.306	0.193	0.339	0.256	0.179
P05060	CHGB	Secretogranin-1	X		13	13	14	16	10	0	11	8	5	1	6	2	8	16	9	2	7	0	13	0	67	57	55	65	16	8	16	8	5	1	71	6	17	27	9	3	9	0	75	0	0.27	0.233	0.258	0.266	0.157
P36222	CHI3L1	Chitinase-3-like protein 1			1	0	4	1	4	0	4	8	4	5	2	4	0	4	13	11	4	9	7	9	1	0	4	1	6	2	4	9	4	5	2	5	0	5	14	11	5	9	7	10	0.06	0	0.117	0.031	0.133
Q13231	CHIT1	Chitotriidase-1			0	0	0	0	0	0	0	0	0	0	0	0	0	0	0	1	0	0	0	0	0	0	0	0	0	0	0	0	0	0	0	0	0	0	0	1	0	0	0	0	0	0	0	0	0
O00533	CHL1	Neural cell adhesion molecule L1-like protein			11	3	13	4	8	0	5	13	8	14	7	2	4	4	9	10	3	7	16	11	14	4	15	5	13	6	5	16	9	20	11	2	4	5	9	10	3	7	17	14	0.115	0.046	0.123	0.055	0.089
Q9UHD1	CHORDC1	Cysteine and histidine-rich domain-containing protein 1			0	0	0	0	0	0	0	0	0	0	0	0	0	0	0	0	0	2	0	0	0	0	0	0	0	0	0	0	0	0	0	0	0	0	0	0	0	2	0	0	0	0	0	0	0
Q9BU40	CHRDL1	Chordin-like protein 1			0	0	1	0	0	0	0	0	0	0	0	0	0	0	0	0	0	0	0	0	0	0	1	0	0	0	0	0	0	0	0	0	0	0	0	0	0	0	0	0	0	0	0.047	0	0
Q7LFX5	CHST15	Carbohydrate sulfotransferase 15			1	0	0	1	0	0	0	0	0	0	1	0	0	0	0	0	0	0	1	0	1	0	0	1	0	0	0	0	0	0	1	0	0	0	0	0	0	0	1	0	0.023	0	0	0.023	0
Q14008	CKAP5	Cytkeleton-associated protein 5			0	0	0	0	0	0	0	0	0	0	0	0	0	0	0	0	0	1	0	0	0	0	0	0	0	0	0	0	0	0	0	0	0	0	0	0	0	1	0	0	0	0	0	0	0
P12277	CKB	Creatine kinase B-type			0	0	0	0	0	0	0	0	0	11	13	16	0	0	10	14	0	17	14	13	0	0	0	0	0	0	0	0	0	15	21	27	0	0	11	19	0	38	20	19	0	0	0	0	0
P06732	CKM	Creatine kinase M-type			0	0	0	0	0	0	0	0	0	0	0	0	0	0	0	0	0	4	0	0	0	0	0	0	0	0	0	0	0	0	0	0	0	0	0	0	0	4	0	0	0	0	0	0	0
P12532	CKMT1A	Creatine kinase U-type, mitochondrial			0	0	0	0	0	0	0	0	0	0	0	1	0	0	0	0	0	0	1	0	0	0	0	0	0	0	0	0	0	0	0	1	0	0	0	0	0	0	1	0	0	0	0	0	0
P17540	CKMT2	Creatine kinase S-type, mitochondrial			0	0	0	0	0	0	0	0	0	0	0	1	0	0	0	0	0	0	0	0	0	0	0	0	0	0	0	0	0	0	0	1	0	0	0	0	0	0	0	0	0	0	0	0	0
Q9Y240	CLEC11A	C-type lectin domain family 11 member A			2	2	1	2	0	0	0	0	0	0	0	1	3	4	0	0	0	0	0	0	2	2	1	2	0	0	0	0	0	0	0	1	3	5	0	0	0	0	0	0	0.065	0.071	0.028	0.071	0
P05452	CLEC3B	Tetranectin			2	2	1	2	4	0	3	5	2	3	1	1	3	4	3	3	1	3	3	1	2	2	1	2	5	5	4	6	2	3	1	1	3	4	4	3	1	3	4	1	0.163	0.173	0.104	0.173	0.376
O00299	CLIC1	Chloride intracellular channel protein 1			0	0	0	0	0	0	0	0	0	2	2	3	0	0	1	4	0	3	3	1	0	0	0	0	0	0	0	0	0	2	2	3	0	0	1	4	0	4	3	1	0	0	0	0	0
Q9Y696	CLIC4	Chloride intracellular channel protein 4			0	0	0	0	0	0	0	0	0	1	0	0	0	0	0	0	0	3	2	0	0	0	0	0	0	0	0	0	0	1	0	0	0	0	0	0	0	3	2	0	0	0	0	0	0
Q96NY7	CLIC6	Chloride intracellular channel protein 6			0	0	0	0	0	0	0	0	0	17	9	14	0	0	11	18	0	9	17	9	0	0	0	0	0	0	0	0	0	23	11	22	0	0	17	62	0	10	47	10	0	0	0	0	0
P30622	CLIP1	CAP-Gly domain-containing linker protein 1			0	0	0	0	0	0	0	0	0	0	0	1	0	0	0	0	0	0	1	0	0	0	0	0	0	0	0	0	0	0	0	1	0	0	0	0	0	0	1	0	0	0	0	0	0
P49760	CLK2	Dual specificity protein kinase CLK2			0	0	0	0	0	0	0	0	0	1	0	0	0	0	0	0	0	0	0	0	0	0	0	0	0	0	0	0	0	1	0	0	0	0	0	0	0	0	0	0	0	0	0	0	0
Q6UWE3	CLPSL2	Colipase-like protein 2			0	0	0	0	0	0	1	0	0	0	0	0	0	0	0	0	0	0	0	0	0	0	0	0	0	0	1	0	0	0	0	0	0	0	0	0	0	0	0	0	0	0	0	0	0
O94985	CLSTN1	Calsyntenin-1	X		7	6	6	5	5	0	5	11	4	8	4	3	5	16	9	8	5	6	8	9	8	6	6	5	9	5	8	16	5	9	7	4	7	22	10	9	6	7	12	9	0.106	0.084	0.084	0.067	0.083
P09496	CLTA	Clathrin light chain A			0	0	0	0	0	0	0	0	0	0	0	0	0	0	0	0	0	1	0	0	0	0	0	0	0	0	0	0	0	0	0	0	0	0	0	0	0	1	0	0	0	0	0	0	0
Q00610	CLTC	Clathrin heavy chain 1			0	0	0	0	0	0	0	0	0	18	24	39	1	0	17	19	0	41	27	36	0	0	0	0	0	0	0	0	0	20	24	43	2	0	17	20	0	49	32	42	0	0	0	0	0
P10909	CLU	Clusterin	X		15	15	15	11	12	0	13	17	16	19	19	17	19	16	19	15	11	16	16	13	118	58	64	65	43	15	30	35	31	55	325	80	56	21	33	40	26	32	71	39	0.276	0.272	0.31	0.22	0.256
Q96DG6	CMBL	Carboxymethylenebutenolidase homolog			0	0	0	0	0	0	0	0	0	0	0	1	0	0	1	4	0	3	2	2	0	0	0	0	0	0	0	0	0	0	0	1	0	0	1	4	0	3	2	2	0	0	0	0	0
P30085	CMPK1	UMP-CMP kinase			0	0	0	0	0	0	0	0	0	0	0	5	0	0	1	0	0	2	0	0	0	0	0	0	0	0	0	0	0	0	0	5	0	0	1	0	0	2	0	0	0	0	0	0	0
J3KRP0	CNDP1	Beta-Ala-His dipeptidase	X		0	0	2	0	1	0	0	1	1	2	0	0	1	15	1	0	0	1	1	0	0	0	2	0	2	0	0	1	2	3	0	0	2	27	1	0	0	1	1	0	0	0	0.071	0	0.071
Q96KN2	CNDP1	Beta-Ala-His dipeptidase	X		8	7	9	6	12	0	11	13	7	7	10	8	16	16	8	14	14	3	13	13	10	9	12	7	26	27	22	14	9	8	12	8	29	21	11	17	20	3	17	15	0.211	0.213	0.274	0.152	0.276
Q96KP4	CNDP2	Cytosolic non-specific dipeptidase	X		0	0	0	0	0	0	0	0	0	9	7	10	0	0	9	14	0	16	16	11	0	0	0	0	0	0	0	0	0	9	7	11	0	0	10	15	0	24	19	12	0	0	0	0	0
Q15417	CNN3	Calponin-3			0	0	0	0	0	0	0	0	0	0	0	0	0	0	0	0	0	1	0	0	0	0	0	0	0	0	0	0	0	0	0	0	0	0	0	0	0	4	0	0	0	0	0	0	0
P09543	CNP	2',3'-cyclic-nucleotide 3'-phosphodiesterase			0	0	0	0	0	0	0	0	0	1	1	6	0	0	0	0	0	1	2	1	0	0	0	0	0	0	0	0	0	1	1	6	0	0	0	0	0	1	3	1	0	0	0	0	0
Q96F85	CNRIP1	CB1 cannabinoid receptor-interacting protein 1			0	0	0	0	0	0	0	0	0	0	0	1	0	0	0	0	0	0	2	0	0	0	0	0	0	0	0	0	0	0	0	1	0	0	0	0	0	0	2	0	0	0	0	0	0
Q12860	CNTN1	Contactin-1	X		21	28	34	19	19	0	15	20	15	19	9	13	18	15	20	24	15	27	30	32	28	31	39	22	30	9	22	27	16	20	9	13	24	18	20	24	19	29	34	40	0.278	0.297	0.326	0.226	0.248
Q02246	CNTN2	Contactin-2	X		17	20	27	17	8	0	7	14	7	11	8	7	7	15	5	6	11	7	15	13	19	20	27	17	11	0	9	15	7	11	12	8	9	15	5	6	12	8	17	13	0.224	0.285	0.328	0.229	0.124
Q8IWV2	CNTN4	Contactin-4	X		0	1	1	0	0	0	0	0	0	0	0	0	0	4	0	1	0	0	1	1	0	1	1	0	0	0	0	0	0	0	0	0	0	4	0	1	0	0	1	2	0	0.019	0.019	0	0
Q9UQ52	CNTN6	Contactin-6	X		0	0	0	0	0	0	0	1	0	1	0	0	0	4	0	1	0	1	0	0	0	0	0	0	0	0	0	1	0	1	0	0	0	4	0	1	0	1	0	0	0	0	0	0	0
Q9UHC6	CNTNAP2	Contactin-associated protein-like 2	X		1	3	16	1	1	0	1	0	0	3	0	2	0	14	1	3	1	10	4	3	1	3	16	1	1	1	1	0	0	3	0	2	0	19	1	3	1	11	6	3	0.013	0.037	0.179	0.008	0.008
A0A087X2E4	CNTNAP3B	Contactin-associated protein-like 3B (Fragment)	X		0	0	0	0	0	0	0	0	0	0	0	0	0	0	0	0	0	0	1	0	0	0	0	0	0	0	0	0	0	0	0	0	0	0	0	0	0	0	1	0	0	0	0	0	0
Q9C0A0	CNTNAP4	Contactin-associated protein-like 4	X		0	1	3	0	1	0	1	3	0	0	0	0	0	0	0	0	0	0	0	2	0	1	3	0	1	1	1	3	0	0	0	0	0	0	0	0	0	0	0	2	0	0.015	0.042	0	0.015
O43405	COCH	Cochlin			2	0	0	0	0	0	0	0	0	1	0	1	0	4	0	0	0	0	1	0	2	0	0	0	0	0	0	0	0	1	0	1	0	4	0	0	0	0	1	0	0.04	0	0	0	0
Q14746	COG2	Conserved oligomeric Golgi complex subunit 2			0	0	0	0	0	0	0	0	0	0	1	0	0	0	0	0	0	0	0	0	0	0	0	0	0	0	0	0	0	0	1	0	0	0	0	0	0	0	0	0	0	0	0	0	0
Q99715	COL12A1	Collagen alpha-1(XII) chain	X		1	10	0	0	0	0	0	0	0	0	7	14	4	4	0	0	0	5	0	3	1	11	0	0	0	0	0	0	0	0	7	14	4	4	0	0	0	5	0	3	0.003	0.059	0	0	0
Q05707	COL14A1	Collagen alpha-1(XIV) chain	X		0	0	0	0	0	0	0	0	0	7	3	15	0	0	3	0	0	20	3	6	0	0	0	0	0	0	0	0	0	7	3	17	0	0	3	0	0	22	3	6	0	0	0	0	0
P39060	COL18A1	Collagen alpha-1(XVIII) chain	X		1	3	1	1	1	0	1	0	2	1	4	4	2	4	4	4	0	4	5	2	1	3	1	1	1	0	1	0	2	1	6	4	3	4	4	4	0	6	5	2	0.01	0.029	0.011	0.01	0.01
P02452	COL1A1	Collagen alpha-1(I) chain	X		7	11	8	9	5	0	6	4	2	6	7	9	10	14	4	7	5	4	3	6	15	24	16	20	7	0	9	4	2	6	32	21	12	19	4	12	5	4	9	19	0.068	0.076	0.068	0.068	0.033
D3DTX7	COL1A1	Collagen, type I, alpha 1, isoform CRA_a	X		1	2	2	1	1	0	1	2	1	2	0	0	0	0	2	2	1	2	2	2	1	2	2	1	1	0	1	2	1	2	0	0	0	0	2	2	1	2	3	3	0.02	0.025	0.025	0.02	0.02
P08123	COL1A2	Collagen alpha-2(I) chain	X		7	10	7	5	4	0	4	4	1	5	7	12	10	4	3	4	1	7	3	6	10	11	7	5	4	1	4	4	1	5	26	16	14	4	3	4	1	7	11	6	0.081	0.098	0.086	0.059	0.045
Q2UY09	COL28A1	Collagen alpha-1(XXVIII) chain	X		0	0	0	0	0	0	0	0	0	0	1	9	0	0	0	2	0	3	3	0	0	0	0	0	0	0	0	0	0	0	2	12	0	0	0	2	0	3	4	0	0	0	0	0	0
P02458	COL2A1	Collagen alpha-1(II) chain	X		0	0	0	0	0	0	0	0	0	0	0	1	0	0	0	0	0	2	0	0	0	0	0	0	0	0	0	0	0	0	0	1	0	0	0	0	0	2	0	0	0	0	0	0	0
P02461	COL3A1	Collagen alpha-1(III) chain	X		3	3	2	2	2	0	2	0	1	0	3	1	4	4	0	0	0	0	0	0	3	3	3	2	2	0	2	0	1	0	3	1	4	4	0	0	0	0	0	0	0.028	0.02	0.02	0.02	0.018
P02462	COL4A1	Collagen alpha-1(IV) chain	X		0	0	0	1	0	0	0	0	0	0	0	0	0	0	0	0	0	0	0	0	0	0	0	1	0	0	0	0	0	0	0	0	0	0	0	0	0	0	0	0	0	0	0	0.013	0
P08572	COL4A2	Collagen alpha-2(IV) chain	X		0	0	0	0	0	0	0	1	0	0	1	1	3	4	1	0	0	0	1	1	0	0	0	0	0	0	0	1	0	0	1	2	3	4	1	0	0	0	1	1	0	0	0	0	0
P12109	COL6A1	Collagen alpha-1(VI) chain	X		8	9	13	9	5	0	5	6	4	5	8	6	6	4	8	2	2	4	6	7	9	9	16	9	5	0	5	7	4	5	14	7	7	4	9	2	2	4	6	7	0.119	0.126	0.182	0.129	0.079
P12110	COL6A2	Collagen alpha-2(VI) chain	X		1	4	0	0	0	0	0	0	0	2	5	7	0	0	8	0	0	3	5	4	1	4	0	0	0	0	0	0	0	2	5	7	0	0	9	0	0	3	5	4	0.013	0.046	0	0	0
P12111	COL6A3	Collagen alpha-3(VI) chain	X		10	27	18	7	2	0	0	2	0	12	31	32	20	4	41	7	0	27	21	27	10	28	19	7	2	0	0	2	0	15	39	34	25	4	43	8	0	28	22	28	0.041	0.122	0.083	0.031	0.009
Q9BWP8	COLEC11	Collectin-11			1	0	0	0	0	0	0	0	0	0	0	0	0	0	0	0	0	0	0	0	1	0	0	0	0	0	0	0	0	0	0	0	0	0	0	0	0	0	0	0	0.037	0	0	0	0
Q7Z4G1	COMMD6	COMM domain-containing protein 6			0	0	0	0	0	0	0	0	0	0	0	0	0	0	0	0	0	1	0	0	0	0	0	0	0	0	0	0	0	0	0	0	0	0	0	0	0	1	0	0	0	0	0	0	0
Q9P000	COMMD9	COMM domain-containing protein 9			0	0	0	0	0	0	0	0	0	0	0	0	0	0	0	0	0	2	0	0	0	0	0	0	0	0	0	0	0	0	0	0	0	0	0	0	0	2	0	0	0	0	0	0	0
P49747	COMP	Cartilage oligomeric matrix protein			0	2	0	6	0	0	0	0	0	2	1	0	4	4	0	2	0	5	0	3	0	2	0	6	0	0	0	0	0	2	1	0	4	4	0	2	0	5	0	3	0	0.048	0	0.124	0
P21964	COMT	Catechol O-methyltransferase			0	0	0	0	0	0	0	0	0	0	0	0	0	0	0	0	0	1	0	0	0	0	0	0	0	0	0	0	0	0	0	0	0	0	0	0	0	1	0	0	0	0	0	0	0
F8WBW9	COMT	Catechol O-methyltransferase			0	0	0	0	0	0	0	0	1	0	0	0	0	0	0	0	0	0	0	0	0	0	0	0	0	0	0	0	1	0	0	0	0	0	0	0	0	0	0	0	0	0	0	0	0
P53621	COPA	Coatomer subunit alpha			0	0	0	0	0	0	0	0	0	0	0	0	0	0	0	0	0	2	0	0	0	0	0	0	0	0	0	0	0	0	0	0	0	0	0	0	0	2	0	0	0	0	0	0	0
P53618	COPB1	Coatomer subunit beta			0	0	0	0	0	0	0	0	0	1	0	0	0	0	2	0	0	2	0	0	0	0	0	0	0	0	0	0	0	2	0	0	0	0	2	0	0	2	0	0	0	0	0	0	0
P35606	COPB2	Coatomer subunit beta'			0	0	0	0	0	0	0	0	0	2	0	1	0	0	1	0	0	1	0	2	0	0	0	0	0	0	0	0	0	2	0	1	0	0	1	0	0	1	0	2	0	0	0	0	0
Q9Y678	COPG1	Coatomer subunit gamma-1			0	0	0	0	0	0	0	0	0	1	0	0	0	0	1	1	0	3	0	1	0	0	0	0	0	0	0	0	0	2	0	0	0	0	1	1	0	4	0	1	0	0	0	0	0
P61201	COPS2	COP9 signal ome complex subunit 2			0	0	0	0	0	0	0	0	0	1	0	3	0	0	0	0	0	2	0	0	0	0	0	0	0	0	0	0	0	1	0	3	0	0	0	0	0	2	0	0	0	0	0	0	0
Q9UNS2	COPS3	COP9 signal ome complex subunit 3			0	0	0	0	0	0	0	0	0	0	0	1	0	0	0	1	0	1	1	0	0	0	0	0	0	0	0	0	0	0	0	1	0	0	0	1	0	1	1	0	0	0	0	0	0
Q9BT78	COPS4	COP9 signal ome complex subunit 4			0	0	0	0	0	0	0	0	0	2	0	3	0	0	1	4	0	4	2	2	0	0	0	0	0	0	0	0	0	2	0	3	0	0	1	5	0	4	2	2	0	0	0	0	0
Q92905	COPS5	COP9 signalome complex subunit 5			0	0	0	0	0	0	0	0	0	0	0	0	0	0	0	0	0	2	0	0	0	0	0	0	0	0	0	0	0	0	0	0	0	0	0	0	0	2	0	0	0	0	0	0	0
Q7L5N1	COPS6	COP9 signalome complex subunit 6			0	0	0	0	0	0	0	0	0	0	0	0	0	0	0	0	0	2	0	0	0	0	0	0	0	0	0	0	0	0	0	0	0	0	0	0	0	2	0	0	0	0	0	0	0
Q9UBW8	COPS7A	COP9 signal ome complex subunit 7a			0	0	0	0	0	0	0	0	0	0	0	1	0	0	0	0	0	2	1	0	0	0	0	0	0	0	0	0	0	0	0	1	0	0	0	0	0	2	1	0	0	0	0	0	0
Q99627	COPS8	COP9 signal ome complex subunit 8			0	0	0	0	0	0	0	0	0	1	0	2	0	0	0	0	0	2	1	0	0	0	0	0	0	0	0	0	0	1	0	2	0	0	0	0	0	2	1	0	0	0	0	0	0
P31146	CORO1A	Coronin-1A			0	0	0	0	0	0	0	0	0	2	1	2	3	0	0	2	0	3	3	0	0	0	0	0	0	0	0	0	0	2	1	2	4	0	0	2	0	4	3	0	0	0	0	0	0
Q9BR76	CORO1B	Coronin-1B			0	0	0	0	0	0	0	0	0	2	0	2	0	0	1	1	0	2	4	0	0	0	0	0	0	0	0	0	0	2	0	2	0	0	1	1	0	3	4	0	0	0	0	0	0
Q9ULV4	CORO1C	Coronin-1C			0	0	0	0	0	0	0	0	0	0	0	4	0	0	1	2	0	2	3	0	0	0	0	0	0	0	0	0	0	0	0	5	0	0	1	2	0	2	5	0	0	0	0	0	0
Q14019	COTL1	Coact in-like protein			0	0	0	0	0	0	0	0	0	0	2	2	0	0	1	2	0	0	1	1	0	0	0	0	0	0	0	0	0	0	2	2	0	0	1	2	0	0	1	1	0	0	0	0	0
P14406	COX7A2	Cytochrome c oxidase subunit 7A2, mitochondrial			0	0	0	0	0	0	0	0	0	0	1	1	0	0	0	0	0	0	0	0	0	0	0	0	0	0	0	0	0	0	1	1	0	0	0	0	0	0	0	0	0	0	0	0	0
E9PFZ2	CP	Ceruloplasmin	X		0	0	0	0	0	0	0	0	0	1	0	0	0	0	2	2	0	0	0	0	0	0	0	0	0	0	0	0	0	1	0	0	0	0	2	2	0	0	0	0	0	0	0	0	0
P00450	CP	Ceruloplasmin	X		7	18	9	10	9	0	11	22	16	23	5	8	22	14	24	26	20	21	31	33	7	27	11	10	12	11	15	27	16	34	5	8	33	17	29	38	24	24	44	53	0.082	0.215	0.136	0.119	0.12
Q8WVF1	CP1	Protein CP1			0	0	0	0	0	0	0	0	0	0	0	0	0	0	0	0	0	1	0	0	0	0	0	0	0	0	0	0	0	0	0	0	0	0	0	0	0	1	0	0	0	0	0	0	0
Q96IY4	CPB2	Carboxypeptidase B2			0	0	0	0	0	0	0	0	0	1	0	0	1	0	0	0	0	0	0	3	0	0	0	0	0	0	0	0	0	1	0	0	1	0	0	0	0	0	0	3	0	0	0	0	0
P16870	CPE	Carboxypeptidase E			3	4	4	6	3	0	1	2	0	2	5	3	8	4	3	0	1	0	2	3	3	5	4	7	5	3	2	2	0	2	7	4	9	4	4	0	1	0	2	3	0.118	0.162	0.162	0.208	0.118
Q99829	CPNE1	Copine-1			0	0	0	0	0	0	0	0	0	0	0	1	0	0	0	0	0	0	0	2	0	0	0	0	0	0	0	0	0	0	0	1	0	0	0	0	0	0	0	2	0	0	0	0	0
Q96FN4	CPNE2	Copine-2			0	0	0	0	0	0	0	0	0	0	0	2	0	0	0	0	0	1	0	0	0	0	0	0	0	0	0	0	0	0	0	2	0	0	0	0	0	1	0	0	0	0	0	0	0
O75131	CPNE3	Copine-3			0	0	0	0	0	0	0	0	0	2	0	8	0	0	0	2	0	5	2	3	0	0	0	0	0	0	0	0	0	2	0	8	0	0	0	2	0	6	2	3	0	0	0	0	0
O95741	CPNE6	Copine-6			0	0	0	0	0	0	0	0	0	0	0	1	0	0	0	0	0	0	0	0	0	0	0	0	0	0	0	0	0	0	0	1	0	0	0	0	0	0	0	0	0	0	0	0	0
Q9BRF8	CPPED1	Serine/threonine-protein phosphatase CPPED1			0	0	0	0	0	0	0	0	0	0	0	0	0	0	0	1	0	0	0	0	0	0	0	0	0	0	0	0	0	0	0	0	0	0	0	1	0	0	0	0	0	0	0	0	0
Q9Y646	CPQ	Carboxypeptidase Q			2	0	0	0	0	0	0	0	0	0	2	0	0	0	0	0	0	0	0	0	2	0	0	0	0	0	0	0	0	0	2	0	0	0	0	0	0	0	0	0	0.053	0	0	0	0
Q9H3G5	CPVL	Probable serine carboxypeptidase CPVL			5	0	2	5	0	0	0	0	0	0	2	1	3	0	0	2	0	2	1	0	5	0	2	5	0	0	0	0	0	0	2	1	3	0	0	2	0	2	1	0	0.132	0	0.042	0.139	0
P29762	CRABP1	Cellular retinoic acid-binding protein 1			0	0	0	0	0	0	0	0	0	5	3	7	0	0	5	5	0	6	4	4	0	0	0	0	0	0	0	0	0	5	17	16	0	0	5	6	0	7	6	5	0	0	0	0	0
P29373	CRABP2	Cellular retinoic acid-binding protein 2			0	0	0	0	0	0	0	0	0	0	0	0	0	0	0	0	0	0	1	0	0	0	0	0	0	0	0	0	0	0	0	0	0	0	0	0	0	0	1	0	0	0	0	0	0
P52943	CRIP2	Cysteine-rich protein 2			0	0	0	0	0	0	0	0	0	2	0	1	0	0	2	0	0	2	2	0	0	0	0	0	0	0	0	0	0	2	0	1	0	0	2	0	0	2	2	0	0	0	0	0	0
Q9H336	CRISPLD1	Cysteine-rich secretory protein LCCL domain-containing 1			0	0	0	0	1	0	0	0	0	0	0	0	1	3	0	0	0	0	0	0	0	0	0	0	1	1	0	0	0	0	0	0	1	18	0	0	0	0	0	0	0	0	0	0	0.024
P46108	CRK	Adapter molecule crk			0	0	0	0	0	0	0	0	0	0	0	0	0	0	0	0	0	1	0	0	0	0	0	0	0	0	0	0	0	0	0	0	0	0	0	0	0	1	0	0	0	0	0	0	0
P46109	CRKL	Crk-like protein			0	0	0	0	0	0	0	0	0	0	0	0	0	0	0	0	0	1	0	0	0	0	0	0	0	0	0	0	0	0	0	0	0	0	0	0	0	1	0	0	0	0	0	0	0
Q14194	CRMP1	Dihydropyrimidinase-related protein 1			0	0	0	0	0	0	0	0	0	4	5	9	0	0	0	5	0	9	8	1	0	0	0	0	0	0	0	0	0	4	7	10	0	0	0	5	0	12	9	1	0	0	0	0	0
P02741	CRP	C-reactive protein			0	5	5	0	0	0	0	3	3	3	1	1	6	3	3	2	0	8	5	7	0	8	6	0	0	0	0	3	4	11	1	1	14	8	4	2	0	29	19	15	0	0.241	0.21	0	0
Q9NQ79	CRTAC1	Cartilage acidic protein 1	X		10	3	4	3	5	0	2	5	3	3	5	8	10	14	11	9	3	5	10	8	12	3	5	3	8	4	3	5	3	4	7	9	12	17	13	11	3	5	11	9	0.213	0.074	0.08	0.065	0.154
P02489	CRYAA	Alpha-crystallin A chain			0	0	0	0	0	0	0	0	0	0	5	10	0	0	0	0	0	0	0	0	0	0	0	0	0	0	0	0	0	0	43	79	0	0	0	0	0	0	0	0	0	0	0	0	0
P02511	CRYAB	Alpha-crystallin B chain			0	0	0	0	0	0	0	0	0	6	10	11	0	0	2	2	0	5	4	5	0	0	0	0	0	0	0	0	0	7	63	80	0	0	2	2	0	10	4	6	0	0	0	0	0
P05813	CRYBA1	Beta-crystallin A3			0	0	0	0	0	0	0	0	0	0	3	4	0	0	0	0	0	0	0	0	0	0	0	0	0	0	0	0	0	0	7	11	0	0	0	0	0	0	0	0	0	0	0	0	0
P53672	CRYBA2	Beta-crystallin A2			0	0	0	0	0	0	0	0	0	0	0	1	0	0	0	0	0	0	0	0	0	0	0	0	0	0	0	0	0	0	0	1	0	0	0	0	0	0	0	0	0	0	0	0	0
P53673	CRYBA4	Beta-crystallin A4			0	0	0	0	0	0	0	0	0	0	6	6	0	0	0	0	0	0	0	0	0	0	0	0	0	0	0	0	0	0	9	15	0	0	0	0	0	0	0	0	0	0	0	0	0
P53674	CRYBB1	Beta-crystallin B1			0	0	0	0	0	0	0	0	0	0	11	17	0	0	0	0	0	0	0	0	0	0	0	0	0	0	0	0	0	0	27	81	0	0	0	0	0	0	0	0	0	0	0	0	0
P43320	CRYBB2	Beta-crystallin B2			0	0	0	0	0	0	0	0	0	0	4	10	0	0	0	0	0	0	0	0	0	0	0	0	0	0	0	0	0	0	9	21	0	0	0	0	0	0	0	0	0	0	0	0	0
P26998	CRYBB3	Beta-crystallin B3			0	0	0	0	0	0	0	0	0	0	1	2	0	0	0	0	0	0	0	0	0	0	0	0	0	0	0	0	0	0	1	2	0	0	0	0	0	0	0	0	0	0	0	0	0
P07316	CRYGB	Gamma-crystallin B			0	0	0	0	0	0	0	0	0	0	0	2	0	0	0	0	0	0	0	0	0	0	0	0	0	0	0	0	0	0	0	2	0	0	0	0	0	0	0	0	0	0	0	0	0
P07320	CRYGD	Gamma-crystallin D			0	0	0	0	0	0	0	0	0	0	1	4	0	0	0	0	0	0	0	0	0	0	0	0	0	0	0	0	0	0	1	15	0	0	0	0	0	0	0	0	0	0	0	0	0
P22914	CRYGS	Beta-crystallin S			0	0	0	0	0	0	0	0	0	0	1	5	0	0	0	0	0	0	0	0	0	0	0	0	0	0	0	0	0	0	2	12	0	0	0	0	0	0	0	0	0	0	0	0	0
Q9Y2S2	CRYL1	Lambda-crystallin homolog			0	0	0	0	0	0	0	0	0	8	4	6	0	0	3	5	0	9	8	0	0	0	0	0	0	0	0	0	0	9	7	7	0	0	3	5	0	12	10	0	0	0	0	0	0
Q14894	CRYM	Ketimine reductase mu-crystallin			0	0	0	0	0	0	0	0	0	4	4	7	0	0	8	9	0	1	4	0	0	0	0	0	0	0	0	0	0	5	5	8	0	0	8	9	0	1	4	0	0	0	0	0	0
Q08257	CRYZ	Quinone oxidoreductase			0	0	0	0	0	0	0	0	0	5	0	3	0	0	1	2	0	4	2	3	0	0	0	0	0	0	0	0	0	6	0	3	0	0	1	2	0	6	2	3	0	0	0	0	0
O75390	CS	Citrate synthase, mitochondrial			0	0	0	0	0	0	0	0	0	1	0	0	0	0	0	0	0	0	0	0	0	0	0	0	0	0	0	0	0	2	0	0	0	0	0	0	0	0	0	0	0	0	0	0	0
P55060	CSE1L	Exportin-2			0	0	0	0	0	0	0	0	0	1	0	2	0	0	0	0	0	1	1	1	0	0	0	0	0	0	0	0	0	1	0	3	0	0	0	0	0	1	1	1	0	0	0	0	0
P07333	CSF1R	Macrophage colony-stimulating factor 1 receptor			0	0	0	0	0	0	0	0	0	0	1	0	0	0	0	0	0	0	0	0	0	0	0	0	0	0	0	0	0	0	1	0	0	0	0	0	0	0	0	0	0	0	0	0	0
Q7Z408	CSMD2	CUB and sushi domain-containing protein 2			0	0	0	0	0	0	0	0	0	0	0	2	0	0	0	0	0	1	0	0	0	0	0	0	0	0	0	0	0	0	0	2	0	0	0	0	0	1	0	0	0	0	0	0	0
P02662	CSN1S1	Alpha-S1-casein			0	1	0	1	0	0	0	0	0	0	0	0	0	0	0	0	1	0	0	0	0	1	0	1	0	0	0	0	0	0	0	0	0	0	0	0	1	0	0	0	0	0.056	0	0.056	0
A0A087WW03	CSNK1A1	Casein kinase 1, alpha 1, isoform CRA_b			0	0	0	0	0	0	0	0	0	1	0	0	0	0	0	0	0	0	0	0	0	0	0	0	0	0	0	0	0	1	0	0	0	0	0	0	0	0	0	0	0	0	0	0	0
Q6UVK1	CSPG4	Chondroitin sulfate proteoglycan 4			0	0	0	0	0	0	0	0	0	1	0	0	0	0	0	0	0	1	0	1	0	0	0	0	0	0	0	0	0	1	0	0	0	0	0	0	0	1	0	1	0	0	0	0	0
P21291	CSRP1	Cysteine and glycine-rich protein 1			0	0	0	0	0	0	0	0	0	2	0	3	0	0	2	1	0	3	2	0	0	0	0	0	0	0	0	0	0	2	0	3	0	0	2	1	0	3	2	0	0	0	0	0	0
P01034	CST3	Cystatin-C	X		4	5	6	3	4	0	3	6	4	3	7	7	7	13	5	5	5	3	5	5	15	7	22	12	19	15	9	11	12	5	67	27	21	30	7	9	14	3	13	8	0.192	0.301	0.308	0.185	0.295
P01040	CSTA	Cystatin-A	X		1	2	0	2	0	0	0	0	0	0	0	0	0	0	0	0	0	0	0	0	1	2	0	2	0	0	0	0	0	0	0	0	0	0	0	0	0	0	0	0	0.122	0.306	0	0.306	0
P04080	CSTB	Cystatin-B	X		0	0	0	0	0	0	0	0	0	3	2	3	0	0	3	3	0	2	2	2	0	0	0	0	0	0	0	0	0	3	3	3	0	0	3	4	0	2	2	2	0	0	0	0	0
Q13363	CTBP1	C-terminal-binding protein 1			0	0	0	0	0	0	0	0	0	1	0	1	0	0	0	0	0	0	0	0	0	0	0	0	0	0	0	0	0	1	0	1	0	0	0	0	0	0	0	0	0	0	0	0	0
Q96CG8	CTHRC1	Collagen triple helix repeat-containing protein 1	X		0	0	0	0	0	0	0	0	0	0	1	0	0	0	0	0	0	0	0	0	0	0	0	0	0	0	0	0	0	0	1	0	0	0	0	0	0	0	0	0	0	0	0	0	0
P35221	CTNNA1	Catenin alpha-1			0	0	0	0	0	0	0	0	1	0	0	0	0	0	0	0	0	1	0	0	0	0	0	0	0	0	0	0	1	0	0	0	0	0	0	0	0	1	0	0	0	0	0	0	0
Q49AD3	CTNNA2	CTNNA2 protein			0	0	0	0	0	0	0	0	0	0	0	0	0	0	0	0	0	1	0	0	0	0	0	0	0	0	0	0	0	0	0	0	0	0	0	0	0	1	0	0	0	0	0	0	0
P35222	CTNNB1	Catenin beta-1			0	0	0	0	0	0	0	0	0	0	0	3	0	0	0	0	0	0	0	0	0	0	0	0	0	0	0	0	0	0	0	3	0	0	0	0	0	0	0	0	0	0	0	0	0
I3NI28	CTRL	Chymotrypsin-like protease CTRL-1 (Fragment)	X		0	0	0	0	0	0	1	1	0	1	0	0	0	0	0	0	0	0	0	0	0	0	0	0	0	0	1	2	0	1	0	0	0	0	0	0	0	0	0	0	0	0	0	0	0
P07858	CTSB	Cathepsin B			0	0	0	0	0	0	0	0	0	0	0	1	1	0	0	0	0	0	0	0	0	0	0	0	0	0	0	0	0	0	0	1	1	0	0	0	0	0	0	0	0	0	0	0	0
P07339	CTSD	Cathepsin D			3	4	5	5	2	0	3	1	2	7	8	6	6	3	6	3	3	5	7	4	3	4	5	5	3	5	4	1	2	9	9	6	8	4	6	3	3	7	8	4	0.109	0.124	0.143	0.163	0.078
Q9UBX1	CTSF	Cathepsin F			3	0	1	0	0	0	0	2	0	0	3	0	2	3	0	0	0	0	0	0	3	0	1	0	0	0	0	2	0	0	3	0	2	6	0	0	0	0	0	0	0.06	0	0.039	0	0
P08311	CTSG	Cathepsin G			0	0	0	0	0	0	0	0	0	0	0	0	2	0	0	0	0	0	0	0	0	0	0	0	0	0	0	0	0	0	0	0	2	0	0	0	0	0	0	0	0	0	0	0	0
P09668	CTSH	Pro-cathepsin H			0	0	0	0	0	0	0	0	0	0	0	0	1	0	0	0	0	0	0	0	0	0	0	0	0	0	0	0	0	0	0	0	1	0	0	0	0	0	0	0	0	0	0	0	0
P07711	CTSL	Cathepsin L1			0	0	0	0	0	0	0	0	0	0	0	0	1	3	0	0	0	0	1	0	0	0	0	0	0	0	0	0	0	0	0	0	1	6	0	0	0	0	1	0	0	0	0	0	0
P25774	CTSS	Cathepsin S			0	0	0	0	0	0	0	0	0	0	0	0	0	3	0	0	0	0	0	0	0	0	0	0	0	0	0	0	0	0	0	0	0	6	0	0	0	0	0	0	0	0	0	0	0
Q13616	CUL1	Cullin-1			0	0	0	0	0	0	0	0	0	1	0	3	0	0	0	0	0	4	0	0	0	0	0	0	0	0	0	0	0	1	0	3	0	0	0	0	0	4	0	0	0	0	0	0	0
Q13617	CUL2	Cullin-2			0	0	0	0	0	0	0	0	0	0	0	1	0	0	0	0	0	2	1	0	0	0	0	0	0	0	0	0	0	0	0	1	0	0	0	0	0	2	1	0	0	0	0	0	0
Q13618	CUL3	Cullin-3			0	0	0	0	0	0	0	0	0	0	0	3	0	0	1	1	0	5	1	4	0	0	0	0	0	0	0	0	0	0	0	3	0	0	1	1	0	5	1	4	0	0	0	0	0
Q13619	CUL4A	Cullin-4A			0	0	0	0	0	0	0	0	0	0	0	1	0	0	0	0	0	1	0	0	0	0	0	0	0	0	0	0	0	0	0	1	0	0	0	0	0	1	0	0	0	0	0	0	0
Q93034	CUL5	Cullin-5			0	0	0	0	0	0	0	0	0	2	0	4	0	0	0	1	0	5	5	1	0	0	0	0	0	0	0	0	0	3	0	4	0	0	0	1	0	5	5	1	0	0	0	0	0
O60888	CUTA	Protein CutA			1	1	0	1	0	0	0	2	0	1	1	1	1	0	1	2	1	1	1	2	1	1	0	2	0	0	0	2	0	1	1	1	2	0	1	2	1	2	1	2	0.078	0.078	0	0.078	0
P00387	CYB5R3	NADH-cytochrome b5 reductase 3			0	0	0	0	0	0	0	0	0	0	0	3	0	0	0	2	0	5	3	0	0	0	0	0	0	0	0	0	0	0	0	4	0	0	0	2	0	5	3	0	0	0	0	0	0
Q53TN4	CYBRD1	Cytochrome b reductase 1			0	0	0	0	0	0	0	0	0	1	0	0	0	0	0	1	0	1	1	0	0	0	0	0	0	0	0	0	0	1	0	0	0	0	0	1	0	1	1	0	0	0	0	0	0
P08574	CYC1	Cytochrome c1, heme protein, mitochondrial			0	0	0	1	0	0	0	0	0	0	0	0	0	0	0	0	0	0	0	0	0	0	0	1	0	0	0	0	0	0	0	0	0	0	0	0	0	0	0	0	0	0	0	0.055	0
Q7L576	CYFIP1	Cytoplasmic FMR1-interacting protein 1			0	0	0	0	0	0	0	0	0	2	0	6	0	0	0	0	0	5	2	4	0	0	0	0	0	0	0	0	0	2	0	6	0	0	0	0	0	5	2	4	0	0	0	0	0
H0YGV5	CYP2E1	Cytochrome P450 2E1 (Fragment)			0	0	0	0	0	0	0	0	0	1	0	0	0	0	0	0	0	0	0	0	0	0	0	0	0	0	0	0	0	1	0	0	0	0	0	0	0	0	0	0	0	0	0	0	0
Q9H1C7	CYSTM1	Cysteine-rich and transmembrane domain-containing protein 1			1	0	0	0	0	0	0	0	0	0	0	0	1	3	0	0	0	0	1	0	1	0	0	0	0	0	0	0	0	0	0	0	1	5	0	0	0	0	1	0	0.103	0	0	0	0
P98082	DAB2	Disabled homolog 2			0	0	0	0	0	0	0	0	0	0	0	1	0	0	0	0	0	0	0	0	0	0	0	0	0	0	0	0	0	0	0	1	0	0	0	0	0	0	0	0	0	0	0	0	0
Q14118	DAG1	Dystroglycan			4	2	1	2	1	0	1	1	2	0	4	2	0	3	1	0	1	5	2	3	5	2	1	2	1	1	1	1	4	0	5	2	0	5	1	0	1	5	2	3	0.059	0.03	0.018	0.04	0.018
P14868	DARS	Aspartate--tRNA ligase, cytoplasmic			0	0	0	0	0	0	0	0	0	4	1	8	0	0	0	3	0	10	9	6	0	0	0	0	0	0	0	0	0	4	1	9	0	0	0	3	0	10	9	6	0	0	0	0	0
P07108	DBI	Acyl-CoA-binding protein			0	0	0	0	0	0	0	0	0	0	0	2	0	0	2	4	0	3	1	0	0	0	0	0	0	0	0	0	0	0	0	2	0	0	2	4	0	3	1	0	0	0	0	0	0
Q16643	DBN1	Drebrin			0	0	0	0	0	0	0	0	0	0	1	2	0	0	0	0	0	1	1	0	0	0	0	0	0	0	0	0	0	0	1	2	0	0	0	0	0	1	1	0	0	0	0	0	0
Q9UJU6	DBNL	Drebrin-like protein			0	0	0	0	0	0	0	0	0	0	0	1	0	0	0	0	0	1	1	0	0	0	0	0	0	0	0	0	0	0	0	1	0	0	0	0	0	1	1	0	0	0	0	0	0
P43146	DCC	Netrin receptor DCC			0	0	5	0	0	0	0	0	0	0	0	0	0	0	0	0	0	0	0	4	0	0	5	0	0	0	0	0	0	0	0	0	0	0	0	0	0	0	0	5	0	0	0.062	0	0
P81605	DCD	Dermcidin	X		2	4	2	3	0	0	2	0	0	0	2	2	3	3	0	1	0	0	0	2	9	17	2	18	0	2	3	0	0	0	3	2	4	8	0	1	0	0	0	5	0.275	0.429	0.352	0.275	0
Q6V1P9	DCHS2	Protocadherin-23			0	0	0	0	0	0	0	0	0	0	0	0	0	0	0	0	0	0	0	1	0	0	0	0	0	0	0	0	0	0	0	0	0	0	0	0	0	0	0	2	0	0	0	0	0
O15075	DCLK1	Serine/threonine-protein kinase DCLK1			0	0	0	0	0	0	0	0	0	0	3	2	0	0	0	2	0	4	1	0	0	0	0	0	0	0	0	0	0	0	4	2	0	0	0	2	0	4	1	0	0	0	0	0	0
Q8N568	DCLK2	Serine/threonine-protein kinase DCLK2			0	0	0	0	0	0	0	0	0	0	0	0	0	0	0	0	0	1	0	0	0	0	0	0	0	0	0	0	0	0	0	0	0	0	0	0	0	1	0	0	0	0	0	0	0
Q6PJP8	DCLRE1A	DNA cr s-link repair 1A protein			0	0	0	0	0	0	0	0	0	0	0	0	0	0	0	1	0	0	0	0	0	0	0	0	0	0	0	0	0	0	0	0	0	0	0	1	0	0	0	0	0	0	0	0	0
P07585	DCN	Decorin			4	3	6	2	0	0	0	2	1	1	8	7	5	3	7	7	0	9	7	6	6	4	8	3	0	0	0	2	1	1	13	19	7	5	8	7	0	15	11	7	0.164	0.109	0.231	0.072	0
Q96C86	DCPS	m7GpppX diphosphatase			0	0	0	0	0	0	0	0	0	0	0	0	0	0	0	0	0	1	0	0	0	0	0	0	0	0	0	0	0	0	0	0	0	0	0	0	0	2	0	0	0	0	0	0	0
Q14203	DCTN1	Dynactin subunit 1			0	0	0	0	0	0	0	0	0	4	3	12	0	0	1	0	1	11	6	0	0	0	0	0	0	0	0	0	0	4	3	14	0	0	1	0	1	12	6	0	0	0	0	0	0
E7EX90	DCTN1	Dynactin subunit 1			0	0	0	0	0	0	0	0	0	0	0	0	0	0	0	0	0	1	1	0	0	0	0	0	0	0	0	0	0	0	0	0	0	0	0	0	0	1	2	0	0	0	0	0	0
Q13561	DCTN2	Dynactin subunit 2			0	0	0	0	0	0	0	0	0	4	3	7	0	0	1	1	0	7	3	0	0	0	0	0	0	0	0	0	0	4	3	8	0	0	1	1	0	9	3	0	0	0	0	0	0
Q9UJW0	DCTN4	Dynactin subunit 4			0	0	0	0	0	0	0	0	0	0	0	0	0	0	0	0	0	0	1	0	0	0	0	0	0	0	0	0	0	0	0	0	0	0	0	0	0	0	1	0	0	0	0	0	0
Q96GG9	DCUN1D1	DCN1-like protein 1			0	0	0	0	0	0	0	0	0	0	0	0	0	0	0	0	0	1	0	0	0	0	0	0	0	0	0	0	0	0	0	0	0	0	0	0	0	1	0	0	0	0	0	0	0
D6RDV8	DCUN1D4	DCN1-like protein (Fragment)			0	0	0	0	0	0	0	0	0	0	1	0	0	0	0	0	0	0	0	0	0	0	0	0	0	0	0	0	0	0	1	0	0	0	0	0	0	0	0	0	0	0	0	0	0
Q7Z4W1	DCXR	L-xylulose reductase			0	0	0	0	0	0	0	0	0	0	0	0	0	0	0	1	0	1	0	0	0	0	0	0	0	0	0	0	0	0	0	0	0	0	0	1	0	1	0	0	0	0	0	0	0
O94760	DDAH1	N(G),N(G)-dimethylarginine dimethylaminohydrolase 1			0	0	0	1	0	0	0	0	0	2	0	2	0	0	0	7	0	4	2	1	0	0	0	1	0	0	0	0	0	3	0	2	0	0	0	7	0	4	2	1	0	0	0	0.032	0
O95865	DDAH2	N(G),N(G)-dimethylarginine dimethylaminohydrolase 2			0	0	0	0	0	0	0	0	0	1	2	2	0	0	1	4	0	3	7	0	0	0	0	0	0	0	0	0	0	1	3	2	0	0	1	4	0	3	7	0	0	0	0	0	0
Q16531	DDB1	DNA damage-binding protein 1			0	0	0	0	0	0	0	0	0	1	0	2	0	0	0	0	0	1	0	0	0	0	0	0	0	0	0	0	0	1	0	2	0	0	0	0	0	1	0	0	0	0	0	0	0
P30046	DDT	D-dopachrome decarboxylase			0	0	0	0	0	0	0	0	0	0	1	1	0	0	1	1	0	1	0	0	0	0	0	0	0	0	0	0	0	0	1	1	0	0	1	1	0	1	0	0	0	0	0	0	0
Q92499	DDX1	ATP-dependent RNA helicase DDX1			0	0	0	0	0	0	0	0	0	2	2	4	0	0	2	0	0	6	0	0	0	0	0	0	0	0	0	0	0	2	2	6	0	0	2	0	0	6	0	0	0	0	0	0	0
O00148	DDX39A	ATP-dependent RNA helicase DDX39A			0	0	0	0	0	0	0	0	0	0	0	0	0	0	0	1	0	4	4	0	0	0	0	0	0	0	0	0	0	0	0	0	0	0	0	1	0	4	4	0	0	0	0	0	0
Q13838	DDX39B	Splice ome RNA helicase DDX39B			0	0	0	0	0	0	0	0	0	0	0	1	0	0	0	0	0	2	1	0	0	0	0	0	0	0	0	0	0	0	0	1	0	0	0	0	0	2	1	0	0	0	0	0	0
O15523	DDX3Y	ATP-dependent RNA helicase DDX3Y			0	0	0	0	0	0	0	0	0	0	0	0	0	0	0	0	0	1	0	0	0	0	0	0	0	0	0	0	0	0	0	0	0	0	0	0	0	1	0	0	0	0	0	0	0
Q9NQI0	DDX4	Probable ATP-dependent RNA helicase DDX4			0	0	0	0	0	0	0	0	1	0	0	0	0	0	0	0	0	0	0	0	0	0	0	0	0	0	0	0	1	0	0	0	0	0	0	0	0	0	0	0	0	0	0	0	0
Q16698	DECR1	2,4-dienoyl-CoA reductase, mitochondrial			0	0	0	0	0	0	0	0	0	0	0	0	0	0	1	0	0	0	0	0	0	0	0	0	0	0	0	0	0	0	0	0	0	0	1	0	0	0	0	0	0	0	0	0	0
H3BSH6	DEF8	Differentially-expressed in FDCP 8 homolog (Fragment)			0	0	0	0	0	0	0	0	0	1	0	0	0	0	0	0	0	0	0	0	0	0	0	0	0	0	0	0	0	1	0	0	0	0	0	0	0	0	0	0	0	0	0	0	0
P59665	DEFA1	Neutrophil defensin 1			0	0	0	0	0	0	0	0	0	1	0	0	0	0	1	1	0	1	0	0	0	0	0	0	0	0	0	0	0	2	0	0	0	0	1	1	0	1	0	0	0	0	0	0	0
A0A0U1RR27	DENND4A	C-myc promoter-binding protein			0	0	0	0	0	0	0	0	0	1	0	0	0	0	0	0	0	0	0	0	0	0	0	0	0	0	0	0	0	1	0	0	0	0	0	0	0	0	0	0	0	0	0	0	0
Q8IWF6	DENND6A	Protein DENND6A			0	0	0	0	0	0	0	0	0	0	0	0	0	0	0	0	0	0	1	0	0	0	0	0	0	0	0	0	0	0	0	0	0	0	0	0	0	0	1	0	0	0	0	0	0
O43583	DENR	Density-regulated protein			0	0	0	0	0	0	0	0	0	0	0	0	0	0	0	0	0	1	2	0	0	0	0	0	0	0	0	0	0	0	0	0	0	0	0	0	0	1	2	0	0	0	0	0	0
Q9Y315	DERA	Deoxyribose-phosphate aldolase			0	0	0	0	0	0	0	0	0	0	1	0	0	0	0	0	0	2	0	0	0	0	0	0	0	0	0	0	0	0	1	0	0	0	0	0	0	2	0	0	0	0	0	0	0
P17661	DES	Desmin			0	0	0	0	0	0	0	0	0	2	1	2	0	0	1	2	0	2	2	0	0	0	0	0	0	0	0	0	0	4	12	6	0	0	1	2	0	3	2	0	0	0	0	0	0
O60443	DFNA5	Non-syndromic hearing impairment protein 5			0	0	0	0	0	0	0	0	0	0	1	0	0	0	0	0	0	0	0	0	0	0	0	0	0	0	0	0	0	0	1	0	0	0	0	0	0	0	0	0	0	0	0	0	0
A0A087WZ02	DGKH	Diacylglycerol kinase eta (Fragment)			0	0	0	0	0	0	0	0	0	1	0	0	0	0	0	0	0	0	0	0	0	0	0	0	0	0	0	0	0	23	0	0	0	0	0	0	0	0	0	0	0	0	0	0	0
O43143	DHX15	Pre-mRNA-splicing factor ATP-dependent RNA helicase DHX15			0	0	0	0	0	0	0	0	0	1	0	0	0	0	0	0	0	3	1	0	0	0	0	0	0	0	0	0	0	1	0	0	0	0	0	0	0	3	1	0	0	0	0	0	0
Q8IY37	DHX37	Probable ATP-dependent RNA helicase DHX37			0	0	0	1	0	0	0	0	0	0	0	0	0	0	0	0	0	0	0	0	0	0	0	1	0	0	0	0	0	0	0	0	0	0	0	0	0	0	0	0	0	0	0	0.011	0
Q08211	DHX9	ATP-dependent RNA helicase A			0	0	1	1	0	0	0	0	0	0	0	1	1	3	0	0	0	0	0	0	0	0	1	1	0	0	0	0	0	0	0	1	1	5	0	0	0	0	0	0	0	0	0.007	0.007	0
Q9P265	DIP2B	Disco-interacting protein 2 homolog B			0	0	0	0	0	0	0	0	0	0	0	1	0	0	0	0	0	2	0	0	0	0	0	0	0	0	0	0	0	0	0	1	0	0	0	0	0	2	0	0	0	0	0	0	0
Q96HU8	DIRAS2	GTP-binding protein Di-Ras2			0	0	0	0	0	0	0	0	0	0	0	0	0	0	0	0	0	0	0	1	0	0	0	0	0	0	0	0	0	0	0	0	0	0	0	0	0	0	0	1	0	0	0	0	0
Q6N093	DKFZp686I04196	Putative uncharacterized protein DKFZp686I04196 (Fragment)		X	1	1	1	1	0	0	0	0	0	1	0	0	0	0	0	0	0	0	0	0	1	1	1	1	0	0	0	0	0	2	0	0	0	0	0	0	0	0	0	0	0.043	0.043	0.043	0.043	0
Q6MZW0	DKFZp686J11235	Putative uncharacterized protein DKFZp686J11235 (Fragment)		X	0	0	0	0	0	0	0	0	0	1	0	0	0	0	0	0	0	0	0	0	0	0	0	0	0	0	0	0	0	1	0	0	0	0	0	0	0	0	0	0	0	0	0	0	0
Q5HYB6	DKFZp686J1372	Epididymis luminal protein 189		X	0	0	0	0	0	0	0	0	0	1	0	0	0	0	0	0	0	0	0	0	0	0	0	0	0	0	0	0	0	1	0	0	0	0	0	0	0	0	0	0	0	0	0	0	0
Q7Z351	DKFZp686N02209	Putative uncharacterized protein DKFZp686N02209		X	0	0	0	1	0	0	0	0	0	1	0	0	0	0	0	0	0	0	1	0	0	0	0	2	0	0	0	0	0	1	0	0	0	0	0	0	0	0	1	0	0	0	0	0.025	0
Q6N041	DKFZp686O16217	Putative uncharacterized protein DKFZp686O16217 (Fragment)		X	0	0	0	1	0	0	0	0	0	0	0	0	0	0	0	0	0	0	0	1	0	0	0	1	0	0	0	0	0	0	0	0	0	0	0	0	0	0	0	1	0	0	0	0.03	0
Q5CZ94	DKFZp781M0386	Putative uncharacterized protein DKFZp781M0386		X	0	0	0	0	0	0	0	1	1	0	0	0	0	0	1	1	0	0	0	0	0	0	0	0	0	0	0	2	2	0	0	0	0	0	1	1	0	0	0	0	0	0	0	0	0
Q9UBP4	DKK3	Dickkopf-related protein 3			7	6	7	6	9	0	9	7	6	5	7	5	7	3	11	8	7	3	6	2	14	10	15	12	29	34	22	12	10	5	32	9	11	5	15	17	12	3	11	4	0.206	0.183	0.171	0.171	0.289
P10515	DLAT	Dihydrolipoyllysine-residue acetyltransferase component of pyruvate dehydrogenase complex, mitochondrial			0	0	0	0	0	0	0	0	0	0	0	1	0	0	0	0	0	0	0	0	0	0	0	0	0	0	0	0	0	0	0	1	0	0	0	0	0	0	0	0	0	0	0	0	0
P09622	DLD	Dihydrolipoyl dehydrogenase, mitochondrial			0	0	0	0	0	0	0	0	0	0	0	0	0	0	0	0	0	0	2	0	0	0	0	0	0	0	0	0	0	0	0	0	0	0	0	0	0	0	2	0	0	0	0	0	0
Q9Y238	DLEC1	Deleted in lung and esophageal cancer protein 1			0	0	0	0	0	0	0	0	1	0	0	0	0	0	0	0	0	1	0	0	0	0	0	0	0	0	0	0	1	0	0	0	0	0	0	0	0	1	0	0	0	0	0	0	0
Q9UGM3	DMBT1	Deleted in malignant brain tumors 1 protein			0	1	0	1	0	0	0	0	0	0	0	0	0	0	0	0	0	0	0	0	0	1	0	1	0	0	0	0	0	0	0	0	0	0	0	0	0	0	0	0	0	0.006	0	0.006	0
Q9P225	DNAH2	Dynein heavy chain 2, axonemal			0	0	0	0	0	0	0	0	0	1	0	0	0	0	0	0	0	0	0	0	0	0	0	0	0	0	0	0	0	1	0	0	0	0	0	0	0	0	0	0	0	0	0	0	0
Q8WXX0	DNAH7	Dynein heavy chain 7, axonemal			0	0	0	0	0	0	0	0	0	0	1	0	0	0	0	0	0	0	0	0	0	0	0	0	0	0	0	0	0	0	2	0	0	0	0	0	0	0	0	0	0	0	0	0	0
P31689	DNAJA1	DnaJ homolog subfamily A member 1			0	0	0	0	0	0	0	0	0	0	0	0	0	0	0	0	0	0	1	1	0	0	0	0	0	0	0	0	0	0	0	0	0	0	0	0	0	0	1	2	0	0	0	0	0
O60884	DNAJA2	DnaJ homolog subfamily A member 2			0	0	0	0	0	0	0	0	0	1	0	1	0	0	0	0	0	2	1	0	0	0	0	0	0	0	0	0	0	2	0	2	0	0	0	0	0	3	1	0	0	0	0	0	0
P25685	DNAJB1	DnaJ homolog subfamily B member 1			0	0	0	0	0	0	0	0	0	0	0	1	0	0	0	0	0	0	0	0	0	0	0	0	0	0	0	0	0	0	0	1	0	0	0	0	0	0	0	0	0	0	0	0	0
Q13217	DNAJC3	DnaJ homolog subfamily C member 3			0	0	0	0	0	0	0	0	0	0	1	0	0	0	0	0	0	0	0	0	0	0	0	0	0	0	0	0	0	0	1	0	0	0	0	0	0	0	0	0	0	0	0	0	0
O75061	DNAJC6	Putative tyrosine-protein phosphatase auxilin			1	0	0	0	0	0	0	0	0	0	0	0	0	0	0	0	0	0	0	0	4	0	0	0	0	0	0	0	0	0	0	0	0	0	0	0	0	0	0	0	0.015	0	0	0	0
Q05193	DNM1	Dynamin-1			0	0	0	0	0	0	0	0	0	0	0	1	0	0	0	0	0	0	0	0	0	0	0	0	0	0	0	0	0	0	0	1	0	0	0	0	0	0	0	0	0	0	0	0	0
O00429	DNM1L	Dynamin-1-like protein			0	0	0	0	0	0	0	0	0	2	0	3	0	0	0	0	0	10	0	0	0	0	0	0	0	0	0	0	0	2	0	3	0	0	0	0	0	10	0	0	0	0	0	0	0
D3DUW7	DNM1L	Dynamin 1-like, isoform CRA_a			0	0	0	0	0	0	0	0	0	0	0	0	0	0	0	0	0	1	0	0	0	0	0	0	0	0	0	0	0	0	0	0	0	0	0	0	0	1	0	0	0	0	0	0	0
P50570	DNM2	Dynamin-2			0	0	0	0	0	0	0	0	0	0	0	0	0	0	0	0	0	3	0	0	0	0	0	0	0	0	0	0	0	0	0	0	0	0	0	0	0	3	0	0	0	0	0	0	0
Q9UQ16	DNM3	Dynamin-3			0	0	0	0	0	0	0	0	0	0	0	0	0	0	0	0	0	1	0	0	0	0	0	0	0	0	0	0	0	0	0	0	0	0	0	0	0	1	0	0	0	0	0	0	0
Q9ULA0	DNPEP	Aspartyl aminopeptidase			0	0	0	0	0	0	0	0	0	2	0	0	0	0	1	0	0	4	1	1	0	0	0	0	0	0	0	0	0	2	0	0	0	0	1	0	0	4	2	1	0	0	0	0	0
O43598	DNPH1	2'-deoxynucleoside 5'-phosphate N-hydrolase 1			0	0	0	0	0	0	0	0	0	0	1	0	0	0	2	2	0	0	1	0	0	0	0	0	0	0	0	0	0	0	1	0	0	0	2	2	0	0	1	0	0	0	0	0	0
P42658	DPP6	Dipeptidyl aminopeptidase-like protein 6			1	0	0	0	0	0	0	0	0	0	0	1	0	0	0	0	0	0	1	0	1	0	0	0	0	0	0	0	0	0	0	1	0	0	0	0	0	0	1	0	0.014	0	0	0	0
Q9UHL4	DPP7	Dipeptidyl peptidase 2			0	0	0	0	0	0	0	0	0	0	0	0	0	3	0	0	0	1	0	0	0	0	0	0	0	0	0	0	0	0	0	0	0	5	0	0	0	1	0	0	0	0	0	0	0
Q86TI2	DPP9	Dipeptidyl peptidase 9			0	0	0	0	0	0	0	0	0	0	0	0	0	0	0	0	0	1	0	0	0	0	0	0	0	0	0	0	0	0	0	0	0	0	0	0	0	1	0	0	0	0	0	0	0
Q16555	DPYSL2	Dihydropyrimidinase-related protein 2			0	0	0	0	0	0	0	0	0	17	11	19	0	0	17	22	0	19	17	7	0	0	0	0	0	0	0	0	0	23	20	33	0	0	20	26	0	30	27	9	0	0	0	0	0
Q14195	DPYSL3	Dihydropyrimidinase-related protein 3			0	0	0	0	0	0	0	0	0	15	12	15	0	0	10	16	0	18	12	2	0	0	0	0	0	0	0	0	0	16	16	17	0	0	10	17	0	19	16	2	0	0	0	0	0
O14531	DPYSL4	Dihydropyrimidinase-related protein 4			0	0	0	0	0	0	0	0	0	0	0	0	0	0	0	0	0	0	1	0	0	0	0	0	0	0	0	0	0	0	0	0	0	0	0	0	0	0	2	0	0	0	0	0	0
P55039	DRG2	Developmentally-regulated GTP-binding protein 2			0	0	0	0	0	0	0	0	0	1	0	0	0	0	0	0	0	1	0	0	0	0	0	0	0	0	0	0	0	1	0	0	0	0	0	0	0	1	0	0	0	0	0	0	0
Q08554	DSC1	Desmocollin-1	X		0	1	0	1	0	0	0	0	0	0	0	0	0	0	0	0	0	0	0	0	0	1	0	1	0	0	0	0	0	0	0	0	0	0	0	0	0	0	0	0	0	0.018	0	0.018	0
Q02413	DSG1	Desmoglein-1	X		0	2	0	3	0	0	0	0	0	0	2	0	1	0	0	0	0	0	0	0	0	2	0	3	0	0	0	0	0	0	2	0	1	0	0	0	0	0	0	0	0	0.036	0	0.038	0
Q14126	DSG2	Desmoglein-2	X		0	0	0	0	0	0	0	0	0	1	0	0	0	0	0	0	0	1	1	0	0	0	0	0	0	0	0	0	0	1	0	0	0	0	0	0	0	1	1	0	0	0	0	0	0
P15924	DSP	Desmoplakin	X		0	5	0	7	0	0	0	0	0	2	4	5	3	0	0	0	0	13	0	1	0	6	0	7	0	0	0	0	0	2	4	5	3	0	0	0	0	13	0	1	0	0.026	0	0.033	0
Q03001	DST	Dystonin			0	0	0	0	0	0	0	0	0	0	1	0	0	0	0	0	0	0	0	0	0	0	0	0	0	0	0	0	0	0	12	0	0	0	0	0	0	0	0	0	0	0	0	0	0
P60981	DSTN	Destrin			0	0	0	0	0	0	0	0	0	0	2	0	0	0	1	1	0	3	2	0	0	0	0	0	0	0	0	0	0	0	3	0	0	0	1	1	0	3	2	0	0	0	0	0	0
Q8TEA8	DTD1	D-tyrosyl-tRNA(Tyr) deacylase 1			0	0	0	0	0	0	0	0	0	0	0	0	0	0	0	0	0	0	1	0	0	0	0	0	0	0	0	0	0	0	0	0	0	0	0	0	0	0	1	0	0	0	0	0	0
Q86Y01	DTX1	E3 ubiquitin-protein ligase DTX1			1	0	0	0	0	0	0	0	0	0	0	0	0	0	0	0	0	0	0	0	1	0	0	0	0	0	0	0	0	0	0	0	0	0	0	0	0	0	0	0	0.031	0	0	0	0
F5H0Q0	DUS1L	tRNA-dihydrouridine(16/17) synthase [NAD(P)(+)]-like (Fragment)		X	0	0	0	0	0	0	0	0	0	0	0	0	1	0	0	0	0	0	0	0	0	0	0	0	0	0	0	0	0	0	0	0	1	0	0	0	0	0	0	0	0	0	0	0	0
P51452	DUSP3	Dual specificity protein phosphatase 3			0	0	0	0	0	0	0	0	0	0	0	2	0	0	0	0	0	0	0	0	0	0	0	0	0	0	0	0	0	0	0	2	0	0	0	0	0	0	0	0	0	0	0	0	0
Q14204	DYNC1H1	Cytoplasmic dynein 1 heavy chain 1			0	0	0	0	0	0	0	0	0	20	16	48	0	0	7	20	0	63	37	51	0	0	0	0	0	0	0	0	0	21	16	50	0	0	7	21	0	72	38	53	0	0	0	0	0
O14576	DYNC1I1	Cytoplasmic dynein 1 intermediate chain 1			0	0	0	0	0	0	0	0	0	0	0	0	0	0	0	0	0	1	0	0	0	0	0	0	0	0	0	0	0	0	0	0	0	0	0	0	0	1	0	0	0	0	0	0	0
Q13409	DYNC1I2	Cytoplasmic dynein 1 intermediate chain 2			0	0	0	0	0	0	0	0	0	0	0	0	0	0	0	1	0	1	3	1	0	0	0	0	0	0	0	0	0	0	0	0	0	0	0	1	0	1	3	1	0	0	0	0	0
Q9Y6G9	DYNC1LI1	Cytoplasmic dynein 1 light intermediate chain 1			0	0	0	0	0	0	0	0	0	0	0	1	0	0	0	0	0	0	0	0	0	0	0	0	0	0	0	0	0	0	0	1	0	0	0	0	0	0	0	0	0	0	0	0	0
O43237	DYNC1LI2	Cytoplasmic dynein 1 light intermediate chain 2			0	0	0	0	0	0	0	0	0	0	0	3	0	0	0	0	0	0	1	0	0	0	0	0	0	0	0	0	0	0	0	3	0	0	0	0	0	0	1	0	0	0	0	0	0
Q9NP97	DYNLRB1	Dynein light chain roadblock-type 1			0	0	0	0	0	0	0	0	0	0	2	2	0	0	0	0	0	0	1	0	0	0	0	0	0	0	0	0	0	0	2	2	0	0	0	0	0	0	1	0	0	0	0	0	0
O75923	DYSF	Dysferlin			0	0	0	0	0	0	0	0	0	0	1	0	0	0	0	0	0	0	0	0	0	0	0	0	0	0	0	0	0	0	1	0	0	0	0	0	0	0	0	0	0	0	0	0	0
A0A087WTH2	DZANK1	Double zinc ribbon and ankyrin repeat-containing protein 1			0	0	0	0	0	0	0	0	0	0	0	1	0	0	0	0	0	0	0	0	0	0	0	0	0	0	0	0	0	0	0	2	0	0	0	0	0	0	0	0	0	0	0	0	0
Q9NTX5	ECHDC1	Ethylmalonyl-CoA decarboxylase			0	0	0	0	0	0	0	0	0	5	3	6	0	0	2	1	0	8	5	0	0	0	0	0	0	0	0	0	0	5	3	6	0	0	2	1	0	9	5	0	0	0	0	0	0
Q16610	ECM1	Extracellular matrix protein 1			5	3	3	3	0	0	0	4	1	3	5	12	2	3	5	1	0	0	6	7	5	3	3	3	0	0	0	4	1	3	7	17	2	5	5	1	0	0	6	8	0.096	0.063	0.083	0.063	0
O94769	ECM2	Extracellular matrix protein 2			6	10	8	4	0	0	0	1	0	1	7	3	5	3	1	2	1	0	2	3	6	13	8	4	0	0	0	1	0	2	8	3	8	5	1	2	1	0	2	4	0.137	0.173	0.149	0.084	0
Q5VYK3	ECM29	Proteasome-associated protein ECM29 homolog			0	0	0	0	0	0	0	0	0	1	0	0	0	0	0	0	0	2	0	0	0	0	0	0	0	0	0	0	0	1	0	0	0	0	0	0	0	2	0	0	0	0	0	0	0
Q15075	EEA1	Early endosome antigen 1			0	0	0	0	0	0	0	0	0	3	2	13	0	0	1	3	0	14	7	6	0	0	0	0	0	0	0	0	0	3	3	14	0	0	1	3	0	14	7	6	0	0	0	0	0
P68104	EEF1A1	Elongation factor 1-alpha 1			0	0	0	1	0	0	0	0	0	10	7	8	2	0	5	9	0	12	9	4	0	0	0	1	0	1	0	0	0	18	16	19	2	0	5	11	0	20	13	5	0	0	0	0.024	0
Q05639	EEF1A2	Elongation factor 1-alpha 2			0	0	0	0	0	0	0	0	0	1	0	1	0	0	1	1	0	0	2	0	0	0	0	0	0	0	0	0	0	1	0	1	0	0	1	1	0	0	2	0	0	0	0	0	0
P24534	EEF1B2	Elongation factor 1-beta			0	0	0	0	0	0	0	0	0	2	0	1	0	0	0	2	0	3	3	0	0	0	0	0	0	0	0	0	0	3	0	1	0	0	0	2	0	3	3	0	0	0	0	0	0
P29692	EEF1D	Elongation factor 1-delta			0	0	0	0	0	0	0	0	0	3	3	4	0	0	3	3	0	6	5	0	0	0	0	0	0	0	0	0	0	4	4	4	0	0	3	3	0	7	5	0	0	0	0	0	0
O43324	EEF1E1	Eukaryotic translation elongation factor 1 epsilon-1			0	0	0	0	0	0	0	0	0	0	0	2	0	0	0	0	0	2	0	0	0	0	0	0	0	0	0	0	0	0	0	2	0	0	0	0	0	2	0	0	0	0	0	0	0
P26641	EEF1G	Elongation factor 1-gamma			0	0	0	0	0	0	0	0	0	3	0	4	0	0	4	8	0	8	7	3	0	0	0	0	0	0	0	0	0	3	0	4	0	0	4	8	0	10	8	3	0	0	0	0	0
P13639	EEF2	Elongation factor 2			0	0	0	0	0	0	0	0	0	12	2	7	0	0	9	8	0	17	9	6	0	0	0	0	0	0	0	0	0	14	2	7	0	0	10	9	0	20	9	6	0	0	0	0	0
Q8IY85	EFCAB13	EF-hand calcium-binding domain-containing protein 13			0	0	0	0	0	0	0	0	0	0	0	1	0	0	0	0	0	0	0	0	0	0	0	0	0	0	0	0	0	0	0	1	0	0	0	0	0	0	0	0	0	0	0	0	0
O75071	EFCAB14	EF-hand calcium-binding domain-containing protein 14			0	1	1	0	0	0	0	0	0	0	0	0	1	0	0	0	0	0	0	0	0	1	1	0	0	0	0	0	0	0	0	0	1	0	0	0	0	0	0	0	0	0.046	0.046	0	0
C9JQX7	EFEMP1	EGF-containing fibulin-like extracellular matrix protein 1 (Fragment)	X		1	1	0	1	0	0	0	0	0	0	0	0	1	13	0	0	0	0	0	0	1	1	0	1	0	0	0	0	0	0	0	0	1	21	0	0	0	0	0	0	0.161	0.161	0	0.161	0
Q12805	EFEMP1	EGF-containing fibulin-like extracellular matrix protein 1	X		5	8	7	6	6	0	2	6	5	6	6	8	8	13	6	7	3	6	8	8	8	16	13	10	7	3	3	9	6	9	27	20	15	29	7	11	3	7	16	9	0.093	0.183	0.162	0.116	0.14
O95967	EFEMP2	EGF-containing fibulin-like extracellular matrix protein 2	X		1	1	1	0	1	0	0	0	0	0	1	1	2	3	0	1	1	0	0	0	1	1	1	0	1	0	0	0	0	0	2	1	2	4	0	2	1	0	0	0	0.056	0.056	0.056	0	0.056
Q96C19	EFHD2	EF-hand domain-containing protein D2			0	0	0	0	0	0	0	0	0	0	0	2	0	0	0	0	0	0	0	0	0	0	0	0	0	0	0	0	0	0	0	2	0	0	0	0	0	0	0	0	0	0	0	0	0
A0A1U9X7Q0	EGFL8			X	0	0	0	0	0	0	0	0	1	0	0	0	0	0	0	0	0	0	0	0	0	0	0	0	0	0	0	0	1	0	0	0	0	0	0	0	0	0	0	0	0	0	0	0	0
P00533	EGFR	Epidermal growth factor receptor			0	0	2	0	0	0	0	0	0	0	0	0	0	0	0	0	0	0	0	0	0	0	2	0	0	0	0	0	0	0	0	0	0	0	0	0	0	0	0	0	0	0	0.033	0	0
Q8NDI1	EHBP1	EH domain-binding protein 1			0	0	0	0	0	0	0	0	0	0	0	0	0	0	0	1	0	0	0	0	0	0	0	0	0	0	0	0	0	0	0	0	0	0	0	1	0	0	0	0	0	0	0	0	0
Q8N3D4	EHBP1L1	EH domain-binding protein 1-like protein 1			0	0	0	0	0	0	0	0	0	0	0	0	1	0	0	0	0	0	0	0	0	0	0	0	0	0	0	0	0	0	0	0	1	0	0	0	0	0	0	0	0	0	0	0	0
Q9H4M9	EHD1	EH domain-containing protein 1			0	0	0	0	0	0	0	0	0	1	4	9	0	0	0	0	0	8	5	4	0	0	0	0	0	0	0	0	0	1	4	9	0	0	0	0	0	8	5	4	0	0	0	0	0
A0A024R571	EHD1	EH domain-containing protein 1			0	0	0	0	0	0	0	0	0	1	0	0	0	0	0	0	0	0	0	0	0	0	0	0	0	0	0	0	0	1	0	0	0	0	0	0	0	0	0	0	0	0	0	0	0
Q9NZN4	EHD2	EH domain-containing protein 2			0	0	0	0	0	0	0	0	0	0	0	3	0	0	0	0	0	2	0	0	0	0	0	0	0	0	0	0	0	0	0	3	0	0	0	0	0	2	0	0	0	0	0	0	0
Q9NZN3	EHD3	EH domain-containing protein 3			0	0	0	0	0	0	0	0	0	0	0	1	0	0	0	0	0	1	0	0	0	0	0	0	0	0	0	0	0	0	0	1	0	0	0	0	0	1	0	0	0	0	0	0	0
P41567	EIF1	Eukaryotic translation initiation factor 1			0	0	0	0	0	0	0	0	0	0	0	0	0	0	0	0	0	0	1	0	0	0	0	0	0	0	0	0	0	0	0	0	0	0	0	0	0	0	1	0	0	0	0	0	0
O60739	EIF1B	Eukaryotic translation initiation factor 1b			0	0	0	0	0	0	0	0	0	0	0	1	0	0	0	0	0	0	0	0	0	0	0	0	0	0	0	0	0	0	0	1	0	0	0	0	0	0	0	0	0	0	0	0	0
Q9P2K8	EIF2AK4	Eukaryotic translation initiation factor 2-alpha kinase 4			0	0	0	0	0	0	0	0	0	0	0	1	0	0	0	0	0	0	0	0	0	0	0	0	0	0	0	0	0	0	0	1	0	0	0	0	0	0	0	0	0	0	0	0	0
P05198	EIF2S1	Eukaryotic translation initiation factor 2 subunit 1			0	0	0	0	0	0	0	0	0	0	0	0	0	0	0	0	0	3	0	0	0	0	0	0	0	0	0	0	0	0	0	0	0	0	0	0	0	3	0	0	0	0	0	0	0
P20042	EIF2S2	Eukaryotic translation initiation factor 2 subunit 2			0	0	0	0	0	0	0	0	0	0	0	1	0	0	0	1	0	1	2	0	0	0	0	0	0	0	0	0	0	0	0	1	0	0	0	1	0	1	2	0	0	0	0	0	0
Q2VIR3	EIF2S3L	Putative eukaryotic translation initiation factor 2 subunit 3-like protein			0	0	0	0	0	0	0	0	0	0	0	0	0	0	0	0	0	1	0	0	0	0	0	0	0	0	0	0	0	0	0	0	0	0	0	0	0	2	0	0	0	0	0	0	0
Q14152	EIF3A	Eukaryotic translation initiation factor 3 subunit A			0	0	0	0	0	0	0	0	0	3	0	4	0	0	0	1	0	3	1	1	0	0	0	0	0	0	0	0	0	3	0	4	0	0	0	1	0	3	1	1	0	0	0	0	0
P55884	EIF3B	Eukaryotic translation initiation factor 3 subunit B			0	0	0	0	0	0	0	0	0	3	0	5	0	0	0	0	0	4	3	0	0	0	0	0	0	0	0	0	0	3	0	6	0	0	0	0	0	4	3	0	0	0	0	0	0
Q99613	EIF3C	Eukaryotic translation initiation factor 3 subunit C			0	0	0	0	0	0	0	0	0	0	0	2	0	0	0	0	0	4	0	0	0	0	0	0	0	0	0	0	0	0	0	2	0	0	0	0	0	4	0	0	0	0	0	0	0
O15371	EIF3D	Eukaryotic translation initiation factor 3 subunit D			0	0	0	0	0	0	0	0	0	0	1	1	0	0	0	0	0	3	0	0	0	0	0	0	0	0	0	0	0	0	1	1	0	0	0	0	0	3	0	0	0	0	0	0	0
P60228	EIF3E	Eukaryotic translation initiation factor 3 subunit E			0	0	0	0	0	0	0	0	0	0	0	0	0	0	0	0	0	1	0	0	0	0	0	0	0	0	0	0	0	0	0	0	0	0	0	0	0	1	0	0	0	0	0	0	0
O00303	EIF3F	Eukaryotic translation initiation factor 3 subunit F			0	0	0	0	0	0	0	0	0	2	0	1	0	0	0	0	0	4	1	0	0	0	0	0	0	0	0	0	0	2	0	1	0	0	0	0	0	4	1	0	0	0	0	0	0
O75821	EIF3G	Eukaryotic translation initiation factor 3 subunit G			0	0	0	0	0	0	0	0	0	0	0	1	0	0	0	0	0	0	2	0	0	0	0	0	0	0	0	0	0	0	0	1	0	0	0	0	0	0	2	0	0	0	0	0	0
Q13347	EIF3I	Eukaryotic translation initiation factor 3 subunit I			0	0	0	0	0	0	0	0	0	0	0	2	0	0	0	0	0	2	2	0	0	0	0	0	0	0	0	0	0	0	0	3	0	0	0	0	0	2	2	0	0	0	0	0	0
Q9UBQ5	EIF3K	Eukaryotic translation initiation factor 3 subunit K			0	0	0	0	0	0	0	0	0	0	0	0	0	0	0	0	0	1	0	0	0	0	0	0	0	0	0	0	0	0	0	0	0	0	0	0	0	1	0	0	0	0	0	0	0
Q9Y262	EIF3L	Eukaryotic translation initiation factor 3 subunit L			0	0	0	0	0	0	0	0	0	0	0	4	0	0	2	0	0	0	1	2	0	0	0	0	0	0	0	0	0	0	0	4	0	0	2	0	0	0	1	2	0	0	0	0	0
Q7L2H7	EIF3M	Eukaryotic translation initiation factor 3 subunit M			0	0	0	0	0	0	0	0	0	0	0	1	0	0	0	0	0	0	0	0	0	0	0	0	0	0	0	0	0	0	0	1	0	0	0	0	0	0	0	0	0	0	0	0	0
P60842	EIF4A1	Eukaryotic initiation factor 4A-I			0	0	0	0	0	0	0	0	0	0	0	3	0	0	0	0	0	3	0	0	0	0	0	0	0	0	0	0	0	0	0	3	0	0	0	0	0	3	0	0	0	0	0	0	0
Q14240	EIF4A2	Eukaryotic initiation factor 4A-II			0	0	0	0	0	0	0	0	0	4	0	0	0	0	1	10	0	12	10	8	0	0	0	0	0	0	0	0	0	5	0	0	0	0	1	11	0	15	12	8	0	0	0	0	0
P38919	EIF4A3	Eukaryotic initiation factor 4A-III			0	0	0	0	0	0	0	0	0	0	0	0	0	0	0	0	0	1	0	0	0	0	0	0	0	0	0	0	0	0	0	0	0	0	0	0	0	1	0	0	0	0	0	0	0
Q04637	EIF4G1	Eukaryotic translation initiation factor 4 gamma 1			0	0	0	0	0	0	0	0	0	0	0	0	0	0	0	0	0	0	1	0	0	0	0	0	0	0	0	0	0	0	0	0	0	0	0	0	0	0	1	0	0	0	0	0	0
Q15056	EIF4H	Eukaryotic translation initiation factor 4H			0	0	0	0	0	0	0	0	0	0	0	0	0	0	0	0	0	1	0	0	0	0	0	0	0	0	0	0	0	0	0	0	0	0	0	0	0	1	0	0	0	0	0	0	0
P55010	EIF5	Eukaryotic translation initiation factor 5			0	0	0	0	0	0	0	0	0	0	0	2	0	0	0	0	0	0	0	0	0	0	0	0	0	0	0	0	0	0	0	2	0	0	0	0	0	0	0	0	0	0	0	0	0
P63241	EIF5A	Eukaryotic translation initiation factor 5A-1			0	0	0	0	0	0	0	0	0	0	1	1	0	0	0	0	0	0	1	0	0	0	0	0	0	0	0	0	0	0	1	1	0	0	0	0	0	0	1	0	0	0	0	0	0
P56537	EIF6	Eukaryotic translation initiation factor 6			0	0	0	0	0	0	0	0	0	1	1	1	0	0	1	1	0	2	1	0	0	0	0	0	0	0	0	0	0	1	1	1	0	0	1	1	0	2	1	0	0	0	0	0	0
O00472	ELL2	RNA polymerase II elongation factor ELL2			0	0	0	0	0	0	0	0	0	1	0	0	0	0	0	0	0	0	0	0	0	0	0	0	0	0	0	0	0	1	0	0	0	0	0	0	0	0	0	0	0	0	0	0	0
Q92556	ELMO1	Engulfment and cell motility protein 1			0	0	0	0	0	0	0	0	0	0	0	0	0	0	0	0	0	1	0	0	0	0	0	0	0	0	0	0	0	0	0	0	0	0	0	0	0	1	0	0	0	0	0	0	0
P15502	ELN	Elastin			0	0	0	0	0	0	0	0	0	0	4	3	0	0	0	0	0	0	0	0	0	0	0	0	0	0	0	0	0	0	5	3	0	0	0	0	0	0	0	0	0	0	0	0	0
Q9H9T3	ELP3	Elongator complex protein 3			0	0	0	0	0	0	0	0	0	0	0	0	0	0	0	0	0	1	0	0	0	0	0	0	0	0	0	0	0	0	0	0	0	0	0	0	0	1	0	0	0	0	0	0	0
Q9Y6C2	EMILIN1	EMILIN-1			0	0	0	0	0	0	0	0	0	0	1	0	0	0	0	0	0	1	0	0	0	0	0	0	0	0	0	0	0	0	2	0	0	0	0	0	0	1	0	0	0	0	0	0	0
O95834	EML2	Echinoderm microtubule-associated protein-like 2			0	0	0	0	0	0	0	0	0	0	0	0	0	0	0	0	0	0	0	2	0	0	0	0	0	0	0	0	0	0	0	0	0	0	0	0	0	0	0	2	0	0	0	0	0
O94919	ENDOD1	Endonuclease domain-containing 1 protein			0	0	0	0	0	0	0	0	0	0	0	0	0	0	0	0	0	0	1	1	0	0	0	0	0	0	0	0	0	0	0	0	0	0	0	0	0	0	1	1	0	0	0	0	0
Q7L5Y1	ENF1	Mitochondrial enolase superfamily member 1			0	0	0	0	0	0	0	0	0	0	0	0	0	0	0	0	0	0	2	0	0	0	0	0	0	0	0	0	0	0	0	0	0	0	0	0	0	0	2	0	0	0	0	0	0
P06733	ENO1	Alpha-enolase			2	0	0	1	1	0	0	0	2	14	11	13	5	3	13	15	0	19	17	11	2	0	0	1	1	0	0	0	2	23	20	20	5	4	13	17	0	38	28	11	0.074	0	0	0.046	0.028
P09104	ENO2	Gamma-enolase			0	0	0	2	0	0	0	0	0	6	5	3	1	0	8	9	0	7	7	1	0	0	0	2	0	0	0	0	0	6	6	3	1	0	9	12	0	7	8	1	0	0	0	0.09	0
P13929	ENO3	Beta-enolase			1	1	0	0	1	0	0	0	0	2	0	0	0	0	2	2	0	2	2	2	1	1	0	0	1	0	0	0	0	3	0	0	0	0	2	3	0	4	4	2	0.041	0.041	0	0	0.041
Q7L5Y1	ENOSF1	Mitochondrial enolase superfamily member 1			0	0	0	0	0	0	0	0	0	0	0	0	0	0	0	0	0	0	2	0	0	0	0	0	0	0	0	0	0	0	0	0	0	0	0	0	0	0	2	0	0	0	0	0	0
Q13822	ENPP2	Ectonucleotide pyrophosphatase/phosphodiesterase family member 2	X		7	10	10	10	8	0	3	11	8	12	3	8	6	13	12	10	8	6	7	10	9	10	11	11	14	3	3	16	9	14	3	11	7	16	12	10	12	6	7	10	0.109	0.139	0.146	0.143	0.123
Q6UWR7	ENPP6	Ectonucleotide pyrophosphatase/phosphodiesterase family member 6	X		0	0	0	0	0	0	0	0	0	2	4	11	0	0	6	7	0	10	9	12	0	0	0	0	0	0	0	0	0	2	5	17	0	0	7	8	0	12	9	13	0	0	0	0	0
Q9Y5L3	ENTPD2	Ectonucleoside triphosphate diphosphohydrolase 2	X		0	0	0	0	0	0	0	0	0	0	0	0	0	0	0	0	0	0	1	0	0	0	0	0	0	0	0	0	0	0	0	0	0	0	0	0	0	0	1	0	0	0	0	0	0
O95936	EOMES	Eomesodermin homolog			0	0	0	0	0	0	0	0	0	0	1	0	0	0	0	0	0	0	0	0	0	0	0	0	0	0	0	0	0	0	1	0	0	0	0	0	0	0	0	0	0	0	0	0	0
Q9H4G0	EPB41L1	Band 4.1-like protein 1			0	0	0	0	0	0	0	0	0	0	0	1	0	0	0	0	0	0	0	0	0	0	0	0	0	0	0	0	0	0	0	1	0	0	0	0	0	0	0	0	0	0	0	0	0
O43491	EPB41L2	Band 4.1-like protein 2			0	0	0	0	0	0	0	0	0	2	3	4	0	0	0	2	0	6	3	0	0	0	0	0	0	0	0	0	0	2	3	5	0	0	0	2	0	6	4	0	0	0	0	0	0
Q9Y2J2	EPB41L3	Band 4.1-like protein 3			0	0	0	0	0	0	0	0	0	0	0	0	0	0	0	0	0	1	1	1	0	0	0	0	0	0	0	0	0	0	0	0	0	0	0	0	0	1	1	1	0	0	0	0	0
A8K968	EPB41L3	Band 4.1-like protein 3			0	0	0	0	0	0	0	0	0	0	0	0	0	0	0	0	0	0	1	0	0	0	0	0	0	0	0	0	0	0	0	0	0	0	0	0	0	0	1	0	0	0	0	0	0
Q9UM22	EPDR1	Mammalian ependymin-related protein 1			0	0	0	0	0	0	0	0	0	0	0	0	0	0	1	1	0	0	2	0	0	0	0	0	0	0	0	0	0	0	0	0	0	0	1	1	0	0	2	0	0	0	0	0	0
Q4G0R4	EPHA10	EPHA10 protein			0	0	0	0	0	0	0	0	0	0	0	0	0	0	0	1	0	0	0	0	0	0	0	0	0	0	0	0	0	0	0	0	0	0	0	1	0	0	0	0	0	0	0	0	0
P29320	EPHA3	Ephrin type-A receptor 3			0	0	0	0	0	0	0	0	0	0	0	1	0	0	0	0	0	0	0	0	0	0	0	0	0	0	0	0	0	0	0	1	0	0	0	0	0	0	0	0	0	0	0	0	0
P54764	EPHA4	Ephrin type-A receptor 4			2	0	1	2	3	0	1	1	2	2	3	1	0	3	4	0	1	2	3	3	2	0	1	2	3	1	2	1	2	2	3	1	0	4	4	0	1	2	3	3	0.04	0	0.018	0.048	0.069
P54756	EPHA5	Ephrin type-A receptor 5			0	0	0	0	0	0	0	0	0	0	0	0	0	0	0	1	0	0	0	0	0	0	0	0	0	0	0	0	0	0	0	0	0	0	0	1	0	0	0	0	0	0	0	0	0
P07099	EPHX1	Epoxide hydrolase 1			0	0	0	0	0	0	0	0	0	6	1	7	0	0	3	6	0	12	7	9	0	0	0	0	0	0	0	0	0	7	1	7	0	0	3	6	0	14	7	9	0	0	0	0	0
P34913	EPHX2	Bifunctional epoxide hydrolase 2			0	0	0	0	0	0	0	0	0	6	0	4	0	0	2	7	0	0	7	0	0	0	0	0	0	0	0	0	0	6	0	4	0	0	2	7	0	0	7	0	0	0	0	0	0
Q7L775	EPM2AIP1	EPM2A-interacting protein 1			0	0	0	0	0	0	0	0	0	0	0	0	0	0	0	0	0	1	0	0	0	0	0	0	0	0	0	0	0	0	0	0	0	0	0	0	0	1	0	0	0	0	0	0	0
P58107	EPPK1	Epiplakin			0	0	0	0	0	0	0	0	0	0	0	0	0	0	0	0	0	2	0	0	0	0	0	0	0	0	0	0	0	0	0	0	0	0	0	0	0	2	0	0	0	0	0	0	0
P07814	EPRS	Bifunctional glutamate/proline--tRNA ligase			0	0	0	0	0	0	0	0	0	1	0	8	0	0	0	0	0	7	4	0	0	0	0	0	0	0	0	0	0	1	0	8	0	0	0	0	0	8	4	0	0	0	0	0	0
P11678	EPX	Eosinophil peroxidase			0	0	0	0	0	0	0	0	0	0	0	0	1	0	0	0	0	0	0	0	0	0	0	0	0	0	0	0	0	0	0	0	1	0	0	0	0	0	0	0	0	0	0	0	0
O94905	ERLIN2	Erlin-2			0	0	0	0	0	0	0	0	0	0	0	1	0	0	0	0	0	0	0	0	0	0	0	0	0	0	0	0	0	0	0	1	0	0	0	0	0	0	0	0	0	0	0	0	0
P10768	ESD	S-formylglutathione hydrolase			0	0	0	0	0	0	1	0	0	5	1	2	0	0	3	0	0	8	10	2	0	0	0	0	0	0	1	0	0	8	1	5	0	0	3	0	0	12	14	2	0	0	0	0	0
Q9BSJ8	ESYT1	Extended synaptotagmin-1			0	0	0	0	0	0	0	0	0	0	0	1	0	0	0	0	0	0	0	0	0	0	0	0	0	0	0	0	0	0	0	1	0	0	0	0	0	0	0	0	0	0	0	0	0
P62495	ETF1	Eukaryotic peptide chain release factor subunit 1			0	0	0	0	0	0	0	0	0	0	0	1	0	0	0	0	0	1	0	0	0	0	0	0	0	0	0	0	0	0	0	1	0	0	0	0	0	1	0	0	0	0	0	0	0
P13804	ETFA	Electron transfer flavoprotein subunit alpha, mitochondrial			0	0	0	0	0	0	0	0	0	1	1	1	0	0	0	0	0	4	2	0	0	0	0	0	0	0	0	0	0	1	1	1	0	0	0	0	0	5	2	0	0	0	0	0	0
Q86UK5	EVC2	Limbin			0	0	0	0	0	0	0	0	0	0	0	0	0	0	1	0	0	0	0	0	0	0	0	0	0	0	0	0	0	0	0	0	0	0	1	0	0	0	0	0	0	0	0	0	0
Q01844	EWSR1	RNA-binding protein EWS			0	0	0	0	0	0	0	0	0	0	0	0	0	0	0	0	0	0	1	0	0	0	0	0	0	0	0	0	0	0	0	0	0	0	0	0	0	0	2	0	0	0	0	0	0
Q9Y2D4	EXOC6B	Exocyst complex component 6B			0	0	0	0	0	0	0	0	0	0	0	0	0	0	0	0	0	1	0	0	0	0	0	0	0	0	0	0	0	0	0	0	0	0	0	0	0	1	0	0	0	0	0	0	0
Q9UBQ6	EXTL2	Extin-like 2			0	0	0	0	1	0	0	0	0	0	0	0	0	0	0	0	0	0	0	0	0	0	0	0	1	0	0	0	0	0	0	0	0	0	0	0	0	0	0	0	0	0	0	0	0.033
P15311	EZR	Ezrin			0	0	0	0	0	0	0	0	0	16	4	10	1	3	12	15	0	23	20	14	0	0	0	0	0	0	0	0	0	21	4	11	1	4	13	15	0	32	23	14	0	0	0	0	0
P00742	F10	Coagulation factor X	X		4	6	3	4	2	0	0	0	0	0	2	2	2	3	0	0	0	2	4	3	4	6	3	5	2	0	0	0	0	0	2	2	4	4	0	0	0	2	4	3	0.102	0.121	0.08	0.092	0.061
H0Y596	F11	Coagulation factor XI (Fragment)	X		0	0	0	0	0	0	0	0	0	0	0	0	0	13	0	0	0	0	0	0	0	0	0	0	0	0	0	0	0	0	0	0	0	15	0	0	0	0	0	0	0	0	0	0	0
P03951	F11	Coagulation factor XI	X		0	0	0	0	0	0	0	0	0	0	0	0	0	13	0	0	0	0	0	0	0	0	0	0	0	0	0	0	0	0	0	0	0	16	0	0	0	0	0	0	0	0	0	0	0
P00748	F12	Coagulation factor XII	X		0	0	0	0	0	0	0	2	0	0	0	0	1	0	0	0	0	0	0	0	0	0	0	0	0	0	0	2	0	0	0	0	1	0	0	0	0	0	0	0	0	0	0	0	0
P00488	F13A1	Coagulation factor XIII A chain	X		3	3	3	1	0	0	0	1	2	10	7	16	6	12	7	11	0	19	17	19	3	3	3	1	0	0	0	1	2	13	8	22	6	34	8	11	0	21	20	24	0.056	0.056	0.057	0.016	0
P05160	F13B	Coagulation factor XIII B chain	X		0	0	0	0	0	0	0	0	1	1	0	0	0	0	0	0	0	1	0	0	0	0	0	0	0	0	0	0	1	1	0	0	0	0	0	0	0	1	0	0	0	0	0	0	0
P00734	F2	Prothrombin	X		4	7	5	3	2	0	2	3	2	6	4	5	7	12	5	4	4	10	6	2	5	9	7	4	2	3	2	8	4	9	6	6	11	17	6	4	6	15	9	2	0.088	0.096	0.082	0.069	0.037
P13726	F3	Tissue factor	X		0	0	0	0	0	0	0	0	0	0	0	0	0	0	0	0	0	0	0	1	0	0	0	0	0	0	0	0	0	0	0	0	0	0	0	0	0	0	0	1	0	0	0	0	0
P12259	F5	Coagulation factor V	X		17	6	8	14	4	0	5	0	0	3	11	7	13	12	5	13	3	3	5	13	18	6	8	14	4	0	6	0	0	3	15	7	13	14	5	13	3	3	6	13	0.094	0.04	0.053	0.076	0.025
P00740	F9	Coagulation factor IX	X		1	1	0	0	0	0	0	0	0	0	0	0	1	0	0	0	0	0	2	0	1	1	0	0	0	0	0	0	0	0	0	0	1	0	0	0	0	0	2	0	0.02	0.02	0	0	0
P05413	FABP3	Fatty acid-binding protein, heart			0	0	0	0	0	0	0	0	0	0	0	1	0	0	0	0	0	0	0	0	0	0	0	0	0	0	0	0	0	0	0	1	0	0	0	0	0	0	0	0	0	0	0	0	0
P15090	FABP4	Fatty acid-binding protein, adipocyte			0	0	0	0	0	0	0	0	0	2	0	0	0	0	1	1	0	0	3	0	0	0	0	0	0	0	0	0	0	2	0	0	0	0	3	1	0	0	3	0	0	0	0	0	0
Q01469	FABP5	Fatty acid-binding protein, epidermal			0	0	0	0	0	0	0	0	0	1	1	1	1	0	1	1	0	1	1	1	0	0	0	0	0	0	0	0	0	2	1	1	1	0	1	1	0	1	1	1	0	0	0	0	0
O15540	FABP7	Fatty acid-binding protein, brain			0	0	0	0	0	0	0	0	0	0	2	3	0	0	0	0	0	2	1	0	0	0	0	0	0	0	0	0	0	0	3	3	0	0	0	0	0	2	1	0	0	0	0	0	0
P16930	FAH	Fumarylacetoacetase			0	0	0	0	0	0	0	0	0	0	0	0	0	0	0	0	0	1	0	0	0	0	0	0	0	0	0	0	0	0	0	0	0	0	0	0	0	1	0	0	0	0	0	0	0
Q9BZQ8	FAM129A	Protein Niban			0	0	0	0	0	0	0	0	0	0	0	0	0	0	0	0	0	0	0	2	0	0	0	0	0	0	0	0	0	0	0	0	0	0	0	0	0	0	0	2	0	0	0	0	0
Q96TA1	FAM129B	Niban-like protein 1			0	0	0	0	0	0	0	0	0	1	0	0	0	0	0	1	0	2	0	0	0	0	0	0	0	0	0	0	0	1	0	0	0	0	0	1	0	2	0	0	0	0	0	0	0
Q96C01	FAM136A	Protein FAM136A			0	0	0	0	0	0	0	0	0	0	0	0	0	0	0	0	0	0	0	1	0	0	0	0	0	0	0	0	0	0	0	0	0	0	0	0	0	0	0	1	0	0	0	0	0
C9JC47	FAM157A	Putative protein FAM157A			0	0	0	0	0	0	0	0	0	0	0	1	0	0	0	0	0	0	0	0	0	0	0	0	0	0	0	0	0	0	0	1	0	0	0	0	0	0	0	0	0	0	0	0	0
Q6UWH4	FAM198B	Protein FAM198B			0	0	0	0	0	0	0	0	0	0	1	0	0	0	0	0	0	0	0	0	0	0	0	0	0	0	0	0	0	0	1	0	0	0	0	0	0	0	0	0	0	0	0	0	0
Q9BRX8	FAM213A	Redox-regulatory protein FAM213A			0	0	0	0	0	0	0	0	0	0	0	1	0	0	0	0	0	0	0	0	0	0	0	0	0	0	0	0	0	0	0	1	0	0	0	0	0	0	0	0	0	0	0	0	0
Q8WUB2	FAM216A	Protein FAM216A			0	0	0	0	0	0	0	0	0	1	0	0	0	0	0	0	0	0	0	0	0	0	0	0	0	0	0	0	0	1	0	0	0	0	0	0	0	0	0	0	0	0	0	0	0
Q5R3K3	FAM26F	Protein FAM26F			0	0	0	0	0	0	0	0	0	0	0	1	0	0	0	0	0	0	0	0	0	0	0	0	0	0	0	0	0	0	0	1	0	0	0	0	0	0	0	0	0	0	0	0	0
Q92520	FAM3C	Protein FAM3C			3	4	4	4	3	0	2	3	3	1	6	1	5	12	3	2	2	0	3	3	4	4	5	4	5	4	3	3	4	1	8	1	6	14	3	2	2	0	3	3	0.203	0.203	0.203	0.203	0.203
Q9H0Q0	FAM49A	Protein FAM49A			0	0	0	0	0	0	0	0	0	0	0	2	0	0	0	0	0	2	1	0	0	0	0	0	0	0	0	0	0	0	0	3	0	0	0	0	0	2	1	0	0	0	0	0	0
Q9NUQ9	FAM49B	Protein FAM49B			0	0	0	0	0	0	0	0	0	0	0	0	0	0	0	0	0	1	0	0	0	0	0	0	0	0	0	0	0	0	0	0	0	0	0	0	0	1	0	0	0	0	0	0	0
Q9UBU6	FAM8A1	Protein FAM8A1			0	0	0	0	0	0	0	0	0	0	1	0	0	0	0	0	0	0	0	0	0	0	0	0	0	0	0	0	0	0	2	0	0	0	0	0	0	0	0	0	0	0	0	0	0
Q52LJ0	FAM98B	Protein FAM98B			0	0	0	0	0	0	0	0	0	0	0	1	0	0	0	0	0	0	0	0	0	0	0	0	0	0	0	0	0	0	0	1	0	0	0	0	0	0	0	0	0	0	0	0	0
Q8IYD8	FANCM	Fanconi anemia group M protein			0	0	0	0	1	0	0	0	0	0	0	0	0	0	0	0	0	0	0	0	0	0	0	0	1	0	0	0	0	0	0	0	0	0	0	0	0	0	0	0	0	0	0	0	0.009
Q8WVX9	FAR1	Fatty acyl-CoA reductase 1			0	0	0	0	0	0	0	0	0	0	0	0	0	0	0	1	0	0	0	0	0	0	0	0	0	0	0	0	0	0	0	0	0	0	0	1	0	0	0	0	0	0	0	0	0
Q9NSD9	FARSB	Phenylalanine--tRNA ligase beta subunit			0	0	0	0	0	0	0	0	0	4	0	0	0	0	0	0	0	2	1	0	0	0	0	0	0	0	0	0	0	4	0	0	0	0	0	0	0	2	1	0	0	0	0	0	0
P49327	FASN	Fatty acid synthase			0	0	0	0	0	0	0	0	0	9	7	43	0	0	12	2	0	38	10	23	0	0	0	0	0	0	0	0	0	9	7	49	0	0	12	2	0	43	10	23	0	0	0	0	0
Q14517	FAT1	Protocadherin Fat 1			0	0	0	0	0	0	0	0	0	1	0	0	0	0	0	0	0	0	1	0	0	0	0	0	0	0	0	0	0	1	0	0	0	0	0	0	0	0	1	0	0	0	0	0	0
Q9NYQ8	FAT2	Protocadherin Fat 2			52	58	39	53	14	0	13	20	7	5	20	45	47	3	7	6	17	9	25	17	66	59	43	54	18	0	15	21	7	5	23	50	55	4	8	7	19	11	27	19	0.17	0.199	0.156	0.184	0.059
Q8TDW7	FAT3	Protocadherin Fat 3			0	0	0	0	0	0	0	0	0	1	0	0	0	0	0	0	0	0	0	0	0	0	0	0	0	0	0	0	0	6	0	0	0	0	0	0	0	0	0	0	0	0	0	0	0
P23142	FBLN1	Fibulin-1			12	13	13	11	10	0	9	12	9	6	13	11	15	11	12	9	6	10	13	12	32	31	24	16	21	6	23	22	12	12	68	60	51	19	13	26	9	11	20	19	0.154	0.172	0.175	0.171	0.156
B1AHL2	FBLN1	Fibulin-1			0	0	0	0	0	0	0	0	0	0	9	6	9	11	0	0	0	0	0	0	0	0	0	0	0	0	0	0	0	0	69	13	28	18	0	0	0	0	0	0	0	0	0	0	0
P98095	FBLN2	Fibulin-2			3	1	3	1	1	0	1	1	1	1	2	0	4	3	0	0	1	1	1	1	3	1	3	1	1	0	1	1	1	1	2	0	8	4	0	0	1	1	1	1	0.033	0.015	0.052	0.015	0.015
Q9UBX5	FBLN5	Fibulin-5			4	6	5	5	3	0	3	1	1	3	5	5	3	3	2	1	0	0	4	1	5	8	6	5	5	2	3	1	2	5	19	5	3	3	2	1	0	0	4	1	0.094	0.129	0.094	0.129	0.076
P35555	FBN1	Fibrillin-1			0	0	0	0	0	0	0	0	0	0	0	0	0	3	0	0	0	0	0	0	0	0	0	0	0	0	0	0	0	0	0	0	0	3	0	0	0	0	0	0	0	0	0	0	0
P09467	FBP1	Fructose-1,6-bisphosphatase 1			0	0	0	0	0	0	0	0	0	0	0	0	0	0	1	0	0	1	0	0	0	0	0	0	0	0	0	0	0	0	0	0	0	0	1	0	0	1	0	0	0	0	0	0	0
O00757	FBP2	Fructose-1,6-bisphosphatase isozyme 2			0	0	0	0	0	0	0	0	0	3	0	3	0	0	1	2	0	3	4	1	0	0	0	0	0	0	0	0	0	3	0	3	0	0	1	2	0	3	4	2	0	0	0	0	0
Q9UK22	FBXO2	F-box only protein 2			0	0	0	0	0	0	0	0	0	4	1	4	0	0	2	4	0	5	3	7	0	0	0	0	0	0	0	0	0	5	1	4	0	0	2	4	0	9	3	8	0	0	0	0	0
Q6PJ61	FBXO46	F-box only protein 46			0	0	0	0	0	0	0	0	0	1	0	0	0	0	0	2	0	0	0	0	0	0	0	0	0	0	0	0	0	1	0	0	0	0	0	2	0	0	0	0	0	0	0	0	0
Q9Y6R7	FCGBP	IgGFc-binding protein	X		20	25	23	24	2	0	10	9	10	12	14	25	29	11	20	19	14	9	14	31	22	32	28	33	2	7	13	9	10	13	22	36	53	17	21	21	18	9	14	41	0.048	0.062	0.058	0.057	0.004
P08637	FCGR3A	Low affinity immunoglobulin gamma Fc region receptor III-A			0	0	1	1	0	0	0	1	0	0	0	0	0	0	0	0	0	0	1	1	0	0	1	1	0	0	0	1	0	0	0	0	0	0	0	0	0	0	1	1	0	0	0.043	0.043	0
O14526	FCHO1	F-BAR domain only protein 1			0	0	0	0	0	0	0	0	0	0	0	0	0	1	0	0	0	0	0	0	0	0	0	0	0	0	0	0	0	0	0	0	0	1	0	0	0	0	0	0	0	0	0	0	0
O00602	FCN1	Ficolin-1			0	0	0	0	0	0	1	0	0	0	0	0	0	0	0	0	0	0	0	0	0	0	0	0	0	0	1	0	0	0	0	0	0	0	0	0	0	0	0	0	0	0	0	0	0
Q15485	FCN2	Ficolin-2			0	0	1	0	0	0	0	0	0	0	0	0	1	0	0	0	0	2	0	0	0	0	1	0	0	0	0	0	0	0	0	0	1	0	0	0	0	2	0	0	0	0	0.073	0	0
O75636	FCN3	Ficolin-3			0	1	0	1	0	0	0	0	0	5	0	0	4	3	0	1	0	4	2	1	0	1	0	1	0	0	0	0	0	5	0	0	4	3	0	1	0	5	3	1	0	0.03	0	0.03	0
A0AVI2	FER1L5	Fer-1-like protein 5			0	0	0	0	0	0	0	0	0	0	0	0	0	0	0	0	0	0	0	0	0	0	0	0	0	1	0	0	0	0	0	0	0	0	0	0	0	0	0	0	0	0	0	0	0
Q96AC1	FERMT2	Fermitin family homolog 2			0	0	0	0	0	0	0	0	0	2	0	1	0	0	4	6	0	6	7	3	0	0	0	0	0	0	0	0	0	2	0	1	0	0	4	7	0	6	7	3	0	0	0	0	0
Q86UX7	FERMT3	Fermitin family homolog 3			0	0	0	0	0	0	0	0	0	1	0	0	0	0	0	0	0	1	0	0	0	0	0	0	0	0	0	0	0	1	0	0	0	0	0	0	0	2	0	0	0	0	0	0	0
Q9UGM5	FETUB	Fetuin-B			0	0	0	0	0	0	0	0	0	0	0	0	1	0	0	0	0	0	0	0	0	0	0	0	0	0	0	0	0	0	0	0	2	0	0	0	0	0	0	0	0	0	0	0	0
P02671	FGA	Fibrinogen alpha chain	X		11	20	15	14	9	0	9	10	7	24	22	21	22	11	19	13	11	22	24	14	36	59	35	50	14	0	22	16	9	48	139	141	51	15	56	17	27	40	99	44	0.161	0.227	0.162	0.181	0.129
P02675	FGB	Fibrinogen beta chain	X		15	29	19	18	11	0	17	21	16	27	24	24	36	11	26	17	14	27	39	36	24	56	23	25	21	6	25	26	16	50	190	68	144	15	33	21	16	45	168	85	0.373	0.497	0.418	0.383	0.283
P05230	FGF1	Fibroblast growth factor 1			0	0	0	0	0	0	0	0	0	0	0	0	0	0	0	0	0	1	0	0	0	0	0	0	0	0	0	0	0	0	0	0	0	0	0	0	0	1	0	0	0	0	0	0	0
P11362	FGFR1	Fibroblast growth factor receptor 1			1	0	0	0	0	0	0	1	0	0	1	1	0	0	0	0	0	0	1	0	1	0	0	0	0	0	0	1	0	0	1	1	0	0	0	0	0	0	1	0	0.016	0	0	0	0
P02679	FGG	Fibrinogen gamma chain	X		8	14	12	11	7	0	9	9	6	24	12	12	20	11	16	10	8	24	27	19	12	19	13	13	12	3	12	13	8	50	71	44	48	13	18	10	10	44	72	42	0.249	0.371	0.353	0.331	0.26
Q08830	FGL1	Fibrinogen-like protein 1	X		0	0	0	0	0	0	0	0	0	0	0	0	0	0	0	0	0	2	0	0	0	0	0	0	0	0	0	0	0	0	0	0	0	0	0	0	0	2	0	0	0	0	0	0	0
Q14314	FGL2	Fibroleukin			0	0	0	0	0	0	0	0	0	0	0	0	0	0	0	0	0	1	0	0	0	0	0	0	0	0	0	0	0	0	0	0	0	0	0	0	0	1	0	0	0	0	0	0	0
P07954	FH	Fumarate hydratase, mitochondrial			0	0	0	0	0	0	0	0	0	0	0	0	0	0	1	0	0	0	0	0	0	0	0	0	0	0	0	0	0	0	0	0	0	0	1	0	0	0	0	0	0	0	0	0	0
Q13642	FHL1	Four and a half LIM domains protein 1			0	0	0	0	0	0	0	0	0	1	0	2	0	0	1	0	0	1	1	0	0	0	0	0	0	0	0	0	0	1	0	4	0	0	1	0	0	1	1	0	0	0	0	0	0
Q8TAL6	FIBIN	Fin bud initiation factor homolog			0	0	0	0	0	0	0	0	0	0	0	1	0	0	0	0	0	0	0	0	0	0	0	0	0	0	0	0	0	0	0	1	0	0	0	0	0	0	0	0	0	0	0	0	0
Q9Y3D6	FIS1	Mitochondrial fission 1 protein			0	0	0	0	0	0	0	0	1	1	0	0	0	0	0	0	0	1	0	0	0	0	0	0	0	0	0	0	3	2	0	0	0	0	0	0	0	2	0	0	0	0	0	0	0
P62942	FKBP1A	Peptidyl-prolyl cis-trans isomerase FKBP1A			0	0	0	0	0	0	0	0	0	0	0	0	0	0	0	0	0	1	0	0	0	0	0	0	0	0	0	0	0	0	0	0	0	0	0	0	0	1	0	0	0	0	0	0	0
Q00688	FKBP3	Peptidyl-prolyl cis-trans isomerase FKBP3			0	0	0	0	0	0	0	0	0	0	0	0	0	0	0	0	0	0	1	0	0	0	0	0	0	0	0	0	0	0	0	0	0	0	0	0	0	0	1	0	0	0	0	0	0
Q02790	FKBP4	Peptidyl-prolyl cis-trans isomerase FKBP4			0	0	0	0	0	0	0	0	0	0	0	1	0	0	1	0	0	1	3	0	0	0	0	0	0	0	0	0	0	0	0	1	0	0	1	0	0	1	3	0	0	0	0	0	0
Q13451	FKBP5	Peptidyl-prolyl cis-trans isomerase FKBP5			0	0	0	0	0	0	0	0	0	0	0	0	0	0	0	1	0	0	1	0	0	0	0	0	0	0	0	0	0	0	0	0	0	0	0	1	0	0	1	0	0	0	0	0	0
Q8NFF5	FLAD1	FAD synthase			0	0	0	0	0	0	0	0	0	0	0	0	0	0	0	0	0	1	0	0	0	0	0	0	0	0	0	0	0	0	0	0	0	0	0	0	0	1	0	0	0	0	0	0	0
Q5D862	FLG2	Filaggrin-2			0	0	0	2	0	0	0	0	0	0	0	0	0	0	0	0	0	0	0	0	0	0	0	3	0	0	0	0	0	0	0	0	0	0	0	0	0	0	0	0	0	0	0	0.012	0
Q13045	FLII	Protein flightless-1 homolog			0	0	0	0	0	0	0	0	0	0	0	0	0	0	0	0	0	2	0	0	0	0	0	0	0	0	0	0	0	0	0	0	0	0	0	0	0	2	0	0	0	0	0	0	0
Q8NF20	FLJ00382	FLJ00382 protein (Fragment)		X	0	0	0	0	0	0	0	0	0	1	0	0	0	0	1	0	0	1	0	0	0	0	0	0	0	0	0	0	0	1	0	0	0	0	1	0	0	1	0	0	0	0	0	0	0
P21333	FLNA	Filamin-A			0	0	1	3	0	0	0	0	0	44	15	44	7	3	21	35	0	46	47	10	0	0	1	3	0	0	0	0	0	47	17	47	7	3	23	35	0	54	50	10	0	0	0.012	0.022	0
O75369	FLNB	Filamin-B			0	0	0	0	0	0	0	0	0	18	2	24	0	0	7	12	0	53	36	2	0	0	0	0	0	0	0	0	0	20	2	27	0	0	7	12	0	61	36	2	0	0	0	0	0
Q14315	FLNC	Filamin-C			0	0	0	0	0	0	0	0	0	7	1	12	0	0	0	2	0	22	11	1	0	0	0	0	0	0	0	0	0	8	1	13	0	0	0	2	0	23	11	1	0	0	0	0	0
O75955	FLOT1	Flotillin-1			0	0	0	0	0	0	0	0	0	0	0	3	0	0	0	0	0	0	2	0	0	0	0	0	0	0	0	0	0	0	0	3	0	0	0	0	0	0	2	0	0	0	0	0	0
Q14254	FLOT2	Flotillin-2			0	0	0	0	0	0	0	0	0	0	0	1	0	0	0	0	0	0	1	0	0	0	0	0	0	0	0	0	0	0	0	1	0	0	0	0	0	0	1	0	0	0	0	0	0
O95466	FMNL1	Formin-like protein 1			0	0	0	0	0	0	0	0	1	0	0	0	0	0	0	1	0	0	0	0	0	0	0	0	0	0	0	0	2	0	0	0	0	0	0	2	0	0	0	0	0	0	0	0	0
Q96PY5	FMNL2	Formin-like protein 2			0	0	0	0	0	0	0	0	0	0	0	0	0	0	0	0	0	2	0	0	0	0	0	0	0	0	0	0	0	0	0	0	0	0	0	0	0	2	0	0	0	0	0	0	0
Q06828	FMOD	Fibromodulin			1	2	1	1	0	0	0	1	0	0	1	0	1	0	0	0	0	1	0	0	1	2	1	2	0	0	0	1	0	0	1	0	1	0	0	0	0	1	0	0	0.045	0.066	0.045	0.045	0
P02751	FN1	Fibronectin	X		51	55	54	52	41	0	48	51	46	45	61	54	58	11	51	31	47	35	48	53	116	110	87	95	92	39	105	75	57	62	547	214	133	11	65	33	81	40	64	92	0.304	0.331	0.345	0.311	0.277
Q9H479	FN3K	Fruct amine-3-kinase			0	0	0	0	0	0	0	0	0	0	0	2	0	0	0	0	0	2	0	0	0	0	0	0	0	0	0	0	0	0	0	2	0	0	0	0	0	2	0	0	0	0	0	0	0
Q9HA64	FN3KRP	Ketamine-3-kinase			0	0	0	0	0	0	0	0	0	0	0	0	0	0	0	1	0	2	1	0	0	0	0	0	0	0	0	0	0	0	0	0	0	0	0	1	0	2	1	0	0	0	0	0	0
H0Y8F3	FNIP2	Folliculin-interacting protein 2 (Fragment)		X	0	0	0	0	0	0	0	0	0	0	0	0	0	3	0	0	0	0	0	0	0	0	0	0	0	0	0	0	0	0	0	0	0	3	0	0	0	0	0	0	0	0	0	0	0
P49354	FNTA	Protein farnesyltransferase/geranylgeranyltransferase type-1 subunit alpha			0	0	0	0	0	0	0	0	0	0	0	1	0	0	1	2	0	3	0	3	0	0	0	0	0	0	0	0	0	0	0	1	0	0	1	2	0	3	0	3	0	0	0	0	0
P14207	FOLR2	Folate receptor beta			0	0	0	0	0	0	0	0	0	0	0	0	0	0	0	0	0	0	0	1	0	0	0	0	0	0	0	0	0	0	0	0	0	0	0	0	0	0	0	1	0	0	0	0	0
O14772	FPGT	Fuce-1-phosphate guanylyltransferase			0	0	0	0	0	0	0	0	0	0	0	0	0	0	0	0	0	1	0	0	0	0	0	0	0	0	0	0	0	0	0	0	0	0	0	0	0	1	0	0	0	0	0	0	0
Q92765	FRZB	Secreted frizzled-related protein 3			2	1	1	0	0	0	0	0	0	0	1	2	1	0	0	0	0	1	1	0	2	1	1	0	0	0	0	0	0	0	1	2	1	0	0	0	0	1	1	0	0.058	0.034	0.034	0	0
Q16658	FSCN1	Fascin			0	0	0	0	0	0	0	0	0	5	1	5	0	0	3	8	0	6	7	6	0	0	0	0	0	0	0	0	0	5	1	5	0	0	3	8	0	6	7	6	0	0	0	0	0
Q5CZC0	FSIP2	Fibrous sheath-interacting protein 2			0	0	0	0	0	0	0	0	0	0	0	0	0	0	0	2	0	0	0	0	0	0	0	0	0	0	0	0	0	0	0	0	0	0	0	2	0	0	0	0	0	0	0	0	0
Q6MZW2	FSTL4	Follistatin-related protein 4			2	1	10	0	1	0	0	1	0	0	6	0	4	3	0	0	0	0	5	4	2	1	10	0	1	1	0	1	0	0	6	0	6	3	0	0	0	0	5	4	0.03	0.024	0.184	0	0.015
P02794	FTH1	Ferritin heavy chain			0	0	0	0	0	0	0	0	0	7	0	3	0	0	5	5	0	8	6	8	0	0	0	0	0	0	0	0	0	12	0	4	0	0	11	17	0	14	8	29	0	0	0	0	0
P02792	FTL	Ferritin light chain			1	0	0	0	0	0	0	0	0	6	1	3	0	3	4	6	0	6	4	5	1	0	0	0	0	0	0	0	0	7	1	3	0	3	4	6	0	7	6	6	0.086	0	0	0	0
Q96AE4	FUBP1	Far upstream element-binding protein 1			0	0	0	0	0	0	0	0	0	1	0	1	0	0	0	0	0	0	0	0	0	0	0	0	0	0	0	0	0	2	0	1	0	0	0	0	0	0	0	0	0	0	0	0	0
P04066	FUCA1	Tissue alpha-L-fuc idase			0	0	0	0	0	0	0	0	0	0	0	0	1	0	0	0	0	0	0	2	0	0	0	0	0	0	0	0	0	0	0	0	1	0	0	0	0	0	0	2	0	0	0	0	0
Q8N0W3	FUK	L-fuc e kinase			0	0	0	0	0	0	0	0	0	0	0	1	0	0	0	3	0	1	0	1	0	0	0	0	0	0	0	0	0	0	0	1	0	0	0	3	0	1	0	1	0	0	0	0	0
P35637	FUS	RNA-binding protein FUS			0	0	0	0	0	0	0	0	0	0	0	0	0	0	0	0	0	0	3	0	0	0	0	0	0	0	0	0	0	0	0	0	0	0	0	0	0	0	3	0	0	0	0	0	0
O00168	FXYD1	Phospholemman			0	0	0	0	0	0	0	0	0	0	0	0	0	0	0	1	0	1	0	0	0	0	0	0	0	0	0	0	0	0	0	0	0	0	0	1	0	1	0	0	0	0	0	0	0
O00144	FZD9	Frizzled-9			0	0	0	0	0	0	0	0	0	1	0	0	0	0	0	0	0	0	0	0	0	0	0	0	0	0	0	0	0	1	0	0	0	0	0	0	0	0	0	0	0	0	0	0	0
P11413	G6PD	Glucose-6-phosphate 1-dehydrogenase			0	0	0	0	0	0	0	0	0	2	0	5	0	0	0	11	0	9	7	7	0	0	0	0	0	0	0	0	0	2	0	5	0	0	0	11	0	9	8	7	0	0	0	0	0
P10253	GAA	Lysosomal alpha-glucosidase			0	0	0	0	0	0	0	0	0	0	2	0	1	0	0	0	0	0	0	0	0	0	0	0	0	0	0	0	0	0	2	0	1	0	0	0	0	0	0	0	0	0	0	0	0
Q9UBS5	GABBR1	Gamma-aminobutyric acid type B receptor subunit 1			0	0	0	0	0	0	0	0	0	1	0	0	0	0	0	0	0	0	0	0	0	0	0	0	0	0	0	0	0	1	0	0	0	0	0	0	0	0	0	0	0	0	0	0	0
A8MPY1	GABRR3	Gamma-aminobutyric acid receptor subunit rho-3			0	0	0	0	0	0	0	0	0	0	1	0	0	0	0	0	0	0	0	0	0	0	0	0	0	0	0	0	0	0	2	0	0	0	0	0	0	0	0	0	0	0	0	0	0
Q14376	GALE	UDP-glucose 4-epimerase			0	0	0	0	0	0	0	0	0	0	0	0	0	0	0	1	0	0	0	0	0	0	0	0	0	0	0	0	0	0	0	0	0	0	0	1	0	0	0	0	0	0	0	0	0
P51570	GALK1	Galactokinase			0	0	0	0	0	0	0	0	0	0	0	3	0	0	0	0	0	2	1	0	0	0	0	0	0	0	0	0	0	0	0	3	0	0	0	0	0	2	1	0	0	0	0	0	0
Q10471	GALNT2	Polypeptide N-acetylgalact aminyltransferase 2			0	0	0	0	0	0	0	0	0	0	0	0	1	3	0	0	0	0	0	1	0	0	0	0	0	0	0	0	0	0	0	0	1	3	0	0	0	0	0	1	0	0	0	0	0
Q8NCL4	GALNT6	Polypeptide N-acetylgalact aminyltransferase 6			0	0	0	0	0	0	0	0	0	0	1	0	0	0	0	0	0	0	0	0	0	0	0	0	0	0	0	0	0	0	1	0	0	0	0	0	0	0	0	0	0	0	0	0	0
Q14353	GAMT	Guanidinoacetate N-methyltransferase			0	0	0	0	0	0	0	0	0	0	0	0	0	0	0	0	0	1	0	0	0	0	0	0	0	0	0	0	0	0	0	0	0	0	0	0	0	1	0	0	0	0	0	0	0
Q14697	GANAB	Neutral alpha-gluc idase AB			0	0	1	0	0	0	0	0	0	0	4	4	2	3	0	1	0	1	0	3	0	0	1	0	0	0	0	0	0	0	5	5	2	3	0	1	0	1	0	3	0	0	0.029	0	0
E7EWB6	GANC	Neutral alpha-glucidase C			0	0	0	0	0	0	0	0	1	0	0	0	0	0	0	0	0	0	0	0	0	0	0	0	0	0	0	0	2	0	0	0	0	0	0	0	0	0	0	0	0	0	0	0	0
P17677	GAP43	Neuromodulin			0	0	0	0	0	0	0	0	0	1	0	0	0	0	0	0	0	0	0	0	0	0	0	0	0	0	0	0	0	1	0	0	0	0	0	0	0	0	0	0	0	0	0	0	0
Q16768	GAPD	Glyceraldehyde 3-phosphate dehydrogenase (Fragment)			0	0	0	0	0	0	0	0	0	0	0	0	0	0	0	0	0	1	0	0	0	0	0	0	0	0	0	0	0	0	0	0	0	0	0	0	0	1	0	0	0	0	0	0	0
P04406	GAPDH	Glyceraldehyde-3-phosphate dehydrogenase			4	3	6	3	0	0	0	0	0	14	13	20	6	3	12	16	1	18	13	10	4	3	6	3	0	0	0	0	0	21	39	78	7	3	19	29	1	38	37	15	0.191	0.128	0.376	0.128	0
O14556	GAPDHS	Glyceraldehyde-3-phosphate dehydrogenase, testis-specific			0	0	0	0	0	0	0	0	0	0	0	2	0	0	0	0	0	0	0	0	0	0	0	0	0	0	0	0	0	0	0	16	0	0	0	0	0	0	0	0	0	0	0	0	0
P41250	GARS	Glycine--tRNA ligase			0	0	0	0	0	0	0	0	0	5	0	3	0	0	4	7	0	7	5	3	0	0	0	0	0	0	0	0	0	5	0	3	0	0	4	7	0	11	5	3	0	0	0	0	0
P22102	GART	Trifunctional purine biosynthetic protein adenosine-3			0	0	0	0	0	0	0	0	0	0	0	0	0	0	0	0	0	4	1	0	0	0	0	0	0	0	0	0	0	0	0	0	0	0	0	0	0	5	1	0	0	0	0	0	0
Q14393	GAS6	Growth arrest-specific protein 6			5	3	4	2	1	0	0	1	0	1	5	6	3	3	1	2	0	1	8	6	5	3	4	2	1	0	0	1	0	1	6	7	4	3	1	2	0	1	8	8	0.074	0.065	0.089	0.051	0.035
Q8NB37	GATD1	Glutamine amidotransferase-like class 1 domain-containing protein 1			0	0	0	0	0	0	0	0	0	0	0	0	0	0	0	0	0	1	0	0	0	0	0	0	0	0	0	0	0	0	0	0	0	0	0	0	0	1	0	0	0	0	0	0	0
P04062	GBA	Glucosylceramidase			0	0	0	0	0	0	0	0	0	0	1	0	0	0	0	0	0	0	0	0	0	0	0	0	0	0	0	0	0	0	1	0	0	0	0	0	0	0	0	0	0	0	0	0	0
Q04446	GBE1	1,4-alpha-glucan-branching enzyme			0	0	0	0	0	0	0	0	0	1	0	0	0	0	0	1	0	7	2	2	0	0	0	0	0	0	0	0	0	1	0	0	0	0	0	1	0	7	2	2	0	0	0	0	0
P32455	GBP1	Guanylate-binding protein 1			0	0	0	0	0	0	0	0	0	0	0	0	0	0	0	0	0	0	1	0	0	0	0	0	0	0	0	0	0	0	0	0	0	0	0	0	0	0	1	0	0	0	0	0	0
P02774	GC	Vitamin D-binding protein	X		3	5	0	4	0	0	3	9	7	8	3	7	10	10	11	4	0	10	11	0	3	7	0	4	0	0	4	10	8	13	3	10	13	20	13	5	0	18	17	0	0.057	0.084	0	0.082	0
D6RF35	GC	Vitamin D-binding protein	X		0	0	1	0	1	0	0	0	0	1	0	0	0	0	1	1	0	0	0	0	0	0	1	0	1	0	0	0	0	1	0	0	0	0	1	1	0	0	0	0	0	0	0.023	0	0.023
A0A1B1CYC5	Gc	Vitamin D binding protein (Fragment)	X		0	0	0	0	0	0	0	1	1	0	0	0	0	0	1	0	0	0	0	0	0	0	0	0	0	0	0	1	1	0	0	0	0	0	1	0	0	0	0	0	0	0	0	0	0
P48506	GCLC	Glutamate--cysteine ligase catalytic subunit			0	0	0	0	0	0	0	0	0	1	0	1	0	0	0	0	0	3	4	0	0	0	0	0	0	0	0	0	0	1	0	1	0	0	0	0	0	3	4	0	0	0	0	0	0
Q9P109	GCNT4	Beta-1,3-galactosyl-O-glycosyl-glycoprotein beta-1,6-N-acetylgluc aminosyltransferase 4			0	0	0	1	0	0	0	0	0	0	0	0	0	0	0	0	0	0	0	0	0	0	0	1	0	0	0	0	0	0	0	0	0	0	0	0	0	0	0	0	0	0	0	0.026	0
Q9Y2T3	GDA	Guanine deaminase			0	0	0	0	0	0	0	0	0	0	0	0	0	0	1	4	0	1	0	0	0	0	0	0	0	0	0	0	0	0	0	0	0	0	1	5	0	1	0	0	0	0	0	0	0
A0A087X057	GDAP1L1	Ganglioside-induced differentiation-associated protein 1-like 1			0	0	0	0	0	0	0	0	0	0	0	0	1	0	0	0	0	0	0	0	0	0	0	0	0	0	0	0	0	0	0	0	1	0	0	0	0	0	0	0	0	0	0	0	0
P31150	GDI1	Rab GDP dissociation inhibitor alpha			0	0	0	0	0	0	0	0	0	11	1	8	0	0	10	15	0	15	13	12	0	0	0	0	0	0	0	0	0	14	1	9	0	0	10	18	0	23	16	14	0	0	0	0	0
P50395	GDI2	Rab GDP dissociation inhibitor beta			0	0	0	0	0	0	0	0	0	6	1	4	0	0	3	5	0	8	8	7	0	0	0	0	0	0	0	0	0	9	1	4	0	0	3	5	0	11	9	9	0	0	0	0	0
O14893	GEMIN2	Gem-associated protein 2			0	1	0	0	0	0	0	0	0	0	0	0	0	0	0	0	0	0	0	0	0	1	0	0	0	0	0	0	0	0	0	0	0	0	0	0	0	0	0	0	0	0.064	0	0	0
P14136	GFAP	Glial fibrillary acidic protein			0	0	0	0	0	0	0	0	1	33	10	16	0	0	15	6	0	28	22	0	0	0	0	0	0	0	0	0	1	101	27	84	0	0	15	6	0	52	28	0	0	0	0	0	0
Q06210	GFPT1	Glutamine--fructose-6-phosphate aminotransferase [isomerizing] 1			0	0	0	0	0	0	0	0	0	0	0	0	0	0	0	1	0	1	1	1	0	0	0	0	0	0	0	0	0	0	0	0	0	0	0	1	0	1	1	1	0	0	0	0	0
P56159	GFRA1	GDNF family receptor alpha-1			0	0	0	0	0	0	0	0	0	0	0	0	0	0	0	0	0	1	0	0	0	0	0	0	0	0	0	0	0	0	0	0	0	0	0	0	0	1	0	0	0	0	0	0	0
O00451	GFRA2	GDNF family receptor alpha-2			1	0	0	0	0	0	0	0	0	0	1	0	0	0	0	0	0	0	0	0	1	0	0	0	0	0	0	0	0	0	1	0	0	0	0	0	0	0	0	0	0.037	0	0	0	0
Q92820	GGH	Gamma-glutamyl hydrolase			0	0	0	0	0	0	0	0	0	0	0	0	0	0	0	0	0	0	3	0	0	0	0	0	0	0	0	0	0	0	0	0	0	0	0	0	0	0	3	0	0	0	0	0	0
P19440	GGT1	Gamma-glutamyltranspeptidase 1			0	0	0	0	0	0	0	0	0	0	0	1	0	0	0	0	0	0	0	0	0	0	0	0	0	0	0	0	0	0	0	1	0	0	0	0	0	0	0	0	0	0	0	0	0
P36269	GGT5	Gamma-glutamyltransferase 5			0	0	0	0	0	0	0	0	0	0	0	3	0	0	1	1	0	2	2	1	0	0	0	0	0	0	0	0	0	0	0	3	0	0	1	1	0	2	2	1	0	0	0	0	0
Q9NUV9	GIMAP4	GTPase IMAP family member 4			0	0	0	0	0	0	0	0	0	0	0	0	0	0	0	0	0	1	0	0	0	0	0	0	0	0	0	0	0	0	0	0	0	0	0	0	0	1	0	0	0	0	0	0	0
P17302	GJA1	Gap junction alpha-1 protein			0	0	0	0	0	0	0	0	0	0	0	2	0	0	0	0	0	0	0	0	0	0	0	0	0	0	0	0	0	0	0	3	0	0	0	0	0	0	0	0	0	0	0	0	0
Q96KN9	GJD4	Gap junction delta-4 protein			0	0	0	0	0	0	1	0	0	0	0	0	0	0	0	0	0	0	0	0	0	0	0	0	0	0	1	0	0	0	0	0	0	0	0	0	0	0	0	0	0	0	0	0	0
Q04760	GLO1	Lactoylglutathione lyase			0	0	0	0	0	0	0	0	0	1	0	3	0	0	1	2	0	3	1	0	0	0	0	0	0	0	0	0	0	1	0	4	0	0	1	2	0	3	1	0	0	0	0	0	0
Q9HC38	GLOD4	Glyoxalase domain-containing protein 4			0	0	0	0	0	0	0	0	0	1	1	0	0	0	0	1	0	1	0	0	0	0	0	0	0	0	0	0	0	1	1	0	0	0	0	1	0	1	0	0	0	0	0	0	0
O76003	GLRX3	Glutaredoxin-3			0	0	0	0	0	0	0	0	0	0	0	0	0	0	0	0	0	0	1	0	0	0	0	0	0	0	0	0	0	0	0	0	0	0	0	0	0	0	1	0	0	0	0	0	0
P00367	GLUD1	Glutamate dehydrogenase 1, mitochondrial			0	0	0	0	0	0	0	0	0	9	0	0	0	0	0	4	0	1	7	0	0	0	0	0	0	0	0	0	0	9	0	0	0	0	0	4	0	1	8	0	0	0	0	0	0
P15104	GLUL	Glutamine synthetase			0	0	0	0	0	0	0	0	0	2	0	7	0	0	6	6	0	5	7	4	0	0	0	0	0	0	0	0	0	2	0	10	0	0	6	10	0	10	7	4	0	0	0	0	0
P17900	GM2A	Ganglioside GM2 activator			2	0	1	3	3	0	2	2	1	1	2	2	3	3	3	2	2	0	1	1	3	0	1	3	3	0	2	2	1	1	6	3	3	3	3	2	2	0	1	1	0.088	0	0.104	0.13	0.192
O60547	GMDS	GDP-mannose 4,6 dehydratase			0	0	0	0	0	0	0	0	0	0	0	1	0	0	0	3	0	3	1	1	0	0	0	0	0	0	0	0	0	0	0	1	0	0	0	3	0	4	1	1	0	0	0	0	0
P60983	GMFB	Glia maturation factor beta			0	0	0	0	0	0	0	0	0	2	2	1	0	0	0	0	0	2	2	0	0	0	0	0	0	0	0	0	0	2	2	1	0	0	0	0	0	2	2	0	0	0	0	0	0
O60234	GMFG	Glia maturation factor gamma			0	0	0	0	0	0	0	0	0	0	0	0	0	0	0	0	0	1	0	0	0	0	0	0	0	0	0	0	0	0	0	0	0	0	0	0	0	2	0	0	0	0	0	0	0
Q96IJ6	GMPPA	Mannose-1-phosphate guanyltransferase alpha			0	0	0	0	0	0	0	0	0	0	0	0	0	0	0	0	0	1	2	0	0	0	0	0	0	0	0	0	0	0	0	0	0	0	0	0	0	1	2	0	0	0	0	0	0
P36959	GMPR	GMP reductase 1			0	0	0	0	0	0	0	0	0	1	0	0	0	0	0	1	0	2	0	0	0	0	0	0	0	0	0	0	0	1	0	0	0	0	0	1	0	2	0	0	0	0	0	0	0
Q9P2T1	GMPR2	GMP reductase 2			0	0	0	0	0	0	0	0	0	0	0	0	0	0	0	0	0	1	0	0	0	0	0	0	0	0	0	0	0	0	0	0	0	0	0	0	0	2	0	0	0	0	0	0	0
P49915	GMPS	GMP synthase [glutamine-hydrolyzing]			0	0	0	0	0	0	0	0	0	0	0	0	0	0	0	0	0	2	0	0	0	0	0	0	0	0	0	0	0	0	0	0	0	0	0	0	0	2	0	0	0	0	0	0	0
P29992	GNA11	Guanine nucleotide-binding protein subunit alpha-11			0	0	0	0	0	0	0	0	0	0	0	2	0	0	0	0	0	1	1	0	0	0	0	0	0	0	0	0	0	0	0	2	0	0	0	0	0	1	1	0	0	0	0	0	0
Q14344	GNA13	Guanine nucleotide-binding protein subunit alpha-13			0	0	0	0	0	0	0	0	0	0	0	2	0	0	0	0	0	2	1	1	0	0	0	0	0	0	0	0	0	0	0	2	0	0	0	0	0	2	1	1	0	0	0	0	0
O95837	GNA14	Guanine nucleotide-binding protein subunit alpha-14			0	0	0	0	0	0	0	0	0	0	0	0	0	0	1	1	0	1	0	0	0	0	0	0	0	0	0	0	0	0	0	0	0	0	1	1	0	1	0	0	0	0	0	0	0
P63096	GNAI1	Guanine nucleotide-binding protein G(i) subunit alpha-1			0	0	0	0	0	0	0	0	0	0	2	2	0	0	0	0	0	0	0	0	0	0	0	0	0	0	0	0	0	0	2	2	0	0	0	0	0	0	0	0	0	0	0	0	0
P04899	GNAI2	Guanine nucleotide-binding protein G(i) subunit alpha-2			0	0	0	0	0	0	0	0	0	1	2	4	0	0	4	3	0	4	5	2	0	0	0	0	0	0	0	0	0	1	2	4	0	0	5	3	0	4	5	3	0	0	0	0	0
P08754	GNAI3	Guanine nucleotide-binding protein G(k) subunit alpha			0	0	0	0	0	0	0	0	0	3	1	2	0	0	0	2	0	5	4	4	0	0	0	0	0	0	0	0	0	3	1	2	0	0	0	2	0	5	4	4	0	0	0	0	0
P09471	GNAO1	Guanine nucleotide-binding protein G(o) subunit alpha			0	0	0	0	0	0	0	0	0	3	1	4	0	0	0	2	0	4	3	3	0	0	0	0	0	0	0	0	0	3	1	5	0	0	0	2	0	4	3	3	0	0	0	0	0
P50148	GNAQ	Guanine nucleotide-binding protein G(q) subunit alpha			0	0	0	0	0	0	0	0	0	0	0	1	0	0	2	0	0	1	0	2	0	0	0	0	0	0	0	0	0	0	0	1	0	0	2	0	0	1	0	2	0	0	0	0	0
P63092	GNAS	Guanine nucleotide-binding protein G(s) subunit alpha isoforms short			0	0	0	0	0	0	0	0	0	0	0	0	0	0	0	0	0	1	2	2	0	0	0	0	0	0	0	0	0	0	0	0	0	0	0	0	0	1	2	2	0	0	0	0	0
Q5JWF2	GNAS	Guanine nucleotide-binding protein G(s) subunit alpha isoforms XLas			0	0	0	0	0	0	0	0	0	0	0	3	0	0	0	0	0	0	0	0	0	0	0	0	0	0	0	0	0	0	0	4	0	0	0	0	0	0	0	0	0	0	0	0	0
P11488	GNAT1	Guanine nucleotide-binding protein G(t) subunit alpha-1			0	0	0	0	0	0	0	0	0	0	0	1	0	0	0	0	0	0	0	0	0	0	0	0	0	0	0	0	0	0	0	1	0	0	0	0	0	0	0	0	0	0	0	0	0
P19086	GNAZ	Guanine nucleotide-binding protein G(z) subunit alpha			0	0	0	0	0	0	0	0	0	0	0	2	0	0	0	0	0	1	0	0	0	0	0	0	0	0	0	0	0	0	0	2	0	0	0	0	0	1	0	0	0	0	0	0	0
P62873	GNB1	Guanine nucleotide-binding protein G(I)/G(S)/G(T) subunit beta-1			0	0	0	0	0	0	0	0	0	0	1	2	0	0	0	0	0	0	0	0	0	0	0	0	0	0	0	0	0	0	1	10	0	0	0	0	0	0	0	0	0	0	0	0	0
P62879	GNB2	Guanine nucleotide-binding protein G(I)/G(S)/G(T) subunit beta-2			0	0	0	0	0	0	0	0	0	3	0	0	0	0	2	3	0	5	2	2	0	0	0	0	0	0	0	0	0	5	0	0	0	0	2	4	0	6	4	5	0	0	0	0	0
P63244	GNB2L1	Guanine nucleotide-binding protein subunit beta-2-like 1			0	0	0	0	0	0	0	0	0	0	0	6	0	0	0	0	0	0	0	0	0	0	0	0	0	0	0	0	0	0	0	6	0	0	0	0	0	0	0	0	0	0	0	0	0
Q9UBI6	GNG12	Guanine nucleotide-binding protein G(I)/G(S)/G(O) subunit gamma-12			0	0	0	0	0	0	0	0	0	0	1	1	0	0	1	1	0	1	1	1	0	0	0	0	0	0	0	0	0	0	1	2	0	0	1	1	0	2	1	1	0	0	0	0	0
P59768	GNG2	Guanine nucleotide-binding protein G(I)/G(S)/G(O) subunit gamma-2			0	0	0	0	0	0	0	0	0	1	1	1	0	0	0	0	0	1	1	1	0	0	0	0	0	0	0	0	0	1	1	2	0	0	0	0	0	1	1	1	0	0	0	0	0
O60262	GNG7	Guanine nucleotide-binding protein G(I)/G(S)/G(O) subunit gamma-7			0	0	0	0	0	0	0	0	0	0	0	1	0	0	0	0	0	0	0	0	0	0	0	0	0	0	0	0	0	0	0	1	0	0	0	0	0	0	0	0	0	0	0	0	0
A0A0S2Z5F2	GNMT	Glycine N-methyltransferase isoform 3 (Fragment)			0	0	0	1	0	0	0	0	0	0	0	0	0	0	0	0	0	0	0	0	0	0	0	1	0	0	0	0	0	0	0	0	0	0	0	0	0	0	0	0	0	0	0	0.033	0
O15228	GNPAT	Dihydroxyacetone phosphate acyltransferase			0	0	0	0	0	0	0	0	0	0	1	0	0	0	0	0	0	0	0	0	0	0	0	0	0	0	0	0	0	0	1	0	0	0	0	0	0	0	0	0	0	0	0	0	0
P46926	GNPDA1	Glucosamine-6-phosphate isomerase 1			0	0	0	0	0	0	0	0	0	2	0	0	0	0	0	4	0	2	2	0	0	0	0	0	0	0	0	0	0	2	0	0	0	0	0	4	0	2	3	0	0	0	0	0	0
Q8TDQ7	GNPDA2	Glucosamine-6-phosphate isomerase 2			0	0	0	0	0	0	0	0	0	0	0	0	0	0	0	0	0	0	1	0	0	0	0	0	0	0	0	0	0	0	0	0	0	0	0	0	0	0	1	0	0	0	0	0	0
Q3T906	GNPTAB	N-acetylglucamine-1-phosphotransferase subunits alpha/beta			0	0	0	0	0	0	0	0	0	1	0	0	0	0	0	0	0	0	0	0	0	0	0	0	0	0	0	0	0	1	0	0	0	0	0	0	0	0	0	0	0	0	0	0	0
Q9UJJ9	GNPTG	N-acetylgluc amine-1-phosphotransferase subunit gamma			0	0	0	1	1	0	0	0	0	0	1	0	0	0	0	0	0	0	0	0	0	0	0	1	1	0	0	0	0	0	1	0	0	0	0	0	0	0	0	0	0	0	0	0.066	0.069
Q13439	GOLGA4	Golgin subfamily A member 4			0	0	0	0	0	0	0	0	0	0	0	0	0	0	0	0	0	0	0	1	0	0	0	0	0	0	0	0	0	0	0	0	0	0	0	0	0	0	0	1	0	0	0	0	0
A8MZA4	GOLGA6L6	Golgin subfamily A member 6-like protein 6			0	0	0	0	0	0	0	0	0	0	1	1	0	0	0	0	0	0	1	0	0	0	0	0	0	0	0	0	0	0	2	2	0	0	0	0	0	0	1	0	0	0	0	0	0
H3BMP0	GOLGA8N	Golgin subfamily A member 8N			0	0	0	0	0	0	0	0	0	0	1	0	0	0	0	0	0	0	0	0	0	0	0	0	0	0	0	0	0	0	1	0	0	0	0	0	0	0	0	0	0	0	0	0	0
Q14789	GOLGB1	Golgin subfamily B member 1			0	0	0	0	0	0	0	0	0	0	0	0	0	0	0	0	0	1	0	0	0	0	0	0	0	0	0	0	0	0	0	0	0	0	0	0	0	1	0	0	0	0	0	0	0
O00461	GOLIM4	Golgi integral membrane protein 4			0	1	1	0	0	0	0	0	0	1	0	0	0	0	0	0	0	0	0	0	0	1	1	0	0	0	0	0	0	1	0	0	0	0	0	0	0	0	0	0	0	0.019	0.019	0	0
Q9H8Y8	GORASP2	Golgi reassembly-stacking protein 2			0	0	0	0	0	0	0	0	0	0	0	1	0	0	0	0	0	1	0	0	0	0	0	0	0	0	0	0	0	0	0	2	0	0	0	0	0	1	0	0	0	0	0	0	0
P17174	GOT1	Aspartate aminotransferase, cytoplasmic			0	0	1	0	0	0	0	0	0	13	3	3	0	3	13	17	0	9	14	9	0	0	1	0	0	0	0	0	0	15	3	3	0	3	14	19	0	11	17	9	0	0	0.051	0	0
P00505	GOT2	Aspartate aminotransferase, mitochondrial			0	0	0	0	0	0	0	0	0	1	0	0	0	0	0	1	0	1	2	0	0	0	0	0	0	0	0	0	0	1	0	0	0	0	0	1	0	1	2	0	0	0	0	0	0
P35052	GPC1	Glypican-1			0	0	0	0	0	0	0	0	0	1	0	1	0	0	0	0	0	1	0	0	0	0	0	0	0	0	0	0	0	1	0	1	0	0	0	0	0	1	0	0	0	0	0	0	0
Q9Y625	GPC6	Glypican-6			0	0	0	0	0	0	0	0	0	0	0	0	0	0	0	0	0	1	0	0	0	0	0	0	0	0	0	0	0	0	0	0	0	0	0	0	0	2	0	0	0	0	0	0	0
P21695	GPD1	Glycerol-3-phosphate dehydrogenase [NAD(+)], cytoplasmic			0	0	0	0	0	0	0	0	0	0	2	7	0	0	0	0	0	3	0	0	0	0	0	0	0	0	0	0	0	0	2	8	0	0	0	0	0	3	0	0	0	0	0	0	0
Q8N335	GPD1L	Glycerol-3-phosphate dehydrogenase 1-like protein			0	0	0	0	0	0	0	0	0	2	0	2	0	0	0	0	0	1	0	0	0	0	0	0	0	0	0	0	0	2	0	3	0	0	0	0	0	1	0	0	0	0	0	0	0
Q9NQX3	GPHN	Gephyrin			0	0	0	0	0	0	0	0	0	0	0	0	0	0	0	0	0	1	0	0	0	0	0	0	0	0	0	0	0	0	0	0	0	0	0	0	0	1	0	0	0	0	0	0	0
P06744	GPI	Glucose-6-phosphate isomerase			0	0	0	0	0	0	0	0	0	9	2	5	0	0	11	14	0	14	10	14	0	0	0	0	0	0	0	0	0	9	2	7	0	0	11	17	0	16	12	15	0	0	0	0	0
P80108	GPLD1	Phosphatidylinositol-glycan-specific phospholipase D			2	0	0	0	0	0	0	0	0	0	0	0	0	0	0	0	0	0	0	0	3	0	0	0	0	0	0	0	0	0	0	0	0	0	0	0	0	0	0	0	0.027	0	0	0	0
P51674	GPM6A	Neuronal membrane glycoprotein M6-a			0	0	0	0	0	0	0	0	0	0	0	1	0	0	2	0	0	2	2	0	0	0	0	0	0	0	0	0	0	0	0	1	0	0	3	0	0	3	2	0	0	0	0	0	0
Q13491	GPM6B	Neuronal membrane glycoprotein M6-b			0	0	0	0	0	0	0	0	0	1	1	1	0	0	0	1	0	1	1	1	0	0	0	0	0	0	0	0	0	1	1	1	0	0	0	1	0	1	1	1	0	0	0	0	0
Q14956	GPNMB	Transmembrane glycoprotein NMB			0	0	0	0	0	0	0	0	0	0	0	0	0	0	0	1	0	0	0	1	0	0	0	0	0	0	0	0	0	0	0	0	0	0	0	1	0	0	0	1	0	0	0	0	0
Q7Z601	GPR142	Probable G-protein coupled receptor 142			0	0	0	0	0	0	0	0	0	0	0	0	0	0	0	1	0	0	0	0	0	0	0	0	0	0	0	0	0	0	0	0	0	0	0	1	0	0	0	0	0	0	0	0	0
O15354	GPR37	Probable G-protein coupled receptor 37			0	0	0	0	0	0	0	0	0	0	2	0	1	0	0	0	0	0	0	0	0	0	0	0	0	0	0	0	0	0	2	0	1	0	0	0	0	0	0	0	0	0	0	0	0
Q9NZH0	GPRC5B	G-protein coupled receptor family C group 5 member B			0	0	0	0	0	0	0	0	0	0	0	1	0	0	0	0	0	0	0	0	0	0	0	0	0	0	0	0	0	0	0	1	0	0	0	0	0	0	0	0	0	0	0	0	0
P24298	GPT	Alanine aminotransferase 1			0	0	0	0	0	0	0	0	0	0	0	0	0	0	0	0	0	0	1	0	0	0	0	0	0	0	0	0	0	0	0	0	0	0	0	0	0	0	1	0	0	0	0	0	0
P07203	GPX1	Glutathione peroxidase 1			0	0	0	0	0	0	0	0	0	1	0	0	0	0	0	1	0	4	3	0	0	0	0	0	0	0	0	0	0	2	0	0	0	0	0	1	0	4	3	0	0	0	0	0	0
P22352	GPX3	Glutathione peroxidase 3			1	2	2	1	0	0	1	2	0	4	4	4	6	3	3	5	2	2	4	0	1	2	2	1	0	0	1	2	0	4	6	5	7	3	3	5	2	2	5	0	0.053	0.128	0.128	0.053	0
P36969	GPX4	Phospholipid hydroperoxide glutathione peroxidase, mitochondrial			0	0	0	0	0	0	0	0	0	1	0	0	0	0	0	2	0	3	0	0	0	0	0	0	0	0	0	0	0	1	0	0	0	0	0	2	0	3	0	0	0	0	0	0	0
Q9UBQ7	GRHPR	Glyoxylate reductase/hydroxypyruvate reductase			0	0	0	0	0	0	0	0	0	6	0	2	0	0	2	4	0	5	7	1	0	0	0	0	0	0	0	0	0	6	0	2	0	0	2	4	0	5	7	2	0	0	0	0	0
P48058	GRIA4	Glutamate receptor 4			0	0	1	0	0	0	0	0	0	0	1	0	3	0	0	0	0	0	1	0	0	0	1	0	0	0	0	0	0	0	1	0	3	0	0	0	0	0	1	0	0	0	0.02	0	0
P06396	GSN	Gelsolin	X		16	25	23	20	15	0	15	28	17	25	26	20	24	10	31	25	20	26	28	26	29	34	34	41	51	20	25	53	26	41	125	45	50	20	40	41	29	36	50	52	0.344	0.402	0.366	0.359	0.308
Q5T0I1	GSN	Gelsolin (Fragment)	X		1	0	0	1	0	0	0	0	0	0	0	0	0	0	0	0	0	0	0	0	1	0	0	1	0	0	0	0	0	0	0	0	0	0	0	0	0	0	0	0	0.048	0	0	0.048	0
P00390	GSR	Glutathione reductase, mitochondrial			0	0	0	0	0	0	0	0	0	3	0	2	0	0	2	2	0	4	3	0	0	0	0	0	0	0	0	0	0	3	0	3	0	0	2	2	0	4	3	0	0	0	0	0	0
P48637	GSS	Glutathione synthetase			0	0	0	0	0	0	0	0	0	0	0	5	0	0	0	2	0	0	0	0	0	0	0	0	0	0	0	0	0	0	0	5	0	0	0	2	0	0	0	0	0	0	0	0	0
P09488	GSTM1	Glutathione S-transferase Mu 1			0	0	0	0	0	0	0	0	0	1	0	1	0	0	0	0	0	0	0	0	0	0	0	0	0	0	0	0	0	1	0	1	0	0	0	0	0	0	0	0	0	0	0	0	0
P28161	GSTM2	Glutathione S-transferase Mu 2			0	0	0	0	0	0	0	0	0	2	0	2	0	0	2	2	0	3	1	3	0	0	0	0	0	0	0	0	0	4	0	6	0	0	2	3	0	8	2	5	0	0	0	0	0
P21266	GSTM3	Glutathione S-transferase Mu 3			0	0	0	0	0	0	0	0	0	5	4	5	0	0	5	7	0	7	4	3	0	0	0	0	0	0	0	0	0	5	4	6	0	0	6	9	0	7	4	5	0	0	0	0	0
Q03013	GSTM4	Glutathione S-transferase Mu 4			0	0	0	0	0	0	0	0	0	5	0	0	0	0	3	3	0	4	0	2	0	0	0	0	0	0	0	0	0	5	0	0	0	0	3	3	0	7	0	2	0	0	0	0	0
P46439	GSTM5	Glutathione S-transferase Mu 5			0	0	0	0	0	0	0	0	0	0	0	0	0	0	0	0	0	2	0	0	0	0	0	0	0	0	0	0	0	0	0	0	0	0	0	0	0	2	0	0	0	0	0	0	0
P09211	GSTP1	Glutathione S-transferase P			0	0	0	0	0	0	0	0	1	8	8	7	0	0	9	10	0	6	10	6	0	0	0	0	0	0	0	0	1	12	9	10	0	0	9	15	0	10	11	6	0	0	0	0	0
C7DJS2	GSTP1	Glutathione S-transferase pi (Fragment)			0	0	0	0	0	0	0	0	0	0	0	0	0	0	0	0	0	0	1	0	0	0	0	0	0	0	0	0	0	0	0	0	0	0	0	0	0	0	1	0	0	0	0	0	0
P30711	GSTT1	Glutathione S-transferase theta-1			0	0	0	0	0	0	0	0	0	0	0	0	0	0	0	0	0	5	0	5	0	0	0	0	0	0	0	0	0	0	0	0	0	0	0	0	0	5	0	5	0	0	0	0	0
P0CG30	GSTT2B	Glutathione S-transferase theta-2B			0	0	0	0	0	0	0	0	0	0	0	0	0	0	0	1	0	0	0	0	0	0	0	0	0	0	0	0	0	0	0	0	0	0	0	1	0	0	0	0	0	0	0	0	0
O43708	GSTZ1	Maleylacetoacetate isomerase			0	0	0	0	0	0	0	0	0	0	0	1	0	0	0	0	0	0	0	0	0	0	0	0	0	0	0	0	0	0	0	1	0	0	0	0	0	0	0	0	0	0	0	0	0
P29083	GTF2E1	General transcription factor IIE subunit 1			0	0	0	0	0	0	0	0	0	0	0	0	1	0	0	0	0	0	0	0	0	0	0	0	0	0	0	0	0	0	0	0	1	0	0	0	0	0	0	0	0	0	0	0	0
Q02846	GUCY2D	Retinal guanylyl cyclase 1			0	0	0	1	0	0	0	0	0	0	0	0	0	0	0	0	0	0	0	0	0	0	0	1	0	0	0	0	0	0	0	0	0	0	0	0	0	0	0	0	0	0	0	0.013	0
P08236	GUSB	Beta-glucuronidase			0	0	0	0	0	0	0	0	0	0	0	0	0	0	0	1	0	0	0	0	0	0	0	0	0	0	0	0	0	0	0	0	0	0	0	1	0	0	0	0	0	0	0	0	0
Q7Z2Y8	GVINP1	Interferon-induced very large GTPase 1			0	0	0	0	0	0	0	0	0	0	0	0	0	0	0	0	0	0	0	1	0	0	0	0	0	0	0	0	0	0	0	0	0	0	0	0	0	0	0	1	0	0	0	0	0
P46976	GYG1	Glycogenin-1			0	0	0	0	0	0	0	0	0	0	0	4	0	0	0	2	0	2	2	1	0	0	0	0	0	0	0	0	0	0	0	5	0	0	0	2	0	2	2	1	0	0	0	0	0
P13807	GYS1	Glycogen [starch] synthase, muscle			0	0	0	0	0	0	0	0	0	0	0	2	0	0	0	0	0	2	2	4	0	0	0	0	0	0	0	0	0	0	0	2	0	0	0	0	0	2	2	5	0	0	0	0	0
Q16836	HADH	Hydroxyacyl-coenzyme A dehydrogenase, mitochondrial			0	0	0	0	0	0	0	0	0	0	0	0	0	0	0	2	0	0	0	0	0	0	0	0	0	0	0	0	0	0	0	0	0	0	0	2	0	0	0	0	0	0	0	0	0
P40939	HADHA	Trifunctional enzyme subunit alpha, mitochondrial			0	0	0	0	0	0	0	0	0	0	0	2	0	0	0	0	0	2	0	0	0	0	0	0	0	0	0	0	0	0	0	2	0	0	0	0	0	2	0	0	0	0	0	0	0
P12081	HARS	Histidine--tRNA ligase, cytoplasmic			0	0	0	0	0	0	0	0	0	2	0	0	0	0	0	0	0	1	1	0	0	0	0	0	0	0	0	0	0	2	0	0	0	0	0	0	0	1	1	0	0	0	0	0	0
P69905	HBA1	Hemoglobin subunit alpha	X		0	0	0	2	0	0	0	2	5	7	1	2	6	3	5	6	0	7	9	7	0	0	0	4	0	0	0	2	5	20	12	4	11	3	6	6	0	27	31	13	0	0	0	0.169	0
Q7Z6G4	HBA2	HBA2 (Fragment)		X	0	0	0	0	0	0	0	0	0	1	0	0	0	0	0	0	0	0	1	0	0	0	0	0	0	0	0	0	0	1	0	0	0	0	0	0	0	0	1	0	0	0	0	0	0
C8C504	HBB	Beta-globin	X		0	0	0	0	0	0	0	0	0	0	0	0	0	0	0	0	0	0	1	0	0	0	0	0	0	0	0	0	0	0	0	0	0	0	0	0	0	0	1	0	0	0	0	0	0
Q9UK54	HBB	Hemoglobin beta subunit variant (Fragment)	X		0	0	0	0	0	0	0	0	0	0	0	0	0	0	0	0	0	0	1	0	0	0	0	0	0	0	0	0	0	0	0	0	0	0	0	0	0	0	1	0	0	0	0	0	0
P68871	HBB	Hemoglobin subunit beta	X		0	3	0	7	2	0	0	4	5	10	8	5	9	10	7	7	4	8	11	9	0	3	0	9	3	0	0	4	8	45	13	7	12	16	12	8	4	41	99	18	0	0.259	0	0.537	0.197
P02042	HBD	Hemoglobin subunit delta	X		0	0	0	0	0	0	0	0	0	4	0	0	1	0	3	2	0	3	3	2	0	0	0	0	0	0	0	0	0	5	0	0	1	0	3	2	0	3	3	2	0	0	0	0	0
P69891	HBG1	Hemoglobin subunit gamma-1	X		0	0	0	0	0	0	0	0	0	0	0	0	1	3	0	0	0	0	2	0	0	0	0	0	0	0	0	0	0	0	0	0	1	3	0	0	0	0	2	0	0	0	0	0	0
P69892	HBG2	Hemoglobin subunit gamma-2	X		0	0	0	0	0	0	0	0	0	0	0	0	0	0	0	1	0	0	0	0	0	0	0	0	0	0	0	0	0	0	0	0	0	0	0	1	0	0	0	0	0	0	0	0	0
P49019	HCAR3	Hydroxycarboxylic acid receptor 3			0	0	0	0	0	0	0	0	0	0	0	0	1	0	0	0	0	0	0	0	0	0	0	0	0	0	0	0	0	0	0	0	1	0	0	0	0	0	0	0	0	0	0	0	0
P51858	HDGF	Hepatoma-derived growth factor	X		0	0	0	0	0	0	0	0	0	0	0	0	0	0	0	0	0	0	8	0	0	0	0	0	0	0	0	0	0	0	0	0	0	0	0	0	0	0	14	0	0	0	0	0	0
Q5TGJ6	HDGFL1	Hepatoma-derived growth factor-like protein 1	X		0	0	0	1	0	0	0	0	0	0	0	1	0	0	0	1	0	0	0	0	0	0	0	1	0	0	0	0	0	0	0	2	0	0	0	2	0	0	0	0	0	0	0	0.044	0
Q7Z4V5	HDGFL2	Hepatoma-derived growth factor-related protein 2	X		0	0	0	0	0	0	0	0	0	0	0	0	0	0	0	0	0	0	1	0	0	0	0	0	0	0	0	0	0	0	0	0	0	0	0	0	0	0	2	0	0	0	0	0	0
Q9Y3E1	HDGFL3	Hepatoma-derived growth factor-related protein 3	X		0	0	0	0	0	0	0	0	0	0	1	1	0	0	0	0	0	0	1	0	0	0	0	0	0	0	0	0	0	0	1	1	0	0	0	0	0	0	1	0	0	0	0	0	0
Q9Y3E1	HDGFRP3	Hepatoma-derived growth factor-related protein 3 OS=Homo sapiens GN=HDGFRP3 PE=1 SV=1	X		0	0	0	0	0	0	0	0	0	0	1	1	0	0	0	0	0	0	0	0	0	0	0	0	0	0	0	0	0	0	1	1	0	0	0	0	0	0	0	0	0	0	0	0	0
Q9H0R4	HDHD2	Haloacid dehalogenase-like hydrolase domain-containing protein 2			0	0	0	0	0	0	0	0	0	2	0	2	0	0	4	3	0	5	6	4	0	0	0	0	0	0	0	0	0	3	0	2	0	0	4	3	0	8	8	4	0	0	0	0	0
Q86XA9	HEATR5A	HEAT repeat-containing protein 5A			0	0	0	0	0	0	0	0	0	1	0	0	0	0	0	0	0	0	0	0	0	0	0	0	0	0	0	0	0	3	0	0	0	0	0	0	0	0	0	0	0	0	0	0	0
Q6AI08	HEATR6	HEAT repeat-containing protein 6			0	0	0	0	0	0	0	0	0	0	1	0	0	0	0	0	0	0	0	0	0	0	0	0	0	0	0	0	0	0	3	0	0	0	0	0	0	0	0	0	0	0	0	0	0
Q9ULT8	HECTD1	E3 ubiquitin-protein ligase HECTD1			0	0	0	0	0	0	0	0	0	0	0	0	1	0	0	0	0	0	0	0	0	0	0	0	0	0	0	0	0	0	0	0	1	0	0	0	0	0	0	0	0	0	0	0	0
Q9Y4D8	HECTD4	Probable E3 ubiquitin-protein ligase HECTD4			0	0	0	0	0	0	0	0	0	0	0	0	0	0	0	1	0	1	0	0	0	0	0	0	0	0	0	0	0	0	0	0	0	0	0	1	0	1	0	0	0	0	0	0	0
Q9ULI3	HEG1	Protein HEG homolog 1			0	0	1	0	0	0	0	0	0	0	1	0	0	0	0	0	0	0	0	0	0	0	1	0	0	0	0	0	0	0	1	0	0	0	0	0	0	0	0	0	0	0	0.013	0	0
B6EDE2	HEL180	Epididymis luminal protein 180 (Fragment)			0	0	0	0	0	0	0	0	0	2	0	0	0	0	0	0	0	0	0	0	0	0	0	0	0	0	0	0	0	2	0	0	0	0	0	0	0	0	0	0	0	0	0	0	0
V9HW34	HEL-213	Epididymis luminal protein 213			0	0	1	0	0	0	0	0	0	0	0	0	0	0	0	0	0	0	0	0	0	0	2	0	0	0	0	0	0	0	0	0	0	0	0	0	0	0	0	0	0	0	0.06	0	0
Q5GLZ8	HERC4	Probable E3 ubiquitin-protein ligase HERC4			0	0	0	0	0	0	0	0	0	0	0	0	0	0	0	0	0	1	0	0	0	0	0	0	0	0	0	0	0	0	0	0	0	0	0	0	0	1	0	0	0	0	0	0	0
P07686	HEXB	Beta-hexaminidase subunit beta			0	0	0	0	0	0	0	0	0	1	0	0	0	0	0	0	0	0	0	0	0	0	0	0	0	0	0	0	0	1	0	0	0	0	0	0	0	0	0	0	0	0	0	0	0
E5RJN0	HGSNAT	Heparan-alpha-glucosaminide N-acetyltransferase			0	0	0	0	0	0	0	0	0	0	0	1	0	0	0	0	0	0	0	0	0	0	0	0	0	0	0	0	0	0	0	1	0	0	0	0	0	0	0	0	0	0	0	0	0
P49773	HINT1	Histidine triad nucleotide-binding protein 1			0	0	0	0	0	0	0	0	0	0	0	0	0	0	0	0	0	0	5	0	0	0	0	0	0	0	0	0	0	0	0	0	0	0	0	0	0	0	5	0	0	0	0	0	0
Q96QV6	HIST1H2AA	Histone H2A type 1-A			0	0	0	0	0	0	0	0	0	0	1	1	2	3	0	0	0	0	0	0	0	0	0	0	0	0	0	0	0	0	1	1	2	3	0	0	0	0	0	0	0	0	0	0	0
P04908	HIST1H2AB	Histone H2A type 1-B/E			0	0	0	0	0	0	0	0	0	0	1	1	1	3	0	0	0	0	0	0	0	0	0	0	0	0	0	0	0	0	1	2	3	3	0	0	0	0	0	0	0	0	0	0	0
Q96KK5	HIST1H2AH	Histone H2A type 1-H			0	1	2	2	0	0	0	0	0	2	0	0	0	0	0	0	0	0	1	1	0	1	2	2	0	1	0	0	0	2	0	0	0	0	0	0	0	0	1	1	0	0.148	0.219	0.219	0
Q96A08	HIST1H2BA	Histone H2B type 1-A			0	0	0	0	0	0	0	0	0	0	0	1	0	0	0	0	0	0	0	0	0	0	0	0	0	0	0	0	0	0	0	2	0	0	0	0	0	0	0	0	0	0	0	0	0
P33778	HIST1H2BB	Histone H2B type 1-B			0	2	2	2	0	0	0	0	0	1	0	0	4	3	0	0	0	2	2	0	0	2	2	2	0	0	0	0	0	1	0	0	6	3	0	0	0	2	2	0	0	0.19	0.19	0.19	0
P62807	HIST1H2BC	Histone H2B type 1-C/E/F/G/I			0	0	0	0	0	0	0	0	0	0	0	0	2	0	0	0	0	0	0	0	0	0	0	0	0	0	0	0	0	0	0	0	2	0	0	0	0	0	0	0	0	0	0	0	0
P62805	HIST1H4A	Histone H4			1	3	0	4	0	0	0	0	0	0	1	5	5	3	0	0	0	0	1	0	1	3	0	5	0	0	0	0	0	0	1	6	8	3	0	0	0	0	1	0	0.097	0.291	0	0.408	0
Q16695	HIST3H3	Histone H3.1t			0	0	0	0	0	0	0	0	0	0	0	0	1	0	0	0	0	0	0	0	0	0	0	0	0	0	0	0	0	0	0	0	1	0	0	0	0	0	0	0	0	0	0	0	0
A0A0M3KKW8	HIV-1	HIV-1 gp120 core			0	0	0	0	0	0	0	0	0	0	0	0	0	0	0	0	0	0	1	0	0	0	0	0	0	0	0	0	0	0	0	0	0	0	0	0	0	0	1	0	0	0	0	0	0
Q5T1R4	HIVEP3	Transcription factor HIVEP3			0	0	0	0	0	0	0	0	0	0	0	1	0	0	0	0	0	0	0	0	0	0	0	0	0	0	0	0	0	0	0	1	0	0	0	0	0	0	0	0	0	0	0	0	0
P19367	HK1	Hexokinase-1			0	0	0	0	0	0	0	0	0	2	0	2	0	0	0	2	0	1	5	0	0	0	0	0	0	0	0	0	0	2	0	2	0	0	0	2	0	1	5	0	0	0	0	0	0
Q2TB90	HKDC1	Putative hexokinase HKDC1			0	0	0	0	0	0	0	0	0	1	0	0	0	0	0	0	0	0	0	0	0	0	0	0	0	0	0	0	0	1	0	0	0	0	0	0	0	0	0	0	0	0	0	0	0
P30443	HLA-A	HLA class I histocompatibility antigen, A-1 alpha chain			0	0	0	0	0	0	0	0	0	0	3	2	0	0	0	0	0	0	0	0	0	0	0	0	0	0	0	0	0	0	3	3	0	0	0	0	0	0	0	0	0	0	0	0	0
P01892	HLA-A	HLA class I histocompatibility antigen, A-2 alpha chain			0	0	0	0	0	0	0	0	0	0	1	1	0	0	0	0	0	1	0	1	0	0	0	0	0	0	0	0	0	0	1	1	0	0	0	0	0	1	0	1	0	0	0	0	0
P18462	HLA-A	HLA class I histocompatibility antigen, A-25 alpha chain			0	0	0	0	0	0	0	0	0	0	1	1	0	0	0	0	0	0	0	0	0	0	0	0	0	0	0	0	0	0	1	1	0	0	0	0	0	0	0	0	0	0	0	0	0
P30447	HLA-A	HLA class I histocompatibility antigen, A-23 alpha chain			0	0	0	0	0	0	0	0	0	0	0	0	0	0	0	1	0	0	0	0	0	0	0	0	0	0	0	0	0	0	0	0	0	0	0	1	0	0	0	0	0	0	0	0	0
Q4QZC0	HLA-A	MHC class I antigen (Fragment)			0	0	0	0	0	0	0	0	0	0	0	0	0	0	0	0	0	0	1	0	0	0	0	0	0	0	0	0	0	0	0	0	0	0	0	0	0	0	1	0	0	0	0	0	0
P30453	HLA-A	HLA class I histocompatibility antigen, A-34 alpha chain			0	0	0	0	0	0	0	0	0	1	0	0	0	0	0	0	0	0	0	0	0	0	0	0	0	0	0	0	0	1	0	0	0	0	0	0	0	0	0	0	0	0	0	0	0
P30492	HLA-B	HLA class I histocompatibility antigen, B-54 alpha chain			0	0	0	0	0	0	0	0	0	0	0	0	1	3	0	0	0	0	0	0	0	0	0	0	0	0	0	0	0	0	0	0	1	3	0	0	0	0	0	0	0	0	0	0	0
Q29836	HLA-B	HLA class I histocompatibility antigen, B-67 alpha chain			0	0	0	0	0	0	0	0	0	0	0	0	0	0	0	1	0	2	0	0	0	0	0	0	0	0	0	0	0	0	0	0	0	0	0	1	0	2	0	0	0	0	0	0	0
P01889	HLA-B	HLA class I histocompatibility antigen, B-7 alpha chain			0	0	0	0	0	0	0	0	0	0	0	0	1	0	0	0	0	0	0	0	0	0	0	0	0	0	0	0	0	0	0	0	1	0	0	0	0	0	0	0	0	0	0	0	0
A0A0A7C5R8	HLA-C	MHC class I antigen (Fragment)			1	0	0	0	0	0	0	0	0	0	0	0	0	0	0	0	0	0	0	0	1	0	0	0	0	0	0	0	0	0	0	0	0	0	0	0	0	0	0	0	0.077	0	0	0	0
P01906	HLA-DQA2	HLA class II histocompatibility antigen, DQ alpha 2 chain			0	0	0	0	0	0	0	0	0	0	0	1	0	0	0	0	0	1	0	0	0	0	0	0	0	0	0	0	0	0	0	1	0	0	0	0	0	1	0	0	0	0	0	0	0
P01903	HLA-DRA	HLA class II histocompatibility antigen, DR alpha chain			0	0	0	0	0	0	0	0	0	0	1	1	0	0	0	0	0	0	1	1	0	0	0	0	0	0	0	0	0	0	1	1	0	0	0	0	0	0	1	1	0	0	0	0	0
Q30134	HLA-DRB1	HLA class II histocompatibility antigen, DRB1-8 beta chain			0	0	0	0	0	0	0	0	0	0	0	1	0	0	0	0	0	1	0	0	0	0	0	0	0	0	0	0	0	0	0	1	0	0	0	0	0	1	0	0	0	0	0	0	0
Q96RW7	HMCN1	Hemicentin-1			0	0	0	0	0	0	0	0	0	0	1	2	0	0	0	0	0	0	0	0	0	0	0	0	0	0	0	0	0	0	1	2	0	0	0	0	0	0	0	0	0	0	0	0	0
Q68CK4	HMFT1766	Leucine-rich alpha-2-glycoprotein			0	0	0	0	0	0	0	1	0	0	0	0	0	0	1	0	1	1	0	0	0	0	0	0	0	0	0	1	0	0	0	0	0	0	1	0	2	1	0	0	0	0	0	0	0
P09429	HMGB1	High mobility group protein B1			0	0	0	0	0	0	0	0	0	0	0	6	0	0	0	0	0	1	2	0	0	0	0	0	0	0	0	0	0	0	0	7	0	0	0	0	0	1	2	0	0	0	0	0	0
B2RPK0	HMGB1P1	Putative high mobility group protein B1-like 1			0	0	0	0	0	0	0	0	0	0	0	0	0	0	0	0	0	1	0	0	0	0	0	0	0	0	0	0	0	0	0	0	0	0	0	0	0	1	0	0	0	0	0	0	0
P82970	HMGN5	High mobility group nucle ome-binding domain-containing protein 5			0	0	0	0	0	0	0	0	0	0	0	0	0	0	0	0	0	0	1	0	0	0	0	0	0	0	0	0	0	0	0	0	0	0	0	0	0	0	1	0	0	0	0	0	0
P50135	HNMT	Histamine N-methyltransferase			0	0	0	0	0	0	0	0	0	0	1	1	0	0	1	0	0	1	2	0	0	0	0	0	0	0	0	0	0	0	2	1	0	0	1	0	0	1	2	0	0	0	0	0	0
Q32P51	HNRNPA1L2	Heterogeneous nuclear ribonucleoprotein A1-like 2	X		0	0	0	1	0	0	0	0	0	0	0	0	0	0	0	0	0	0	0	0	0	0	0	1	0	0	0	0	0	0	0	0	0	0	0	0	0	0	0	0	0	0	0	0.05	0
P22626	HNRNPA2B1	Heterogeneous nuclear ribonucleoproteins A2/B1	X		0	0	0	1	0	0	0	0	0	0	0	0	0	0	0	0	0	1	1	0	0	0	0	1	0	0	0	0	0	0	0	0	0	0	0	0	0	1	2	0	0	0	0	0.045	0
B2RXH8	HNRNPCL2	Heterogeneous nuclear ribonucleoprotein C-like 2	X		0	0	0	0	0	0	0	0	0	0	0	0	0	0	0	0	0	0	1	0	0	0	0	0	0	0	0	0	0	0	0	0	0	0	0	0	0	0	2	0	0	0	0	0	0
Q14103	HNRNPD	Heterogeneous nuclear ribonucleoprotein D0	X		0	0	0	0	0	0	0	0	0	0	1	2	0	0	2	0	0	1	0	0	0	0	0	0	0	0	0	0	0	0	1	3	0	0	2	0	0	1	0	0	0	0	0	0	0
O14979	HNRNPDL	Heterogeneous nuclear ribonucleoprotein D-like	X		0	0	0	0	0	0	0	0	0	0	0	1	0	0	0	0	0	0	0	0	0	0	0	0	0	0	0	0	0	0	0	1	0	0	0	0	0	0	0	0	0	0	0	0	0
P52597	HNRNPF	Heterogeneous nuclear ribonucleoprotein F	X		0	0	0	1	0	0	0	0	0	1	0	0	0	0	0	0	0	2	0	0	0	0	0	1	0	0	0	0	0	2	0	0	0	0	0	0	0	2	0	0	0	0	0	0.041	0
P31943	HNRNPH1	Heterogeneous nuclear ribonucleoprotein H	X		0	0	0	0	0	0	0	0	0	0	0	2	0	0	0	0	0	0	0	0	0	0	0	0	0	0	0	0	0	0	0	2	0	0	0	0	0	0	0	0	0	0	0	0	0
P55795	HNRNPH2	Heterogeneous nuclear ribonucleoprotein H2	X		0	0	0	0	0	0	0	0	0	0	0	0	0	0	0	0	0	1	0	0	0	0	0	0	0	0	0	0	0	0	0	0	0	0	0	0	0	1	0	0	0	0	0	0	0
P31942	HNRNPH3	Heterogeneous nuclear ribonucleoprotein H3	X		0	0	0	0	0	0	0	0	0	0	0	0	0	0	0	0	0	1	0	0	0	0	0	0	0	0	0	0	0	0	0	0	0	0	0	0	0	1	0	0	0	0	0	0	0
P61978	HNRNPK	Heterogeneous nuclear ribonucleoprotein K	X		0	0	0	1	0	0	0	0	0	2	5	5	0	0	2	3	0	4	4	0	0	0	0	1	0	0	0	0	0	3	5	7	0	0	2	3	0	4	4	0	0	0	0	0.026	0
O43390	HNRNPR	Heterogeneous nuclear ribonucleoprotein R	X		0	0	0	0	0	0	0	0	0	2	0	2	0	0	0	0	0	2	1	0	0	0	0	0	0	0	0	0	0	2	0	2	0	0	0	0	0	2	1	0	0	0	0	0	0
Q00839	HNRNPU	Heterogeneous nuclear ribonucleoprotein U	X		0	0	0	0	0	0	0	0	0	0	0	0	0	0	0	0	0	2	0	0	0	0	0	0	0	0	0	0	0	0	0	0	0	0	0	0	0	2	0	0	0	0	0	0	0
Q86VS8	HOOK3	Protein Hook homolog 3			0	0	0	0	0	0	0	0	0	0	0	0	0	0	1	0	0	0	0	0	0	0	0	0	0	0	0	0	0	0	0	0	0	0	1	0	0	0	0	0	0	0	0	0	0
P00738	HP	Haptoglobin	X		1	6	4	6	2	0	4	9	10	12	0	1	4	0	13	6	7	16	15	13	1	9	5	9	2	4	6	14	13	16	0	1	7	0	24	7	10	109	117	53	0.03	0.158	0.103	0.158	0.062
P84074	HPCA	Neuron-specific calcium-binding protein hippocalcin			0	0	0	0	0	0	0	0	0	0	0	0	0	0	0	0	0	1	0	0	0	0	0	0	0	0	0	0	0	0	0	0	0	0	0	0	0	1	0	0	0	0	0	0	0
Q9UM19	HPCAL4	Hippocalcin-like protein 4			0	0	0	0	0	0	0	0	0	1	0	0	0	0	0	0	0	1	0	0	0	0	0	0	0	0	0	0	0	1	0	0	0	0	0	0	0	1	0	0	0	0	0	0	0
P32754	HPD	4-hydroxyphenylpyruvate dioxygenase			0	0	0	0	0	0	0	0	0	0	0	0	0	0	0	1	0	0	0	0	0	0	0	0	0	0	0	0	0	0	0	0	0	0	0	1	0	0	0	0	0	0	0	0	0
P00739	HPR	Haptoglobin-related protein	X		0	0	0	0	0	0	0	0	0	0	1	0	3	10	0	0	0	0	2	0	0	0	0	0	0	0	0	0	0	0	1	0	6	14	0	0	0	0	2	0	0	0	0	0	0
P00492	HPRT1	Hypoxanthine-guanine phosphorib yltransferase			0	0	0	0	0	0	0	0	0	2	2	1	0	0	1	2	0	0	2	0	0	0	0	0	0	0	0	0	0	2	2	1	0	0	1	2	0	0	2	0	0	0	0	0	0
P02790	HPX	Hemopexin	X		0	3	2	0	4	0	3	7	6	1	0	3	7	10	7	8	7	6	6	0	0	3	2	0	11	9	8	14	9	1	0	3	10	14	7	8	14	9	6	0	0	0.084	0.061	0	0.097
P01112	HRAS	GTPase HRas			0	0	0	0	0	0	0	0	0	0	0	1	0	0	0	0	0	0	0	0	0	0	0	0	0	0	0	0	0	0	0	1	0	0	0	0	0	0	0	0	0	0	0	0	0
P04196	HRG	Histidine-rich glycoprotein	X		3	5	3	2	4	0	5	6	4	3	1	1	9	10	5	1	3	4	3	1	3	5	3	2	6	4	8	8	6	3	1	1	11	13	5	1	4	4	4	1	0.084	0.11	0.074	0.057	0.101
Q86YZ3	HRNR	Hornerin		X	0	1	0	1	0	0	0	0	0	0	0	1	0	0	0	0	0	0	0	0	0	1	0	2	0	0	0	0	0	0	0	1	0	0	0	0	0	0	0	0	0	0.008	0	0.008	0
Q8IZT8	HS3ST5	Heparan sulfate glucamine 3-O-sulfotransferase 5			0	0	0	0	0	0	0	0	0	1	0	0	0	0	0	0	0	0	0	0	0	0	0	0	0	0	0	0	0	1	0	0	0	0	0	0	0	0	0	0	0	0	0	0	0
Q53GQ0	HSD17B12	Very-long-chain 3-oxoacyl-CoA reductase			0	0	0	0	0	0	0	0	0	0	0	1	0	0	0	0	0	0	0	0	0	0	0	0	0	0	0	0	0	0	0	1	0	0	0	0	0	0	0	0	0	0	0	0	0
P51659	HSD17B4	Peroxisomal multifunctional enzyme type 2			0	0	0	0	0	0	0	0	0	0	0	0	0	0	0	0	0	1	0	0	0	0	0	0	0	0	0	0	0	0	0	0	0	0	0	0	0	1	0	0	0	0	0	0	0
Q6YN16	HSDL2	Hydroxysteroid dehydrogenase-like protein 2			0	0	0	0	0	0	0	0	0	1	0	0	0	0	0	0	0	0	1	0	0	0	0	0	0	0	0	0	0	1	0	0	0	0	0	0	0	0	1	0	0	0	0	0	0
P07900	HSP90AA1	Heat shock protein HSP 90-alpha			0	0	0	0	0	0	0	0	0	13	12	15	2	0	15	18	0	18	19	9	0	0	0	0	0	0	0	0	0	18	16	27	2	0	17	19	0	34	34	12	0	0	0	0	0
Q14568	HSP90AA2P	Heat shock protein HSP 90-alpha A2			0	0	0	0	0	0	0	0	0	1	0	2	0	3	2	2	0	3	1	2	0	0	0	0	0	0	0	0	0	1	0	4	0	3	2	4	0	3	3	2	0	0	0	0	0
Q58FG0	HSP90AA5P	Putative heat shock protein HSP 90-alpha A5			0	0	0	0	0	0	0	0	0	0	0	3	0	0	0	0	0	0	0	0	0	0	0	0	0	0	0	0	0	0	0	9	0	0	0	0	0	0	0	0	0	0	0	0	0
P08238	HSP90AB1	Heat shock protein HSP 90-beta			0	0	0	0	0	0	0	0	0	6	5	7	0	0	6	6	0	9	5	3	0	0	0	0	0	0	0	0	0	9	6	7	0	0	6	6	0	20	5	3	0	0	0	0	0
Q58FF8	HSP90AB2P	Putative heat shock protein HSP 90-beta 2			0	0	0	0	0	0	0	0	0	4	1	5	0	0	4	3	0	7	5	3	0	0	0	0	0	0	0	0	0	4	2	7	0	0	4	7	0	8	16	3	0	0	0	0	0
Q58FF7	HSP90AB3P	Putative heat shock protein HSP 90-beta-3			0	0	0	0	0	0	0	0	0	1	5	9	1	3	2	3	0	5	5	2	0	0	0	0	0	0	0	0	0	1	7	16	1	3	2	4	0	7	9	2	0	0	0	0	0
Q58FF6	HSP90AB4P	Putative heat shock protein HSP 90-beta 4			0	0	0	0	0	0	0	0	0	4	0	0	0	0	4	5	0	6	7	3	0	0	0	0	0	0	0	0	0	4	0	0	0	0	5	8	0	8	16	5	0	0	0	0	0
P14625	HSP90B1	Endoplasmin			4	2	2	3	0	0	0	0	0	2	4	4	1	3	2	3	0	2	8	0	4	2	2	3	0	0	0	0	0	2	5	5	1	3	2	3	0	2	10	0	0.062	0.041	0.041	0.041	0
O43301	HSPA12A	Heat shock 70 kDa protein 12A			0	0	0	0	0	0	0	0	0	0	0	2	0	0	0	0	0	1	0	0	0	0	0	0	0	0	0	0	0	0	0	2	0	0	0	0	0	1	0	0	0	0	0	0	0
P08107	HSPA1A	Heat shock 70 kDa protein 1A/1B			0	0	0	0	0	0	0	0	0	0	2	4	0	0	0	0	0	0	0	0	0	0	0	0	0	0	0	0	0	0	2	4	0	0	0	0	0	0	0	0	0	0	0	0	0
P0DMV9	HSPA1B	Heat shock 70 kDa protein 1B			0	0	0	0	0	0	0	0	0	6	0	0	0	0	5	5	0	10	4	4	0	0	0	0	0	0	0	0	0	6	0	0	0	0	5	5	0	12	4	4	0	0	0	0	0
P34931	HSPA1L	Heat shock 70 kDa protein 1-like			0	0	0	0	1	0	0	0	0	7	5	4	0	0	6	5	0	9	8	4	0	0	0	0	1	0	0	0	0	9	7	4	0	0	6	5	0	13	11	4	0	0	0	0	0.02
P54652	HSPA2	Heat shock-related 70 kDa protein 2			0	0	0	0	0	0	0	0	0	7	3	9	0	0	6	5	0	10	9	3	0	0	0	0	0	0	0	0	0	9	4	9	0	0	8	5	0	15	10	3	0	0	0	0	0
P34932	HSPA4	Heat shock 70 kDa protein 4			0	0	0	0	0	0	0	0	0	11	1	2	0	0	5	9	0	13	22	3	0	0	0	0	0	0	0	0	0	12	1	2	0	0	5	9	0	16	23	3	0	0	0	0	0
O95757	HSPA4L	Heat shock 70 kDa protein 4L			0	0	0	0	0	0	0	0	0	2	0	2	0	0	0	0	0	4	0	0	0	0	0	0	0	0	0	0	0	2	0	2	0	0	0	0	0	4	0	0	0	0	0	0	0
P11021	HSPA5	78 kDa glucose-regulated protein			13	8	4	8	3	0	1	3	1	9	10	16	5	3	6	7	2	13	14	13	13	9	4	8	3	0	1	3	1	10	12	22	8	3	6	8	2	15	17	14	0.284	0.182	0.095	0.188	0.061
P11142	HSPA8	Heat shock cognate 71 kDa protein			1	0	0	0	0	0	0	0	0	13	4	7	0	0	9	10	0	20	12	6	1	0	0	0	0	0	0	0	0	15	4	7	0	0	9	11	0	23	12	6	0.019	0	0	0	0
P38646	HSPA9	Stress-70 protein, mitochondrial			0	0	0	0	0	0	0	0	0	0	0	0	0	0	0	0	0	2	2	1	0	0	0	0	0	0	0	0	0	0	0	0	0	0	0	0	0	2	2	1	0	0	0	0	0
P04792	HSPB1	Heat shock protein beta-1			0	0	0	0	0	0	0	0	0	3	2	5	0	0	1	3	0	10	5	3	0	0	0	0	0	0	0	0	0	3	2	7	0	0	2	3	0	16	7	4	0	0	0	0	0
O14558	HSPB6	Heat shock protein beta-6			0	0	0	0	0	0	0	0	0	0	0	0	0	0	0	0	0	1	0	0	0	0	0	0	0	0	0	0	0	0	0	0	0	0	0	0	0	1	0	0	0	0	0	0	0
P10809	HSPD1	60 kDa heat shock protein, mitochondrial			0	0	0	0	0	0	0	0	0	0	2	6	0	0	0	3	0	0	7	0	0	0	0	0	0	0	0	0	0	0	3	8	0	0	0	3	0	0	8	0	0	0	0	0	0
P98160	HSPG2	Basement membrane-specific heparan sulfate proteoglycan core protein	X		13	22	17	13	4	0	2	4	2	5	28	18	19	10	16	3	0	8	9	20	15	24	19	15	4	0	2	4	2	6	34	21	23	13	16	3	0	9	9	22	0.044	0.087	0.069	0.044	0.017
A0A024RAB6	HSPG2	Heparan sulfate proteoglycan 2 (Perlecan), isoform CRA_b	X		0	1	1	1	0	0	0	1	0	0	0	0	0	0	0	0	0	1	0	0	0	1	1	1	0	0	0	1	0	0	0	0	0	0	0	0	0	1	0	0	0	0.004	0.004	0.004	0
Q92598	HSPH1	Heat shock protein 105 kDa			0	0	0	0	0	0	0	0	0	4	0	1	0	0	0	2	0	4	1	0	0	0	0	0	0	0	0	0	0	4	0	1	0	0	0	2	0	4	1	0	0	0	0	0	0
Q92743	HTRA1	Serine protease HTRA1			3	2	3	2	0	0	0	0	0	0	3	2	0	0	2	0	0	2	2	1	3	2	3	2	0	0	0	0	0	0	4	2	0	0	3	0	0	2	2	1	0.102	0.127	0.181	0.075	0
P83105	HTRA4	Serine protease HTRA4			0	0	0	0	0	0	0	0	0	0	0	0	1	0	0	0	0	0	0	0	0	0	0	0	0	0	0	0	0	0	0	0	1	0	0	0	0	0	0	0	0	0	0	0	0
P42858	HTT	Huntingtin			0	0	0	0	0	0	0	0	0	0	0	0	0	0	0	0	0	1	0	0	0	0	0	0	0	0	0	0	0	0	0	0	0	0	0	0	0	1	0	0	0	0	0	0	0
Q7Z6Z7	HUWE1	E3 ubiquitin-protein ligase HUWE1			0	0	0	0	0	0	0	0	0	2	0	1	0	0	1	0	0	5	0	2	0	0	0	0	0	0	0	0	0	2	0	1	0	0	1	0	0	5	0	2	0	0	0	0	0
Q96D96	HVCN1	Voltage-gated hydrogen channel 1			0	0	0	0	0	0	0	0	0	0	0	0	0	0	0	2	0	0	2	0	0	0	0	0	0	0	0	0	0	0	0	0	0	0	0	2	0	0	3	0	0	0	0	0	0
Q9Y4L1	HYOU1	Hypoxia up-regulated protein 1			1	0	0	0	0	0	0	0	0	0	1	0	0	0	0	0	0	1	0	0	1	0	0	0	0	0	0	0	0	0	1	0	0	0	0	0	0	1	0	0	0.016	0	0	0	0
P41252	IARS	Isoleucine--tRNA ligase, cytoplasmic			0	0	0	0	0	0	0	0	0	0	0	3	0	0	0	0	0	4	0	0	0	0	0	0	0	0	0	0	0	0	0	3	0	0	0	0	0	4	0	0	0	0	0	0	0
P05362	ICAM1	Intercellular adhesion molecule 1			0	0	0	0	0	0	0	0	0	2	1	4	0	0	0	0	0	2	3	0	0	0	0	0	0	0	0	0	0	2	1	4	0	0	0	0	0	2	3	0	0	0	0	0	0
Q9UMF0	ICAM5	Intercellular adhesion molecule 5			3	0	2	0	0	0	0	0	0	2	1	1	0	3	1	0	0	3	3	0	3	0	3	0	0	0	0	0	0	2	1	1	0	3	1	0	0	3	3	0	0.041	0	0.03	0	0
O75144	ICLG	IC ligand			0	0	1	1	0	0	0	1	1	0	1	0	0	0	0	0	0	0	0	0	0	0	1	1	0	0	0	1	1	0	1	0	0	0	0	0	0	0	0	0	0	0	0.033	0.033	0
O75144	ICOSLG	IC ligand			0	0	1	1	0	0	0	1	1	0	1	0	0	0	0	0	0	0	0	0	0	0	1	1	0	0	0	1	1	0	1	0	0	0	0	0	0	0	0	0	0	0	0.033	0.033	0
P14735	IDE	Insulin-degrading enzyme			0	0	0	0	0	0	0	0	0	1	0	0	0	0	0	0	0	1	0	0	0	0	0	0	0	0	0	0	0	1	0	0	0	0	0	0	0	1	0	0	0	0	0	0	0
O75874	IDH1	Isocitrate dehydrogenase [NADP] cytoplasmic			0	0	0	0	0	0	0	0	0	3	1	3	0	0	2	9	0	4	4	4	0	0	0	0	0	0	0	0	0	4	1	4	0	0	2	9	0	4	4	4	0	0	0	0	0
P48735	IDH2	Isocitrate dehydrogenase [NADP], mitochondrial			0	0	0	0	0	0	0	0	0	1	0	1	0	0	0	1	0	4	1	0	0	0	0	0	0	0	0	0	0	1	0	1	0	0	0	1	0	4	1	0	0	0	0	0	0
P50213	IDH3A	Isocitrate dehydrogenase [NAD] subunit alpha, mitochondrial			0	0	0	0	0	0	0	0	0	0	0	0	0	0	0	0	0	1	0	0	0	0	0	0	0	0	0	0	0	0	0	0	0	0	0	0	0	1	0	0	0	0	0	0	0
Q13907	IDI1	Isopentenyl-diphosphate Delta-isomerase 1			0	0	0	0	0	0	0	0	0	0	0	0	0	0	0	0	0	1	1	0	0	0	0	0	0	0	0	0	0	0	0	0	0	0	0	0	0	2	1	0	0	0	0	0	0
Q53G44	IFI44L	Interferon-induced protein 44-like			0	0	0	0	0	0	0	0	0	0	0	0	0	0	0	0	0	2	0	0	0	0	0	0	0	0	0	0	0	0	0	0	0	0	0	0	0	2	0	0	0	0	0	0	0
P09914	IFIT1	Interferon-induced protein with tetratricopeptide repeats 1			0	0	0	0	0	0	0	0	0	0	0	0	0	0	0	0	0	2	0	0	0	0	0	0	0	0	0	0	0	0	0	0	0	0	0	0	0	2	0	0	0	0	0	0	0
A0A024R210	IFITM1	Interferon induced transmembrane protein 1 (9-27), isoform CRA_a			0	0	0	0	0	0	0	0	0	0	0	0	0	0	0	0	0	0	1	0	0	0	0	0	0	0	0	0	0	0	0	0	0	0	0	0	0	0	2	0	0	0	0	0	0
Q01628	IFITM3	Interferon-induced transmembrane protein 3			0	0	0	0	0	0	0	0	0	0	0	0	0	0	0	0	0	0	1	0	0	0	0	0	0	0	0	0	0	0	0	0	0	0	0	0	0	0	1	0	0	0	0	0	0
Q96RY7	IFT140	Intraflagellar transport protein 140 homolog			0	0	0	0	0	0	0	0	0	0	0	0	0	0	0	0	0	0	1	0	0	0	0	0	0	0	0	0	0	0	0	0	0	0	0	0	0	0	1	0	0	0	0	0	0
P11717	IGF2R	Cation-independent mann e-6-phosphate receptor			1	0	0	0	0	0	0	0	0	0	0	1	0	0	0	0	0	0	0	0	1	0	0	0	0	0	0	0	0	0	0	1	0	0	0	0	0	0	0	0	0.005	0	0	0	0
P35858	IGFALS	Insulin-like growth factor-binding protein complex acid labile subunit			0	1	0	0	0	0	0	2	1	0	0	0	2	0	2	0	0	1	0	0	0	1	0	0	0	0	0	2	1	0	0	0	3	0	2	0	0	1	0	0	0	0.026	0	0	0
P18065	IGFBP2	Insulin-like growth factor-binding protein 2			0	0	0	0	0	0	0	0	0	0	0	0	0	3	0	0	0	0	0	0	0	0	0	0	0	0	0	0	0	0	0	0	0	3	0	0	0	0	0	0	0	0	0	0	0
P17936	IGFBP3	Insulin-like growth factor-binding protein 3			1	0	0	1	0	0	0	0	0	0	0	0	0	0	0	0	0	0	0	0	1	0	0	1	0	0	0	0	0	0	0	0	0	0	0	0	0	0	0	0	0.027	0	0	0.027	0
P24592	IGFBP6	Insulin-like growth factor-binding protein 6			0	1	1	0	1	0	1	1	1	0	1	0	1	2	0	1	1	1	1	1	0	1	1	0	7	5	3	1	1	0	2	0	2	17	0	1	4	1	1	1	0	0.063	0.063	0	0.063
Q16270	IGFBP7	Insulin-like growth factor-binding protein 7			0	0	0	0	0	0	0	0	0	2	0	0	0	0	0	1	0	0	1	1	0	0	0	0	0	0	0	0	0	2	0	0	0	0	0	1	0	0	1	1	0	0	0	0	0
A2NB44	IGH@	Cold agglutinin FS-2 H-chain (Fragment)	X		0	0	1	0	0	0	0	0	0	0	0	0	0	0	0	0	0	0	0	0	0	0	1	0	0	0	0	0	0	0	0	0	0	0	0	0	0	0	0	0	0	0	0.184	0	0
Q6GMX6	IGH@	IGH@ protein	X		0	1	0	0	0	0	1	0	0	1	0	0	0	0	0	0	0	0	0	0	0	1	0	0	0	0	1	0	0	1	0	0	0	0	0	0	0	0	0	0	0	0.03	0	0	0
P01876	IGHA1	Immunoglobulin heavy constant alpha 1	X		3	3	3	4	3	0	3	4	4	4	3	3	6	2	4	3	3	3	4	3	5	4	6	12	5	3	5	18	9	32	7	4	12	13	26	4	6	7	9	4	0.116	0.116	0.116	0.142	0.116
P01877	IGHA2	Ig alpha-2 chain C region	X		0	0	0	0	0	0	0	0	0	0	0	0	0	2	0	0	0	0	0	0	0	0	0	0	0	0	0	0	0	0	0	0	0	7	0	0	0	0	0	0	0	0	0	0	0
A0A087X010	IGHG1	Ig gamma-1 chain C region	X		0	0	0	0	0	0	0	0	0	0	1	1	1	10	0	0	0	0	0	0	0	0	0	0	0	0	0	0	0	0	1	1	1	11	0	0	0	0	0	0	0	0	0	0	0
A0A087WYC5	IGHG1	Ig gamma-1 chain C region	X		0	0	0	0	0	0	0	0	0	0	0	0	1	10	0	0	0	0	0	0	0	0	0	0	0	0	0	0	0	0	0	0	1	11	0	0	0	0	0	0	0	0	0	0	0
A0A087WYE1	IGHG1	Ig gamma-1 chain C region	X		0	0	0	0	0	0	0	0	0	0	0	1	0	10	0	0	0	0	0	0	0	0	0	0	0	0	0	0	0	0	0	2	0	11	0	0	0	0	0	0	0	0	0	0	0
A0A087X1C7	IGHG1	Ig gamma-1 chain C region	X		0	0	0	0	0	0	0	0	0	0	0	1	0	0	0	0	0	0	0	0	0	0	0	0	0	0	0	0	0	0	0	2	0	0	0	0	0	0	0	0	0	0	0	0	0
P01857	IGHG1	Immunoglobulin heavy constant gamma 1	X		4	6	6	6	4	0	4	7	4	5	5	8	9	10	6	4	5	4	4	6	15	35	78	45	31	34	25	27	22	112	42	96	38	13	12	11	23	14	18	48	0.197	0.294	0.258	0.294	0.179
P01859	IGHG2	Immunoglobulin heavy constant gamma 2	X		2	4	6	5	3	0	4	5	3	5	5	5	3	2	5	4	4	6	4	5	9	29	33	21	8	15	19	17	11	28	16	9	8	6	10	9	15	13	14	21	0.086	0.135	0.15	0.178	0.135
A0A087WXL8	IGHG3	Ig gamma-3 chain C region	X		0	0	0	0	0	0	0	0	0	0	0	1	0	0	0	0	0	0	0	0	0	0	0	0	0	0	0	0	0	0	0	1	0	0	0	0	0	0	0	0	0	0	0	0	0
P01860	IGHG3	Immunoglobulin heavy constant gamma 3	X		0	1	0	0	0	0	0	0	0	0	1	1	0	0	0	0	0	0	0	2	0	1	0	0	0	0	0	0	0	0	2	5	0	0	0	0	0	0	0	4	0	0.032	0	0	0
P01861	IGHG4	Immunoglobulin heavy constant gamma 4	X		1	3	1	1	0	0	3	1	1	1	0	1	1	2	3	0	2	1	2	4	1	6	2	3	0	1	12	1	1	2	0	1	2	6	5	0	3	1	4	22	0.052	0.101	0.052	0.052	0
A0A087WYJ9	IGHM	Ig mu chain C region	X		0	0	0	0	0	0	0	0	0	0	0	1	1	9	0	0	0	0	0	0	0	0	0	0	0	0	0	0	0	0	0	1	4	15	0	0	0	0	0	0	0	0	0	0	0
P01871	IGHM	Immunoglobulin heavy constant mu	X		7	11	11	11	3	0	2	6	4	8	9	12	12	9	4	8	6	12	11	10	12	18	12	18	4	2	3	12	6	20	28	32	56	55	6	9	7	28	22	21	0.174	0.26	0.26	0.26	0.095
A2KUC3	IGHV	UGa8H (Fragment)	X		1	1	1	1	0	0	1	0	1	1	0	0	0	0	0	0	1	1	1	1	2	1	2	2	0	1	1	0	1	4	0	0	0	0	0	0	1	1	1	2	0.157	0.157	0.157	0.157	0
A0A0C4DH31	IGHV1-18	Immunoglobulin heavy variable 1-18	X		0	3	4	2	1	0	1	0	0	1	0	3	1	2	1	0	4	1	1	1	0	3	4	2	2	2	1	0	0	1	0	3	1	5	1	0	4	1	1	1	0	0.274	0.274	0.145	0.145
P23083	IGHV1-2	Immunoglobulin heavy variable 1-2	X		1	3	3	2	1	0	1	1	0	2	1	3	3	1	0	0	0	0	0	2	1	3	3	2	2	2	2	1	0	2	1	15	3	1	0	0	0	0	0	2	0.111	0.325	0.188	0.111	0.111
A0A0C4DH33	IGHV1-24	Immunoglobulin heavy variable 1-24	X		0	1	5	0	0	0	0	0	0	0	0	0	0	0	2	0	0	0	0	0	0	1	5	0	0	0	0	0	0	0	0	0	0	0	2	0	0	0	0	0	0	0.171	0.47	0	0
A0A0C4DH29	IGHV1-3	Immunoglobulin heavy variable 1-3	X		0	3	2	0	0	0	0	0	0	1	0	0	0	0	0	0	0	0	0	1	0	3	2	0	0	0	0	0	0	1	0	0	0	0	0	0	0	0	0	1	0	0.325	0.128	0	0
P01743	IGHV1-46	Immunoglobulin heavy variable 1-46	X		0	1	1	0	0	0	0	0	0	0	0	1	0	1	0	0	0	0	0	1	0	1	1	0	0	0	0	0	0	0	0	1	0	1	0	0	0	0	0	1	0	0.128	0.128	0	0
A0A0C4DH39	IGHV1-58	Immunoglobulin heavy variable 1-58	X		0	4	0	0	0	0	0	0	0	0	0	0	0	0	0	0	0	0	0	0	0	5	0	0	0	0	0	0	0	0	0	0	0	0	0	0	0	0	0	0	0	0.256	0	0	0
A0A0B4J1V5	IGHV1-69	Protein IGHV1-69 (Fragment)	X		0	0	0	0	0	0	0	0	0	0	2	3	1	2	0	0	0	0	0	0	0	0	0	0	0	0	0	0	0	0	2	4	1	5	0	0	0	0	0	0	0	0	0	0	0
P01742	IGHV1-69	Immunoglobulin heavy variable 1-69	X		0	3	4	2	1	0	0	0	0	0	0	0	0	0	0	0	1	0	0	2	0	3	4	3	1	1	0	0	0	0	0	0	0	0	0	0	1	0	0	2	0	0.453	0.453	0.239	0.128
A0A0B4J2H0	IGHV1-69D	Immunoglobulin heavy variable 1-69D	X		0	2	1	0	0	0	0	0	0	2	0	1	2	2	0	0	0	0	0	1	0	2	1	0	0	0	0	0	0	2	0	2	3	4	0	0	0	0	0	1	0	0.171	0.171	0	0
P0DP01	IGHV1-8	Immunoglobulin heavy variable 1-8	X		0	0	1	0	0	0	0	0	0	0	0	0	0	0	0	0	0	0	0	0	0	0	1	0	0	0	0	0	0	0	0	0	0	0	0	0	0	0	0	0	0	0	0.128	0	0
A0A0B4J1V2	IGHV2-26	Immunoglobulin heavy variable 2-26	X		0	0	1	0	0	0	0	0	0	1	0	1	0	2	0	0	0	0	0	0	0	0	1	0	0	0	0	0	0	1	0	1	0	4	0	0	0	0	0	0	0	0	0.118	0	0
P01766	IGHV3-13	Immunoglobulin heavy variable 3-13	X		1	2	2	2	1	0	2	1	1	2	1	1	1	1	2	0	1	2	1	2	1	2	3	2	2	2	4	1	1	2	2	4	3	1	2	0	2	2	1	3	0.095	0.095	0.095	0.095	0.095
A0A0B4J1V0	IGHV3-15	Immunoglobulin heavy variable 3-15	X		0	2	1	3	0	0	0	0	0	1	0	2	2	2	0	0	1	0	0	1	0	7	2	6	0	0	0	0	0	1	0	4	6	4	0	0	1	0	0	1	0	0.202	0.109	0.202	0
A0A0B4J1V1	IGHV3-21	Immunoglobulin heavy variable 3-21	X		0	1	0	0	0	0	0	0	0	0	0	0	0	0	0	0	0	0	0	0	0	1	0	0	0	0	0	0	0	0	0	0	0	0	0	0	0	0	0	0	0	0.188	0	0	0
A0A087WSX3	IGHV3-23	Protein IGHV3-23 (Fragment)	X		0	0	0	0	0	0	0	0	0	0	0	1	1	2	0	0	0	0	0	0	0	0	0	0	0	0	0	0	0	0	0	1	1	4	0	0	0	0	0	0	0	0	0	0	0
P01764	IGHV3-23	Immunoglobulin heavy variable 3-23	X		0	1	1	1	0	0	1	0	0	0	0	2	0	0	0	0	0	0	0	1	0	1	1	1	0	0	1	0	0	0	0	4	0	0	0	0	0	0	0	1	0	0.188	0.188	0.188	0
A0A0B4J2B7	IGHV3-30	Protein IGHV3-30 (Fragment)	X		0	0	0	0	0	0	0	0	0	0	0	1	0	2	0	0	0	0	0	0	0	0	0	0	0	0	0	0	0	0	0	1	0	4	0	0	0	0	0	0	0	0	0	0	0
P0DP03	IGHV3-30-5	Immunoglobulin heavy variable 3-30-5	X		0	1	0	0	0	0	0	0	0	0	0	0	0	0	0	0	0	0	0	1	0	1	0	0	0	0	0	0	0	0	0	0	0	0	0	0	0	0	0	1	0	0.128	0	0	0
A0A0C4DH36	IGHV3-38	Immunoglobulin heavy variable 3-38 (non-functional) (Fragment)	X		0	2	1	1	0	0	1	0	0	0	0	0	1	2	0	0	0	0	1	2	0	2	1	1	0	0	1	0	0	0	0	0	1	4	0	0	0	0	1	2	0	0.095	0.095	0.095	0
A0A0C4DH37	IGHV3-48	Protein IGHV3-48 (Fragment)	X		0	0	0	0	0	0	0	0	0	0	0	1	0	0	0	0	0	0	0	0	0	0	0	0	0	0	0	0	0	0	0	1	0	0	0	0	0	0	0	0	0	0	0	0	0
A0A087WU91	IGHV3-49	Protein IGHV3-49	X		0	0	0	0	0	0	0	0	0	0	1	2	1	2	0	0	0	0	0	0	0	0	0	0	0	0	0	0	0	0	1	2	2	4	0	0	0	0	0	0	0	0	0	0	0
A0A0A0MS15	IGHV3-49	Immunoglobulin heavy variable 3-49	X		0	2	2	1	0	0	0	1	0	1	0	0	0	0	0	0	2	0	0	2	0	2	2	1	0	1	0	1	0	2	0	0	0	0	0	0	2	0	0	2	0	0.168	0.168	0.076	0
P01767	IGHV3-53	Immunoglobulin heavy variable 3-53	X		0	1	1	0	0	0	0	0	0	0	0	2	3	1	0	0	0	0	0	0	0	1	1	0	0	0	0	0	0	0	0	5	4	1	0	0	0	0	0	0	0	0.181	0.181	0	0
A0A075B6Q5	IGHV3-64	Protein IGHV3-64 (Fragment)	X		0	0	0	0	0	0	0	0	0	0	0	0	0	2	0	0	0	0	0	0	0	0	0	0	0	0	0	0	0	0	0	0	0	3	0	0	0	0	0	0	0	0	0	0	0
A0A0J9YX35	IGHV3-64D	Immunoglobulin heavy variable 3-64D (Fragment)	X		0	2	2	1	0	0	1	0	0	1	0	0	0	0	1	0	0	0	1	1	0	2	2	1	0	1	1	0	0	1	0	0	0	0	1	0	0	0	1	1	0	0.094	0.094	0.094	0
P01780	IGHV3-7	Immunoglobulin heavy variable 3-7	X		0	1	1	1	0	0	1	1	0	2	0	1	0	1	1	0	1	2	0	1	0	1	2	1	0	1	2	2	0	3	0	1	0	1	1	0	1	3	0	1	0	0.077	0.077	0.077	0
A0A0B4J1Y9	IGHV3-72	Protein IGHV3-72 (Fragment)	X		0	0	0	0	0	0	0	0	0	0	0	1	0	2	0	0	0	0	0	0	0	0	0	0	0	0	0	0	0	0	0	2	0	3	0	0	0	0	0	0	0	0	0	0	0
A0A0B4J1V6	IGHV3-73	Immunoglobulin heavy variable 3-73	X		0	0	0	0	0	0	0	0	0	2	0	0	0	0	0	0	0	1	0	0	0	0	0	0	0	0	0	0	0	2	0	0	0	0	0	0	0	1	0	0	0	0	0	0	0
A0A0B4J1X5	IGHV3-74	Immunoglobulin heavy variable 3-74	X		0	4	3	2	0	0	1	2	0	3	0	0	0	0	0	0	3	0	0	0	0	9	11	2	0	0	2	3	0	6	0	0	0	0	0	0	4	0	0	0	0	0.282	0.154	0.154	0
P01782	IGHV3-9	Immunoglobulin heavy variable 3-9	X		0	1	1	0	0	0	0	0	0	0	0	1	1	1	0	0	0	0	0	0	0	1	1	0	0	0	0	0	0	0	0	1	1	1	0	0	0	0	0	0	0	0.186	0.186	0	0
A0A075B7E8	IGHV3OR16-13	Protein IGHV3OR16-13 (Fragment)	X		0	0	0	0	0	0	0	0	0	0	0	1	0	0	0	0	0	0	0	0	0	0	0	0	0	0	0	0	0	0	0	2	0	0	0	0	0	0	0	0	0	0	0	0	0
A0A0C4DH34	IGHV4-28	Protein IGHV4-28 (Fragment)	X		0	0	0	0	0	0	0	0	0	0	0	1	0	0	0	0	0	0	0	0	0	0	0	0	0	0	0	0	0	0	0	22	0	0	0	0	0	0	0	0	0	0	0	0	0
P0DP07	IGHV4-31	Immunoglobulin heavy variable 4-31	X		0	1	1	0	0	0	0	0	0	0	0	0	0	0	0	0	0	0	0	0	0	1	1	0	0	0	0	0	0	0	0	0	0	0	0	0	0	0	0	0	0	0.093	0.093	0	0
A0A0A0MS12	IGHV4-34	Protein IGHV4-34 (Fragment)	X		0	0	0	0	0	0	0	0	0	0	0	2	2	0	0	0	0	0	0	0	0	0	0	0	0	0	0	0	0	0	0	6	3	0	0	0	0	0	0	0	0	0	0	0	0
P06331	IGHV4-34	Immunoglobulin heavy variable 4-34	X		0	0	2	2	0	0	0	0	0	1	0	1	0	1	0	0	0	0	1	0	0	0	5	5	0	0	0	0	0	1	0	2	0	1	0	0	0	0	1	0	0	0	0.244	0.244	0
A0A0A0MS13	IGHV4-39	Protein IGHV4-39 (Fragment)	X		0	0	0	0	0	0	0	0	0	0	0	0	0	2	0	0	0	0	0	0	0	0	0	0	0	0	0	0	0	0	0	0	0	3	0	0	0	0	0	0	0	0	0	0	0
A0A075B6R2	IGHV4-4	Immunoglobulin heavy variable 4-4	X		0	0	2	0	0	0	0	0	0	0	0	0	0	0	0	0	0	0	0	0	0	0	2	0	0	0	0	0	0	0	0	0	0	0	0	0	0	0	0	0	0	0	0.239	0	0
A0A0J9YXX1	IGHV5-10-1	Immunoglobulin heavy variable 5-10-1	X		0	4	3	1	0	0	1	0	0	1	0	0	0	0	1	0	1	1	1	1	0	5	7	1	0	0	1	0	0	1	0	0	0	0	1	0	1	1	1	1	0	0.376	0.376	0.111	0
A0A0C4DH38	IGHV5-51	Immunoglobulin heavy variable 5-51	X		1	3	3	3	1	0	1	1	1	1	2	3	3	2	2	1	1	1	2	2	1	5	5	3	2	1	2	1	1	2	3	6	5	3	2	1	2	1	2	2	0.128	0.265	0.265	0.265	0.128
A0A0F7T8B3	IGHV5-51	IGHV5-51 protein (Fragment)	X		0	0	1	0	0	0	0	0	0	0	0	0	0	0	0	0	0	0	0	0	0	0	1	0	0	0	0	0	0	0	0	0	0	0	0	0	0	0	0	0	0	0	0.091	0	0
A0A0J9YVY3	IGHV7-4-1	Immunoglobulin heavy variable 7-4-1	X		0	1	0	0	0	0	0	0	0	0	0	0	0	0	0	0	0	0	0	0	0	1	0	0	0	0	0	0	0	0	0	0	0	0	0	0	0	0	0	0	0	0.248	0	0	0
Q6PIL8	IGK@	IGK@ protein	X		0	0	2	0	0	0	0	0	0	1	0	0	0	0	2	1	0	0	0	1	0	0	5	0	0	0	0	0	0	1	0	0	0	0	3	1	0	0	0	2	0	0	0.131	0	0
Q6P5S8	IGK@	IGK@ protein	X		1	1	1	1	0	0	0	0	0	0	0	0	0	0	0	0	1	0	1	1	3	1	2	1	0	0	0	0	0	0	0	0	0	0	0	0	1	0	1	1	0.068	0.068	0.068	0.068	0
A0A087WYL9	IGKC	Ig kappa chain C region	X		0	0	0	0	0	0	0	0	0	0	2	3	3	9	0	0	0	0	0	0	0	0	0	0	0	0	0	0	0	0	5	6	9	14	0	0	0	0	0	0	0	0	0	0	0
A0A087X130	IGKC	Ig kappa chain C region	X		0	0	0	0	0	0	0	0	0	0	2	2	1	0	0	0	0	0	0	0	0	0	0	0	0	0	0	0	0	0	2	4	1	0	0	0	0	0	0	0	0	0	0	0	0
A0A087WTX5	IGKC	Ig kappa chain C region	X		0	0	0	0	0	0	0	0	0	0	0	0	0	9	0	0	0	0	0	0	0	0	0	0	0	0	0	0	0	0	0	0	0	13	0	0	0	0	0	0	0	0	0	0	0
P01834	IGKC	Immunoglobulin kappa constant	X		2	2	2	2	2	0	2	2	2	2	3	3	4	9	2	2	2	2	2	2	8	17	30	32	7	15	26	22	17	46	52	139	40	14	9	7	15	18	14	21	0.178	0.178	0.178	0.178	0.178
A0A087WTK4	IGKV1-16	Protein IGKV1-16	X		0	0	0	0	0	0	0	0	0	0	0	2	2	2	0	0	0	0	0	0	0	0	0	0	0	0	0	0	0	0	0	2	3	3	0	0	0	0	0	0	0	0	0	0	0
P04430	IGKV1-16	Immunoglobulin kappa variable 1-16	X		0	1	2	1	0	0	0	0	0	0	1	1	0	1	0	0	0	0	1	2	0	1	4	1	0	0	0	0	0	0	1	2	0	1	0	0	0	0	1	2	0	0.137	0.291	0.137	0
A0A087X0N5	IGKV1-17	Protein IGKV1-17	X		0	0	0	0	0	0	0	0	0	0	0	2	3	2	0	0	0	0	0	0	0	0	0	0	0	0	0	0	0	0	0	4	3	3	0	0	0	0	0	0	0	0	0	0	0
P01599	IGKV1-17	Immunoglobulin kappa variable 1-17	X		0	2	2	1	0	0	1	0	0	1	0	0	0	0	0	0	0	0	1	1	0	2	2	1	0	0	1	0	0	1	0	0	0	0	0	0	0	0	1	1	0	0.137	0.137	0.128	0
P01594	IGKV1-33	Immunoglobulin kappa variable 1-33	X		0	0	0	0	1	0	1	1	1	1	1	1	0	0	1	0	1	1	0	1	0	0	0	0	2	2	2	1	1	1	1	1	0	0	1	0	1	2	0	1	0	0	0	0	0.137
A0A0B4J1Z7	IGKV1-39	Protein IGKV1-39 (Fragment)	X		0	0	0	0	0	0	0	0	0	0	2	2	1	2	0	0	0	0	0	0	0	0	0	0	0	0	0	0	0	0	3	5	2	3	0	0	0	0	0	0	0	0	0	0	0
P01602	IGKV1-5	Immunoglobulin kappa variable 1-5	X		0	0	0	1	0	0	0	0	0	0	2	2	1	0	0	0	0	0	0	0	0	0	0	1	0	0	0	0	0	0	2	2	3	0	0	0	0	0	0	0	0	0	0	0.137	0
A0A0C4DH72	IGKV1-6	Immunoglobulin kappa variable 1-6	X		1	2	1	1	0	0	0	0	0	2	0	0	0	0	1	0	0	1	1	1	1	3	3	2	0	0	0	0	0	3	0	0	0	0	1	0	0	1	1	1	0.137	0.239	0.137	0.137	0
A0A0C4DH67	IGKV1-8	Immunoglobulin kappa variable 1-8	X		0	0	0	0	0	0	0	0	0	0	0	0	0	0	0	0	0	0	0	1	0	0	0	0	0	0	0	0	0	0	0	0	0	0	0	0	0	0	0	1	0	0	0	0	0
A0A0C4DH69	IGKV1-9	Immunoglobulin kappa variable 1-9	X		1	2	2	2	0	0	0	0	0	0	0	0	0	0	0	0	0	0	1	1	1	3	3	3	0	0	0	0	0	0	0	0	0	0	0	0	0	0	1	1	0.137	0.291	0.291	0.291	0
A0A0B4J2D9	IGKV1D-13	Immunoglobulin kappa variable 1D-13	X		0	1	0	0	1	0	0	1	0	1	0	0	0	0	0	0	0	0	0	0	0	1	0	0	1	0	0	1	0	1	0	0	0	0	0	0	0	0	0	0	0	0.137	0	0	0.137
P01601	IGKV1D-16	Immunoglobulin kappa variable 1D-16 (Fragment)	X		0	1	1	1	0	0	0	0	0	1	0	0	0	0	0	0	0	0	0	0	0	1	1	3	0	0	0	0	0	1	0	0	0	0	0	0	0	0	0	0	0	0.137	0.137	0.137	0
A0A0C4DH68	IGKV2-24	Immunoglobulin kappa variable 2-24	X		0	1	2	1	0	0	1	1	1	2	0	0	0	0	0	0	0	0	0	1	0	1	2	1	0	0	2	1	1	2	0	0	0	0	0	0	0	0	0	1	0	0.108	0.325	0.108	0
P06310	IGKV2-30	Immunoglobulin kappa variable 2-30	X		0	0	1	0	0	0	0	0	0	0	0	0	1	1	0	0	0	0	0	0	0	0	2	0	0	0	0	0	0	0	0	0	1	1	0	0	0	0	0	0	0	0	0.217	0	0
A0A075B6R9	IGKV2D-24	Protein IGKV2D-24 (Fragment)	X		0	0	0	0	0	0	0	0	0	0	0	1	2	2	0	0	0	0	0	0	0	0	0	0	0	0	0	0	0	0	0	1	3	3	0	0	0	0	0	0	0	0	0	0	0
A0A075B6S2	IGKV2D-29	Immunoglobulin kappa variable 2D-29	X		0	0	0	0	0	0	0	0	0	1	0	0	0	0	0	0	0	0	0	0	0	0	0	0	0	0	0	0	0	2	0	0	0	0	0	0	0	0	0	0	0	0	0	0	0
P04433	IGKV3-11	Immunoglobulin kappa variable 3-11	X		1	2	2	2	0	0	2	1	1	2	2	2	2	1	1	1	1	2	1	2	1	2	6	3	0	1	2	1	3	4	4	6	2	1	3	2	2	3	1	4	0.078	0.261	0.261	0.261	0
P01624	IGKV3-15	Immunoglobulin kappa variable 3-15	X		0	1	1	1	1	0	1	1	1	1	0	1	0	0	1	1	1	1	1	1	0	2	3	2	2	2	2	10	6	4	0	1	0	0	3	4	1	3	1	3	0	0.078	0.078	0.078	0.078
P01619	IGKV3-20	Immunoglobulin kappa variable 3-20	X		3	3	3	2	1	0	2	2	1	2	1	1	1	1	2	3	3	2	1	3	4	9	15	8	1	4	5	2	1	3	1	2	4	1	2	3	5	2	1	11	0.405	0.405	0.405	0.216	0.138
A0A075B6H7	IGKV3-7	Immunoglobulin kappa variable 3-7 (non-functional) (Fragment)	X		0	0	1	0	0	0	0	0	0	0	0	0	0	0	0	0	0	0	0	0	0	0	1	0	0	0	0	0	0	0	0	0	0	0	0	0	0	0	0	0	0	0	0.155	0	0
A0A087WSY6	IGKV3D-15	Immunoglobulin kappa variable 3D-15	X		0	0	2	2	1	0	0	0	1	0	0	0	0	0	1	0	0	0	0	2	0	0	4	3	4	5	0	0	1	0	0	0	0	0	2	0	0	0	0	2	0	0	0.261	0.261	0.078
A0A0C4DH25	IGKV3D-20	Immunoglobulin kappa variable 3D-20	X		0	1	1	1	1	0	1	1	1	1	0	1	1	2	1	1	0	0	0	1	0	1	1	1	1	0	1	5	3	4	0	2	1	3	4	4	0	0	0	1	0	0.078	0.078	0.078	0.078
P06312	IGKV4-1	Immunoglobulin kappa variable 4-1	X		0	1	2	0	0	0	0	0	0	1	0	0	3	2	1	1	2	0	2	2	0	1	2	0	0	0	0	0	0	2	0	0	5	3	1	1	2	0	2	2	0	0.074	0.198	0	0
A0A0A0MT36	IGKV6D-21	Immunoglobulin kappa variable 6D-21	X		0	0	0	0	0	0	0	0	0	1	0	0	0	0	0	0	0	0	0	0	0	0	0	0	0	0	0	0	0	1	0	0	0	0	0	0	0	0	0	0	0	0	0	0	0
Q8N355	IGL@	IGL@ protein	X		0	1	0	1	1	0	1	1	1	1	0	0	0	0	1	1	0	1	1	1	0	5	0	4	14	0	18	119	127	102	0	0	0	0	20	21	0	19	1	6	0	0.034	0	0.034	0.034
P0CG04	IGLC1	Immunoglobulin lambda constant 1	X		2	3	2	2	2	0	2	2	2	2	0	0	0	0	2	2	2	2	2	2	10	20	19	15	4	5	12	12	9	59	0	0	0	0	3	6	8	14	10	19	0.321	0.368	0.321	0.321	0.321
P0CG05	IGLC2	Ig lambda-2 chain C regions	X		0	0	0	0	0	0	0	0	0	0	1	2	2	2	0	0	0	0	0	0	0	0	0	0	0	0	0	0	0	0	8	63	10	3	0	0	0	0	0	0	0	0	0	0	0
P0DOY2	IGLC2	Immunoglobulin lambda constant 2	X		1	2	2	1	1	0	1	2	2	2	0	0	0	0	2	2	2	2	2	3	4	11	12	6	4	5	8	19	13	40	0	0	0	0	31	8	7	12	14	27	0.179	0.274	0.274	0.179	0.179
P15814	IGLL1	Immunoglobulin lambda-like polypeptide 1	X		0	1	1	0	0	0	0	0	0	1	0	2	1	2	0	0	0	0	0	1	0	1	1	0	0	0	0	0	0	1	0	2	1	3	0	0	0	0	0	1	0	0.07	0.07	0	0
A0A087WYR4	IGLL5	Immunoglobulin lambda-like polypeptide 5	X		0	0	0	0	0	0	0	0	0	0	0	0	0	9	0	0	0	0	0	0	0	0	0	0	0	0	0	0	0	0	0	0	0	11	0	0	0	0	0	0	0	0	0	0	0
B9A064	IGLL5	Immunoglobulin lambda-like polypeptide 5	X		1	1	1	1	1	0	1	1	1	1	3	3	3	9	1	1	1	1	0	1	3	7	7	4	7	4	9	11	14	9	14	32	20	12	7	8	12	5	0	7	0.037	0.037	0.037	0.037	0.037
A0A0B4J1U3	IGLV1-36	Immunoglobulin lambda variable 1-36	X		0	1	1	1	0	0	1	0	0	0	0	1	1	2	0	0	0	0	0	1	0	2	1	1	0	0	2	0	0	0	0	1	1	3	0	0	0	0	0	1	0	0.137	0.137	0.137	0
A0A075B6J0	IGLV1-40	Protein IGLV1-40 (Fragment)	X		0	0	0	0	0	0	0	0	0	0	0	1	0	0	0	0	0	0	0	0	0	0	0	0	0	0	0	0	0	0	0	1	0	0	0	0	0	0	0	0	0	0	0	0	0
P01700	IGLV1-47	Immunoglobulin lambda variable 1-47	X		0	1	1	1	0	0	1	1	1	1	1	1	1	1	1	0	1	1	1	1	0	1	1	1	0	0	1	1	1	1	1	2	1	1	1	0	1	1	1	1	0	0.111	0.111	0.111	0
P01706	IGLV2-11	Immunoglobulin lambda variable 2-11	X		0	0	0	0	0	0	0	0	0	0	0	0	0	0	1	0	0	0	0	0	0	0	0	0	0	0	0	0	0	0	0	0	0	0	1	0	0	0	0	0	0	0	0	0	0
A0A075B6J9	IGLV2-18	Immunoglobulin lambda variable 2-18	X		0	0	0	1	0	0	0	1	0	1	0	1	1	0	0	0	0	0	0	0	0	0	0	1	0	0	0	1	0	1	0	1	1	0	0	0	0	0	0	0	0	0	0	0.11	0
P01715	IGLV3-1	Immunoglobulin lambda variable 3-1	X		0	0	0	0	0	0	0	0	0	1	0	0	0	0	0	0	0	0	0	0	0	0	0	0	0	0	0	0	0	4	0	0	0	0	0	0	0	0	0	0	0	0	0	0	0
A0A075B6K4	IGLV3-10	Immunoglobulin lambda variable 3-10	X		0	2	1	0	0	0	0	1	0	0	1	1	3	2	0	0	0	1	0	1	0	2	1	0	0	0	0	1	0	0	1	1	3	2	0	0	0	1	0	2	0	0.191	0.07	0	0
A0A075B6K2	IGLV3-12	Immunoglobulin lambda variable 3-12	X		0	1	0	0	0	0	0	0	0	0	0	0	0	0	0	0	0	0	0	0	0	1	0	0	0	0	0	0	0	0	0	0	0	0	0	0	0	0	0	0	0	0.139	0	0	0
A0A075B6K0	IGLV3-16	HCG2041221 (Fragment)	X		0	0	0	0	0	0	0	0	0	0	0	0	0	2	0	0	0	0	0	0	0	0	0	0	0	0	0	0	0	0	0	0	0	2	0	0	0	0	0	0	0	0	0	0	0
P01714	IGLV3-19	Immunoglobulin lambda variable 3-19	X		0	0	1	0	0	0	0	0	0	1	1	1	1	1	0	0	0	0	0	0	0	0	1	0	0	0	0	0	0	3	2	3	1	1	0	0	0	0	0	0	0	0	0.196	0	0
A0A075B6J7	IGLV3-21	Protein IGLV3-21 (Fragment)	X		0	0	0	0	0	0	0	0	0	0	0	0	0	2	0	0	0	0	0	0	0	0	0	0	0	0	0	0	0	0	0	0	0	2	0	0	0	0	0	0	0	0	0	0	0
P80748	IGLV3-21	Immunoglobulin lambda variable 3-21	X		1	1	1	1	1	0	1	1	0	1	1	2	2	1	1	1	1	1	1	1	1	3	3	2	2	1	1	1	0	1	5	6	4	1	1	1	1	1	1	4	0.137	0.137	0.137	0.137	0.137
A0A075B6J4	IGLV3-25	Protein IGLV3-25 (Fragment)	X		0	0	0	0	0	0	0	0	0	0	0	1	1	2	0	0	0	0	0	0	0	0	0	0	0	0	0	0	0	0	0	1	1	2	0	0	0	0	0	0	0	0	0	0	0
P01717	IGLV3-25	Immunoglobulin lambda variable 3-25	X		0	1	1	0	0	0	0	0	0	0	1	1	1	1	0	0	0	0	0	0	0	1	1	0	0	0	0	0	0	0	4	4	3	1	0	0	0	0	0	0	0	0.179	0.179	0	0
P01718	IGLV3-27	Immunoglobulin lambda variable 3-27	X		0	1	1	0	0	0	0	0	1	0	0	0	0	0	0	0	0	0	0	2	0	1	2	0	0	0	0	0	1	0	0	0	0	0	0	0	0	0	0	2	0	0.142	0.142	0	0
P01721	IGLV6-57	Immunoglobulin lambda variable 6-57	X		1	1	1	1	0	0	0	0	0	1	0	0	0	0	1	0	0	1	1	1	2	1	1	1	0	0	0	0	0	1	0	0	0	0	1	0	0	1	1	1	0.171	0.171	0.171	0.171	0
P04211	IGLV7-43	Immunoglobulin lambda variable 7-43	X		0	0	0	0	0	0	0	0	0	2	0	0	0	0	0	0	0	0	0	0	0	0	0	0	0	0	0	0	0	2	0	0	0	0	0	0	0	0	0	0	0	0	0	0	0
A0A075B6I0	IGLV8-61	Immunoglobulin lambda variable 8-61	X		0	1	1	0	0	0	0	0	0	2	0	0	1	2	0	0	0	0	0	1	0	2	2	0	0	0	0	0	0	3	0	0	1	2	0	0	0	0	0	1	0	0.074	0.074	0	0
A0A0B4J1Y8	IGLV9-49	Immunoglobulin lambda variable 9-49	X		1	0	1	0	0	0	0	0	0	1	0	1	0	2	0	0	0	0	0	1	1	0	1	0	0	0	0	0	0	1	0	1	0	2	0	0	0	0	0	1	0.081	0	0.081	0	0
Q969P0	IGSF8	Immunoglobulin superfamily member 8	X		3	0	0	2	1	0	1	0	1	0	5	4	3	2	0	0	0	0	3	0	4	0	0	2	1	1	1	0	1	0	6	4	4	2	0	0	0	0	3	0	0.059	0	0	0.042	0.016
O95163	IKBKAP	Elongator complex protein 1			0	0	0	0	0	0	0	0	0	0	0	0	0	0	0	0	0	1	0	0	0	0	0	0	0	0	0	0	0	0	0	0	0	0	0	0	0	1	0	0	0	0	0	0	0
Q01638	IL1RL1	Interleukin-1 receptor-like 1			0	0	0	0	0	0	0	0	0	0	0	0	0	0	0	0	0	1	0	0	0	0	0	0	0	0	0	0	0	0	0	0	0	0	0	0	0	1	0	0	0	0	0	0	0
P40189	IL6ST	Interleukin-6 receptor subunit beta			0	0	1	0	2	0	0	1	0	0	1	0	0	0	0	0	0	0	0	0	0	0	2	0	2	0	0	1	0	0	1	0	0	0	0	0	0	0	0	0	0	0	0.019	0	0.019
Q12905	ILF2	Interleukin enhancer-binding factor 2			0	0	0	0	0	0	0	0	0	1	0	0	0	0	0	0	0	1	3	0	0	0	0	0	0	0	0	0	0	1	0	0	0	0	0	0	0	1	3	0	0	0	0	0	0
Q13418	ILK	Integrin-linked protein kinase			0	0	0	0	0	0	0	0	0	0	0	0	0	0	0	0	0	1	0	0	0	0	0	0	0	0	0	0	0	0	0	0	0	0	0	0	0	1	0	0	0	0	0	0	0
Q16891	IMMT	MIC complex subunit MIC60			0	0	1	0	0	0	0	0	0	0	0	0	0	0	0	0	0	0	0	0	0	0	1	0	0	0	0	0	0	0	0	0	0	0	0	0	0	0	0	0	0	0	0.021	0	0
P29218	IMPA1	Inositol monophosphatase 1			0	0	0	0	0	0	0	0	0	1	1	3	0	0	0	0	0	2	3	0	0	0	0	0	0	0	0	0	0	1	1	4	0	0	0	0	0	4	3	0	0	0	0	0	0
Q9NX62	IMPAD1	Inositol monophosphatase 3			1	0	2	0	0	0	0	0	0	0	5	0	1	2	0	0	0	0	0	0	1	0	3	0	0	0	0	0	0	0	6	0	1	2	0	0	0	0	0	0	0.028	0	0.159	0	0
Q16352	INA	Alpha-internexin			0	0	0	0	0	0	0	0	0	1	1	1	1	0	1	1	0	1	1	1	0	0	0	0	0	0	0	0	0	1	3	2	1	0	1	1	0	3	1	1	0	0	0	0	0
P49441	INPP1	Inositol polyphosphate 1-phosphatase			0	0	0	0	0	0	0	0	0	1	0	1	0	0	0	0	0	2	0	0	0	0	0	0	0	0	0	0	0	1	0	1	0	0	0	0	0	2	0	0	0	0	0	0	0
Q9NVR2	INTS10	Integrator complex subunit 10			0	0	0	0	0	0	0	0	0	0	0	0	0	0	0	0	0	0	0	1	0	0	0	0	0	0	0	0	0	0	0	0	0	0	0	0	0	0	0	1	0	0	0	0	0
O00410	IPO5	Importin-5			0	0	0	0	0	0	0	0	0	4	0	2	0	0	1	3	0	2	5	3	0	0	0	0	0	0	0	0	0	4	0	2	0	0	1	3	0	2	5	3	0	0	0	0	0
O95373	IPO7	Importin-7			0	0	0	0	0	0	0	0	0	2	0	0	0	0	0	0	0	0	0	1	0	0	0	0	0	0	0	0	0	2	0	0	0	0	0	0	0	0	0	1	0	0	0	0	0
Q96P70	IPO9	Importin-9			0	0	0	0	0	0	0	0	0	0	0	0	0	0	0	0	0	1	0	0	0	0	0	0	0	0	0	0	0	0	0	0	0	0	0	0	0	2	0	0	0	0	0	0	0
P46940	IQGAP1	Ras GTPase-activating-like protein IQGAP1			0	0	0	0	0	0	0	0	0	14	3	14	3	0	10	12	0	29	17	13	0	0	0	0	0	0	0	0	0	17	3	16	3	0	10	12	0	32	18	14	0	0	0	0	0
P48200	IREB2	Iron-responsive element-binding protein 2			0	0	1	0	0	0	0	0	0	0	0	0	0	0	0	0	0	0	0	0	0	0	1	0	0	0	0	0	0	0	0	0	0	0	0	0	0	0	0	0	0	0	0.018	0	0
P05161	ISG15	Ubiquitin-like protein ISG15			0	1	0	0	0	0	0	0	0	3	0	0	0	0	0	0	0	1	0	0	0	1	0	0	0	0	0	0	0	3	0	0	0	0	0	0	0	1	0	0	0	0.091	0	0	0
O14498	ISLR	Immunoglobulin superfamily containing leucine-rich repeat protein	X		0	0	0	2	0	0	0	0	0	0	0	1	0	0	0	0	0	0	0	0	0	0	0	2	0	0	0	0	0	0	0	1	0	0	0	0	0	0	0	0	0	0	0	0.049	0
Q96CN7	ISOC1	Isochorismatase domain-containing protein 1			0	0	0	0	0	0	0	0	0	0	0	0	0	0	0	1	0	1	0	0	0	0	0	0	0	0	0	0	0	0	0	0	0	0	0	1	0	1	0	0	0	0	0	0	0
Q96AB3	ISOC2	Isochorismatase domain-containing protein 2			0	0	0	0	0	0	0	0	0	0	0	0	0	0	0	0	0	1	0	0	0	0	0	0	0	0	0	0	0	0	0	0	0	0	0	0	0	2	0	0	0	0	0	0	0
P53990	IST1	IST1 homolog			0	0	0	0	0	0	0	0	0	0	0	2	0	0	1	1	0	0	1	0	0	0	0	0	0	0	0	0	0	0	0	2	0	0	1	1	0	0	1	0	0	0	0	0	0
Q9NPH2	ISYNA1	Inositol-3-phosphate synthase 1			0	0	0	0	0	0	0	0	0	5	1	5	0	0	4	4	0	1	6	4	0	0	0	0	0	0	0	0	0	7	1	6	0	0	4	4	0	1	6	4	0	0	0	0	0
P56199	ITGA1	Integrin alpha-1			0	0	0	0	0	0	0	0	0	0	1	5	0	0	0	0	0	0	0	0	0	0	0	0	0	0	0	0	0	0	1	6	0	0	0	0	0	0	0	0	0	0	0	0	0
F1C628	ITGA2	Platelet glycoprotein Ia (Fragment)			0	0	0	0	0	0	0	0	0	0	0	0	0	0	0	0	0	0	1	0	0	0	0	0	0	0	0	0	0	0	0	0	0	0	0	0	0	0	1	0	0	0	0	0	0
P06756	ITGAV	Integrin alpha-V			0	0	0	0	0	0	0	0	0	1	0	0	0	0	0	0	0	1	0	0	0	0	0	0	0	0	0	0	0	1	0	0	0	0	0	0	0	1	0	0	0	0	0	0	0
P05556	ITGB1	Integrin beta-1			0	0	0	0	0	0	0	0	1	1	2	5	0	0	2	0	0	4	6	0	0	0	0	0	0	0	0	0	1	1	2	5	0	0	2	0	0	5	6	0	0	0	0	0	0
P05107	ITGB2	Integrin beta-2			0	0	0	0	0	0	0	0	0	0	0	1	0	0	0	0	0	0	0	0	0	0	0	0	0	0	0	0	0	0	0	1	0	0	0	0	0	0	0	0	0	0	0	0	0
P19827	ITIH1	Inter-alpha-trypsin inhibitor heavy chain H1	X		1	7	8	2	1	0	1	9	0	6	1	1	14	9	4	7	4	11	6	11	1	8	8	2	1	1	1	10	0	6	1	1	17	11	5	7	4	11	7	11	0.011	0.117	0.137	0.022	0.021
P19823	ITIH2	Inter-alpha-trypsin inhibitor heavy chain H2	X		1	7	7	2	0	0	0	10	4	7	1	3	13	9	7	7	6	10	6	8	1	7	7	2	0	0	0	11	4	7	1	3	14	10	8	7	6	11	6	8	0.012	0.131	0.149	0.032	0
Q06033	ITIH3	Inter-alpha-trypsin inhibitor heavy chain H3	X		0	0	0	0	0	0	0	0	0	3	0	0	2	2	4	0	0	7	5	0	0	0	0	0	0	0	0	0	0	3	0	0	2	2	4	0	0	7	5	0	0	0	0	0	0
Q14624	ITIH4	Inter-alpha-trypsin inhibitor heavy chain H4	X		12	11	11	3	3	0	4	7	8	17	3	2	20	9	16	8	8	17	19	20	13	11	12	3	4	4	5	8	8	19	3	2	27	10	17	8	8	18	23	25	0.176	0.174	0.205	0.042	0.047
Q86UX2	ITIH5	Inter-alpha-trypsin inhibitor heavy chain H5	X		3	5	5	3	0	0	0	1	0	0	1	0	1	2	0	0	0	0	0	4	3	5	5	3	0	0	0	1	0	0	1	0	1	2	0	0	0	0	0	4	0.032	0.066	0.079	0.038	0
Q9BY32	ITPA	Inosine triphosphate pyrophosphatase			0	0	0	0	0	0	0	0	0	0	1	2	0	0	0	0	0	0	0	0	0	0	0	0	0	0	0	0	0	0	1	2	0	0	0	0	0	0	0	0	0	0	0	0	0
Q13572	ITPK1	Inositol-tetrakisphosphate 1-kinase			0	0	0	0	0	0	0	0	0	1	0	0	0	0	0	1	0	2	0	0	0	0	0	0	0	0	0	0	0	1	0	0	0	0	0	1	0	2	0	0	0	0	0	0	0
P01591	JCHAIN	Immunoglobulin J chain	X		1	0	0	0	0	0	0	0	0	3	0	1	3	2	0	0	1	2	0	1	1	0	0	0	0	0	0	0	0	3	0	1	12	3	0	0	1	2	0	2	0.075	0	0	0	0
P0C870	JMJD7	JmjC domain-containing protein 7			0	0	0	0	0	0	0	0	0	1	0	0	0	0	0	0	0	1	1	0	0	0	0	0	0	0	0	0	0	1	0	0	0	0	0	0	0	1	1	0	0	0	0	0	0
P14923	JUP	Junction plakoglobin			0	1	0	0	0	0	0	0	0	0	1	1	0	0	0	0	0	0	0	0	0	1	0	0	0	0	0	0	0	0	1	1	0	0	0	0	0	0	0	0	0	0.016	0	0	0
Q15046	KARS	Lysine--tRNA ligase			0	0	0	0	0	0	0	0	0	0	0	2	0	0	0	2	0	1	4	0	0	0	0	0	0	0	0	0	0	0	0	2	0	0	0	2	0	1	5	0	0	0	0	0	0
O94819	KBTBD11	Kelch repeat and BTB domain-containing protein 11			0	0	0	0	0	0	0	0	0	3	1	2	0	0	0	0	0	3	0	0	0	0	0	0	0	0	0	0	0	3	1	2	0	0	0	0	0	3	0	0	0	0	0	0	0
Q9NS61	KCNIP2	Kv channel-interacting protein 2			0	0	0	1	0	0	0	0	0	0	0	0	0	0	0	0	0	0	0	0	0	0	0	1	0	0	0	0	0	0	0	0	0	0	0	0	0	0	0	0	0	0	0	0.044	0
O60928	KCNJ13	Inward rectifier potassium channel 13			0	0	0	0	0	0	0	0	0	2	0	2	0	0	1	1	0	0	2	1	0	0	0	0	0	0	0	0	0	2	0	3	0	0	1	1	0	0	2	1	0	0	0	0	0
Q96CX2	KCTD12	BTB/POZ domain-containing protein KCTD12			0	0	0	0	0	0	0	0	0	2	1	3	0	0	0	0	0	6	1	0	0	0	0	0	0	0	0	0	0	2	1	3	0	0	0	0	0	7	1	0	0	0	0	0	0
M0R1Y2	KDELR1	ER lumen protein-retaining receptor (Fragment)			0	0	0	0	0	0	0	0	0	0	0	1	0	0	0	0	0	0	0	0	0	0	0	0	0	0	0	0	0	0	0	1	0	0	0	0	0	0	0	0	0	0	0	0	0
Q92945	KHSRP	Far upstream element-binding protein 2			0	0	0	0	0	0	0	0	0	0	0	1	0	0	0	0	0	0	0	0	0	0	0	0	0	0	0	0	0	0	0	1	0	0	0	0	0	0	0	0	0	0	0	0	0
L0R6I7	KIAA0467	Alternative protein KIAA0467		X	0	0	1	0	0	0	0	0	0	0	0	0	0	0	0	0	0	0	0	0	0	0	1	0	0	0	0	0	0	0	0	0	0	0	0	0	0	0	0	0	0	0	0.153	0	0
Q2KHM9	KIAA0753	Uncharacterized protein KIAA0753		X	0	0	0	0	0	0	0	0	0	0	0	0	0	2	0	0	0	0	0	0	0	0	0	0	0	0	0	0	0	0	0	0	0	2	0	0	0	0	0	0	0	0	0	0	0
Q9ULL0	KIAA1210	Acrosomal protein KIAA1210		X	0	0	0	0	0	0	0	0	0	0	0	0	0	0	0	1	0	0	0	0	0	0	0	0	0	0	0	0	0	0	0	0	0	0	0	1	0	0	0	0	0	0	0	0	0
Q6FII2	KIAA1549	KIAA1549 protein			0	0	0	0	0	0	0	0	0	0	0	0	0	0	0	1	0	0	0	0	0	0	0	0	0	0	0	0	0	0	0	0	0	0	0	1	0	0	0	0	0	0	0	0	0
H0YDE5	KIAA1549L	UPF0606 protein KIAA1549L (Fragment)		X	1	0	0	0	1	0	1	0	0	0	0	0	0	0	1	0	1	0	0	0	1	0	0	0	2	0	1	0	0	0	0	0	0	0	1	0	1	0	0	0	0.014	0	0	0	0.019
Q6ZVL6	KIAA1549L	UPF0606 protein KIAA1549L		X	1	0	0	0	0	0	0	0	0	0	0	0	0	0	0	0	0	0	0	0	1	0	0	0	0	0	0	0	0	0	0	0	0	0	0	0	0	0	0	0	0.008	0	0	0	0
Q9ULH0	KIDINS220	Kinase D-interacting substrate of 220 kDa			0	0	0	0	0	0	0	0	0	0	0	0	0	0	0	1	0	0	0	0	0	0	0	0	0	0	0	0	0	0	0	0	0	0	0	1	0	0	0	0	0	0	0	0	0
Q96Q89	KIF20B	Kinesin-like protein KIF20B			0	0	0	0	0	0	1	1	0	0	0	0	0	0	0	0	0	0	0	0	0	0	0	0	0	1	1	1	0	0	0	0	0	0	0	0	0	0	0	0	0	0	0	0	0
Q12840	KIF5A	Kinesin heavy chain isoform 5A			0	0	0	0	0	0	0	0	0	2	0	4	0	0	0	1	0	5	3	0	0	0	0	0	0	0	0	0	0	2	0	5	0	0	0	1	0	5	3	0	0	0	0	0	0
P33176	KIF5B	Kinesin-1 heavy chain			0	0	0	0	0	0	0	0	0	3	0	3	0	0	0	0	0	6	0	1	0	0	0	0	0	0	0	0	0	4	0	3	0	0	0	0	0	7	0	1	0	0	0	0	0
Q96J84	KIRREL	Kin of IRRE-like protein 1			0	0	0	0	0	0	0	0	0	0	1	0	0	0	0	0	0	0	0	0	0	0	0	0	0	0	0	0	0	0	1	0	0	0	0	0	0	0	0	0	0	0	0	0	0
Q07866	KLC1	Kinesin light chain 1			0	0	0	0	0	0	0	0	0	0	0	2	0	0	0	0	0	3	2	0	0	0	0	0	0	0	0	0	0	0	0	3	0	0	0	0	0	3	2	0	0	0	0	0	0
Q92876	KLK6	Kallikrein-6			3	1	2	0	2	0	2	4	2	1	3	1	1	9	1	2	0	1	0	0	3	1	2	0	2	2	2	5	3	1	3	1	1	10	1	2	0	1	0	0	0.119	0.049	0.09	0	0.078
P03952	KLKB1	Plasma kallikrein	X		0	1	0	0	1	0	0	0	0	0	0	0	1	0	0	1	0	0	0	1	0	1	0	0	1	0	0	0	0	0	0	0	1	0	0	1	0	0	0	1	0	0.017	0	0	0.017
A0A024R3S9	KMO	Kynurenine 3-monooxygenase			0	0	0	0	0	0	0	1	0	0	0	0	0	0	0	0	0	0	0	0	0	0	0	0	0	0	0	1	0	0	0	0	0	0	0	0	0	0	0	0	0	0	0	0	0
O14686	KMT2D	Histone-lysine N-methyltransferase 2D			0	0	0	0	0	0	0	0	0	0	1	0	0	0	0	0	0	0	0	0	0	0	0	0	0	0	0	0	0	0	1	0	0	0	0	0	0	0	0	0	0	0	0	0	0
P01042	KNG1	Kininogen-1	X		4	6	2	3	2	0	2	5	4	2	2	5	5	0	4	1	3	3	4	4	4	7	2	3	4	4	3	6	5	2	2	5	5	0	4	1	3	3	4	4	0.067	0.07	0.03	0.05	0.036
Q14974	KPNB1	Importin subunit beta-1			0	0	0	0	0	0	0	0	0	3	2	3	0	0	0	4	0	11	1	3	0	0	0	0	0	0	0	0	0	3	2	3	0	0	0	4	0	12	1	3	0	0	0	0	0
P04264	KRT1	Keratin, type II cytoskeletal 1	X		21	27	9	27	13	0	19	3	9	14	24	29	30	24	18	16	15	2	18	29	42	108	11	125	19	15	24	3	11	17	64	209	83	48	19	19	24	2	31	77	0.352	0.457	0.165	0.441	0.211
P13645	KRT10	Keratin, type I cytoskeletal 10	X		17	28	11	24	15	0	16	9	15	16	16	19	21	22	19	19	19	0	13	25	25	64	11	67	19	19	21	11	16	17	63	63	56	33	22	24	25	0	14	45	0.363	0.42	0.264	0.399	0.322
Q99456	KRT12	Keratin, type I cytoskeletal 12	X		0	0	0	1	0	0	0	0	0	0	0	0	0	0	0	0	0	0	0	0	0	0	0	1	0	0	0	0	0	0	0	0	0	0	0	0	0	0	0	0	0	0	0	0.036	0
P13646	KRT13	Keratin, type I cytoskeletal 13	X		0	0	0	5	0	0	0	0	0	0	0	1	1	1	0	0	0	0	0	0	0	0	0	5	0	0	0	0	0	0	0	1	1	1	0	0	0	0	0	0	0	0	0	0.122	0
A1A4E9	KRT13	Keratin 13	X		0	0	0	1	0	0	0	0	0	0	0	0	0	0	0	0	0	0	0	0	0	0	0	1	0	0	0	0	0	0	0	0	0	0	0	0	0	0	0	0	0	0	0	0.015	0
P02533	KRT14	Keratin, type I cytoskeletal 14	X		5	8	1	11	0	0	2	0	0	7	5	6	11	5	2	0	1	0	1	8	6	9	1	15	0	0	2	0	0	7	6	7	20	5	2	0	1	0	1	10	0.138	0.246	0.04	0.301	0
P08779	KRT16	Keratin, type I cytoskeletal 16	X		5	12	0	14	0	0	3	0	0	10	5	2	13	10	3	1	0	0	1	13	5	14	0	19	0	0	3	0	0	12	9	2	23	12	3	1	0	0	1	14	0.15	0.304	0	0.345	0
Q04695	KRT17	Keratin, type I cytoskeletal 17	X		1	2	0	5	0	0	0	0	0	1	4	4	11	4	0	0	0	0	0	1	1	2	0	5	0	0	0	0	0	1	6	5	15	4	0	0	0	0	0	1	0.044	0.072	0	0.139	0
P05783	KRT18	Keratin, type I cytoskeletal 18	X		0	0	0	0	0	0	0	0	0	0	0	0	1	1	0	0	0	1	0	0	0	0	0	0	0	0	0	0	0	0	0	0	4	1	0	0	0	1	0	0	0	0	0	0	0
P08727	KRT19	Keratin, type I cytoskeletal 19	X		0	0	0	0	0	0	0	0	0	0	0	0	0	0	0	0	0	1	0	0	0	0	0	0	0	0	0	0	0	0	0	0	0	0	0	0	0	1	0	0	0	0	0	0	0
P35908	KRT2	Keratin, type II cytoskeletal 2 epidermal	X		19	28	7	22	12	0	13	2	3	7	15	21	22	23	12	14	11	1	9	23	25	46	7	51	17	17	17	2	4	8	36	52	34	28	12	14	15	1	9	29	0.441	0.54	0.15	0.426	0.199
P12035	KRT3	Keratin, type II cytoskeletal 3	X		0	0	0	1	0	0	0	0	0	1	0	0	1	0	0	0	0	0	0	0	0	0	0	1	0	0	0	0	0	1	0	0	2	0	0	0	0	0	0	0	0	0	0	0.018	0
P13647	KRT5	Keratin, type II cytoskeletal 5	X		7	15	0	14	1	0	3	0	0	8	3	3	8	2	0	0	1	0	0	10	7	18	0	25	1	0	3	0	0	9	5	4	13	2	0	0	1	0	0	11	0.132	0.283	0	0.283	0.019
P02538	KRT6A	Keratin, type II cytoskeletal 6A	X		0	0	0	2	0	0	0	0	0	2	1	0	5	3	0	0	0	0	0	0	0	0	0	4	0	0	0	0	0	2	2	0	5	3	0	0	0	0	0	0	0	0	0	0.035	0
P04259	KRT6B	Keratin, type II cytoskeletal 6B	X		0	0	0	1	0	0	0	0	0	0	4	2	7	6	0	0	0	0	0	0	0	0	0	1	0	0	0	0	0	0	4	2	12	7	0	0	0	0	0	0	0	0	0	0.03	0
P48668	KRT6C	Keratin, type II cytoskeletal 6C	X		3	6	0	8	0	0	1	0	0	7	0	0	0	0	0	2	0	0	0	2	3	8	0	10	0	2	1	0	0	7	0	0	0	0	0	2	0	0	0	2	0.096	0.135	0	0.168	0
	KRT71	Keratin, type II cytoskeletal 71	X		0	0	0	0	0	0	0	0	0	0	0	0	2	0	0	0	0	0	0	0	0	0	0	0	0	0	0	0	0	0	0	0	3	0	0	0	0	0	0	0	0	0	0	0	0
	KRT72	Keratin, type II cytoskeletal 72	X		0	0	0	0	0	0	0	0	0	0	0	0	1	0	0	0	0	0	0	0	0	0	0	0	0	0	0	0	0	0	0	0	1	0	0	0	0	0	0	0	0	0	0	0	0
Q86Y46	KRT73	Keratin, type II cytoskeletal 73	X		0	0	0	2	0	0	0	0	0	0	0	0	0	0	0	0	0	0	0	0	0	0	0	4	0	0	0	0	0	0	0	0	0	0	0	0	0	0	0	0	0	0	0	0.044	0
	KRT76	Keratin, type II cytoskeletal 2 oral	X		0	0	0	0	0	0	0	0	0	0	1	0	3	0	0	0	0	0	0	0	0	0	0	0	0	0	0	0	0	0	2	0	6	0	0	0	0	0	0	0	0	0	0	0	0
	KRT77	Keratin, type II cytoskeletal 1b	X		0	0	0	0	0	0	0	0	0	0	0	0	1	0	0	0	0	0	0	0	0	0	0	0	0	0	0	0	0	0	0	0	2	0	0	0	0	0	0	0	0	0	0	0	0
Q8N1N4	KRT78	Keratin, type II cytoskeletal 78	X		0	0	0	1	0	0	0	0	0	0	0	0	1	0	0	0	0	0	0	0	0	0	0	1	0	0	0	0	0	0	0	0	1	0	0	0	0	0	0	0	0	0	0	0.021	0
P05787	KRT8	Keratin, type II cytoskeletal 8	X		0	0	0	0	0	0	0	0	0	0	0	0	0	0	0	0	0	3	0	0	0	0	0	0	0	0	0	0	0	0	0	0	0	0	0	0	0	14	0	0	0	0	0	0	0
Q6KB66	KRT80	Keratin, type II cytoskeletal 80	X		0	1	0	2	0	0	0	0	0	0	0	0	0	0	0	0	0	0	0	0	0	1	0	2	0	0	0	0	0	0	0	0	0	0	0	0	0	0	0	0	0	0.029	0	0.055	0
Q9NSB2	KRT84	Keratin, type II cuticular Hb4	X		0	0	0	0	0	0	0	0	0	0	0	0	0	0	0	0	0	1	0	0	0	0	0	0	0	0	0	0	0	0	0	0	0	0	0	0	0	7	0	0	0	0	0	0	0
P35527	KRT9	Keratin, type I cytoskeletal 9	X		18	26	5	21	12	0	15	3	4	7	18	29	28	19	15	12	16	2	16	23	52	58	5	56	21	11	23	3	6	9	56	89	56	32	17	16	27	2	37	39	0.498	0.528	0.161	0.457	0.311
Q6VAB6	KSR2	Kinase suppressor of Ras 2			0	0	0	0	0	0	0	0	0	0	0	0	0	0	0	1	0	0	0	0	0	0	0	0	0	0	0	0	0	0	0	0	0	0	0	1	0	0	0	0	0	0	0	0	0
Q86UP2	KTN1	Kinectin			0	0	0	0	0	0	0	0	0	15	2	19	0	0	6	13	0	31	17	0	0	0	0	0	0	0	0	0	0	17	2	22	0	0	6	14	0	32	17	0	0	0	0	0	0
P32004	L1CAM	Neural cell adhesion molecule L1			0	0	0	0	0	0	0	1	0	2	1	0	0	0	0	0	0	2	0	0	0	0	0	0	0	0	0	1	0	2	1	0	0	0	0	0	0	2	0	0	0	0	0	0	0
Q96EM0	L3HYPDH	Trans-3-hydroxy-L-proline dehydratase			0	0	0	0	0	0	0	0	0	1	1	1	0	0	0	0	0	2	1	0	0	0	0	0	0	0	0	0	0	1	2	1	0	0	0	0	0	3	1	0	0	0	0	0	0
P24043	LAMA2	Laminin subunit alpha-2			16	16	12	9	8	0	4	3	6	7	18	19	19	2	7	8	2	6	14	8	20	16	13	9	8	0	4	3	6	7	23	21	23	2	7	8	2	6	15	8	0.077	0.065	0.054	0.042	0.035
Q16363	LAMA4	Laminin subunit alpha-4			1	5	0	0	0	0	0	0	0	0	4	2	4	2	1	0	0	0	0	0	1	5	0	0	0	0	0	0	0	0	4	2	5	2	1	0	0	0	0	0	0.009	0.045	0	0	0
O15230	LAMA5	Laminin subunit alpha-5			0	0	0	0	0	0	0	0	0	0	1	2	0	0	1	0	0	3	0	1	0	0	0	0	0	0	0	0	0	0	1	2	0	0	1	0	0	3	0	1	0	0	0	0	0
P07942	LAMB1	Laminin subunit beta-1			5	8	4	4	1	0	0	1	2	3	7	8	10	2	3	6	0	6	6	6	5	8	4	4	1	0	0	1	2	3	9	8	12	2	3	6	0	6	6	7	0.039	0.066	0.038	0.029	0.012
P55268	LAMB2	Laminin subunit beta-2			8	9	6	6	4	0	2	1	0	3	12	12	8	2	2	2	0	7	7	6	10	11	6	6	4	0	2	1	0	3	12	13	8	2	3	2	0	7	7	6	0.058	0.07	0.057	0.044	0.04
P11047	LAMC1	Laminin subunit gamma-1			9	13	9	6	5	0	7	0	2	9	16	12	11	2	5	6	3	11	14	9	10	13	9	6	7	0	7	0	2	9	20	13	16	2	5	6	4	11	14	10	0.097	0.117	0.088	0.047	0.054
Q9Y6N6	LAMC3	Laminin subunit gamma-3			3	2	1	0	0	0	0	0	0	0	2	1	0	2	0	0	0	1	0	0	3	2	1	0	0	0	0	0	0	0	2	1	0	2	0	0	0	1	0	0	0.022	0.021	0.007	0	0
P13473	LAMP2	Lysosome-associated membrane glycoprotein 2			0	0	0	0	0	0	0	0	0	0	0	0	1	2	0	0	0	0	0	0	0	0	0	0	0	0	0	0	0	0	0	0	1	2	0	0	0	0	0	0	0	0	0	0	0
Q9Y2Q5	LAMTOR2	Ragulator complex protein LAMTOR2			0	0	0	0	0	0	0	0	0	1	0	1	0	0	0	0	0	1	0	0	0	0	0	0	0	0	0	0	0	1	0	1	0	0	0	0	0	1	0	0	0	0	0	0	0
O43813	LANCL1	LanC-like protein 1			0	0	0	0	0	0	0	0	0	0	0	2	0	0	0	0	0	0	0	0	0	0	0	0	0	0	0	0	0	0	0	2	0	0	0	0	0	0	0	0	0	0	0	0	0
Q9NS86	LANCL2	LanC-like protein 2			0	0	0	0	0	0	0	0	0	0	0	0	0	0	0	0	0	0	1	0	0	0	0	0	0	0	0	0	0	0	0	0	0	0	0	0	0	0	1	0	0	0	0	0	0
P28838	LAP3	Cytosol aminopeptidase			0	0	0	0	0	0	0	0	0	7	1	3	0	0	2	12	0	9	10	3	0	0	0	0	0	0	0	0	0	7	1	3	0	0	2	13	0	9	13	3	0	0	0	0	0
Q9P2J5	LARS	Leucine--tRNA ligase, cytoplasmic			0	0	0	0	0	0	0	0	0	1	0	3	0	0	0	1	0	7	1	0	0	0	0	0	0	0	0	0	0	1	0	4	0	0	0	1	0	7	1	0	0	0	0	0	0
Q14847	LASP1	LIM and SH3 domain protein 1			0	0	0	0	0	0	0	0	0	0	0	1	0	0	0	0	0	0	0	0	0	0	0	0	0	0	0	0	0	0	0	1	0	0	0	0	0	0	0	0	0	0	0	0	0
K7ESD6	LASP1	LIM and SH3 domain protein 1			0	1	0	0	0	0	0	0	0	0	0	0	0	0	0	0	0	0	0	0	0	1	0	0	0	0	0	0	0	0	0	0	0	0	0	0	0	0	0	0	0	0.211	0	0	0
P18428	LBP	Lipopolysaccharide-binding protein			1	7	3	0	0	0	0	2	1	2	4	3	5	2	5	4	0	8	6	6	1	9	3	0	0	0	0	2	1	2	4	3	5	2	6	4	0	11	7	7	0.023	0.17	0.1	0	0
P04180	LCAT	Phosphatidylcholine-sterol acyltransferase			3	2	2	0	3	0	3	1	1	0	3	0	5	2	0	1	1	0	0	2	3	2	2	0	4	1	4	1	2	0	4	0	5	2	0	1	1	0	0	2	0.084	0.095	0.095	0	0.123
Q9UIC8	LCMT1	Leucine carboxyl methyltransferase 1			0	0	0	0	0	0	0	0	0	1	0	0	0	0	0	0	0	1	0	0	0	0	0	0	0	0	0	0	0	1	0	0	0	0	0	0	0	1	0	0	0	0	0	0	0
P13796	LCP1	Plastin-2			0	0	0	0	0	0	0	0	0	5	1	1	5	0	3	2	0	7	1	0	0	0	0	0	0	0	0	0	0	5	1	2	6	0	3	2	0	7	1	0	0	0	0	0	0
P00338	LDHA	L-lactate dehydrogenase A chain			2	0	0	0	0	0	0	0	0	10	5	7	6	2	7	10	0	10	8	10	2	0	0	0	0	0	0	0	0	12	6	7	6	2	7	10	0	14	13	11	0.057	0	0	0	0
P07195	LDHB	L-lactate dehydrogenase B chain			5	3	2	4	1	0	0	2	0	19	8	14	6	2	20	20	1	22	25	14	5	3	2	4	1	0	0	2	0	39	16	24	6	2	20	31	1	60	48	18	0.183	0.12	0.093	0.147	0.045
Q8NES3	LFNG	Beta-1,3-N-acetylgluc aminyltransferase lunatic fringe			2	0	1	0	0	0	0	0	0	0	2	0	1	0	0	0	0	0	0	0	2	0	1	0	0	0	0	0	0	0	2	0	2	0	0	0	0	0	0	0	0.071	0	0.042	0	0
P09382	LGALS1	Galectin-1	X		2	0	0	0	0	0	0	0	0	2	3	3	0	0	3	3	0	4	4	2	2	0	0	0	0	0	0	0	0	2	3	3	0	0	3	3	0	4	4	3	0.178	0	0	0	0
P17931	LGALS3	Galectin-3	X		0	0	0	0	0	0	0	0	0	2	0	3	0	0	0	0	0	3	3	0	0	0	0	0	0	0	0	0	0	2	0	3	0	0	0	0	0	3	4	0	0	0	0	0	0
Q08380	LGALS3BP	Galectin-3-binding protein	X		13	15	14	11	12	0	12	10	9	9	12	14	11	9	9	8	7	12	10	14	25	31	26	27	37	11	23	15	11	11	53	38	29	10	9	9	15	17	14	20	0.205	0.244	0.234	0.185	0.246
K7ES75	LGALS3BP	Galectin-3-binding protein (Fragment)	X		1	0	0	0	0	0	0	0	0	0	0	0	0	0	0	0	0	0	0	0	2	0	0	0	0	0	0	0	0	0	0	0	0	0	0	0	0	0	0	0	0.136	0	0	0	0
P47929	LGALS7	Galectin-7	X		0	1	0	1	0	0	0	0	0	0	0	0	0	0	0	0	0	0	0	0	0	1	0	1	0	0	0	0	0	0	0	0	0	0	0	0	0	0	0	0	0	0.103	0	0.103	0
Q3ZCW2	LGALSL	Galectin-related protein	X		0	0	0	0	0	0	0	0	0	0	0	0	0	0	0	0	0	1	0	0	0	0	0	0	0	0	0	0	0	0	0	0	0	0	0	0	0	1	0	0	0	0	0	0	0
Q8N135	LGI4	Leucine-rich repeat LGI family member 4			0	0	0	0	0	0	0	0	0	0	0	0	0	0	0	0	0	0	0	1	0	0	0	0	0	0	0	0	0	0	0	0	0	0	0	0	0	0	0	1	0	0	0	0	0
Q99538	LGMN	Legumain			0	0	0	0	0	0	0	0	0	0	1	0	0	0	0	0	0	1	0	0	0	0	0	0	0	0	0	0	0	0	1	0	0	0	0	0	0	1	0	0	0	0	0	0	0
Q5TDP6	LGSN	Lengsin			0	0	0	0	0	0	0	0	0	0	0	1	0	0	0	0	0	0	0	0	0	0	0	0	0	0	0	0	0	0	0	1	0	0	0	0	0	0	0	0	0	0	0	0	0
Q9H008	LHPP	Phospholysine phosphohistidine inorganic pyrophosphate phosphatase			0	0	0	0	0	0	0	0	0	1	0	0	0	0	0	3	0	3	1	0	0	0	0	0	0	0	0	0	0	1	0	0	0	0	0	3	0	4	1	0	0	0	0	0	0
Q9HAP6	LIN7B	Protein lin-7 homolog B			0	0	0	0	0	0	0	0	0	0	0	0	0	0	0	0	0	0	1	0	0	0	0	0	0	0	0	0	0	0	0	0	0	0	0	0	0	0	1	0	0	0	0	0	0
Q96FE5	LINGO1	Leucine-rich repeat and immunoglobulin-like domain-containing nogo receptor-interacting protein 1			0	0	2	0	0	0	0	0	0	0	0	0	0	0	0	0	0	0	0	0	0	0	2	0	0	0	0	0	0	0	0	0	0	0	0	0	0	0	0	0	0	0	0.052	0	0
Q15334	LLGL1	Lethal(2) giant larvae protein homolog 1			0	0	0	0	0	0	0	0	0	0	0	0	0	0	0	0	0	1	0	0	0	0	0	0	0	0	0	0	0	0	0	0	0	0	0	0	0	1	0	0	0	0	0	0	0
P49257	LMAN1	Protein ERGIC-53			0	0	0	1	0	0	0	0	0	0	1	1	0	0	0	0	0	0	0	0	0	0	0	1	0	0	0	0	0	0	1	1	0	0	0	0	0	0	0	0	0	0	0	0.039	0
Q12907	LMAN2	Vesicular integral-membrane protein VIP36			0	0	0	0	0	0	0	1	0	0	0	0	0	0	1	0	0	0	0	2	0	0	0	0	0	0	0	1	0	0	0	0	0	0	1	0	0	0	0	2	0	0	0	0	0
Q9NZU5	LMCD1	LIM and cysteine-rich domains protein 1			0	0	0	0	0	0	0	0	0	0	0	1	0	0	0	0	0	0	1	0	0	0	0	0	0	0	0	0	0	0	0	1	0	0	0	0	0	0	1	0	0	0	0	0	0
P02545	LMNA	Prelamin-A/C			0	0	0	0	0	0	0	0	0	0	0	0	0	0	0	0	0	10	10	0	0	0	0	0	0	0	0	0	0	0	0	0	0	0	0	0	0	10	10	0	0	0	0	0	0
Q03252	LMNB2	Lamin-B2			0	0	0	0	0	0	0	0	0	0	0	0	0	0	0	0	0	2	0	0	0	0	0	0	0	0	0	0	0	0	0	0	0	0	0	0	0	2	0	0	0	0	0	0	0
Q86V93	LOC100128510	LOC100128510 protein		X	0	0	0	0	0	0	0	0	0	0	0	0	0	0	0	0	0	0	1	1	0	0	0	0	0	0	0	0	0	0	0	0	0	0	0	0	0	0	1	1	0	0	0	0	0
Q17RD9	LOC200261	LOC200261 protein		X	0	0	0	0	0	0	0	0	1	0	0	0	0	0	0	0	0	0	0	0	0	0	0	0	0	0	0	0	1	0	0	0	0	0	0	0	0	0	0	0	0	0	0	0	0
P08519	LPA	Apolipoprotein(a)	X		0	0	0	0	0	0	0	0	0	0	0	0	0	0	0	0	0	1	0	0	0	0	0	0	0	0	0	0	0	0	0	0	0	0	0	0	0	1	0	0	0	0	0	0	0
P50851	LRBA	Lipopolysaccharide-responsive and beige-like anchor protein			0	0	0	0	0	0	0	0	0	1	0	0	0	0	0	0	0	1	0	0	0	0	0	0	0	0	0	0	0	1	0	0	0	0	0	0	0	1	0	0	0	0	0	0	0
P02750	LRG1	Leucine-rich alpha-2-glycoprotein			0	0	0	0	1	0	0	4	2	6	0	0	4	2	6	0	0	5	3	4	0	0	0	0	1	0	0	4	3	6	0	0	7	2	6	0	0	7	3	4	0	0	0	0	0.052
Q07954	LRP1	Prolow-density lipoprotein receptor-related protein 1			10	12	12	8	0	0	4	4	3	4	4	24	10	2	7	10	1	11	14	14	12	12	12	8	0	0	4	4	3	4	4	24	10	2	7	10	1	11	15	14	0.028	0.037	0.038	0.023	0
Q9NZR2	LRP1B	Low-density lipoprotein receptor-related protein 1B			2	0	0	0	0	0	0	0	0	0	0	0	0	2	0	0	0	0	1	0	2	0	0	0	0	0	0	0	0	0	0	0	0	2	0	0	0	0	1	0	0.005	0	0	0	0
O75096	LRP4	Low-density lipoprotein receptor-related protein 4			0	0	0	0	0	0	0	0	0	0	0	1	0	0	0	0	0	1	0	0	0	0	0	0	0	0	0	0	0	0	0	1	0	0	0	0	0	1	0	0	0	0	0	0	0
Q15048	LRRC14	Leucine-rich repeat-containing protein 14			0	0	0	0	0	0	0	0	0	0	0	0	0	0	0	0	0	1	0	0	0	0	0	0	0	0	0	0	0	0	0	0	0	0	0	0	0	1	0	0	0	0	0	0	0
A6NM11	LRRC37A2	Leucine-rich repeat-containing protein 37A2			0	0	0	0	0	0	0	0	0	0	0	0	0	0	0	0	0	1	0	0	0	0	0	0	0	0	0	0	0	0	0	0	0	0	0	0	0	3	0	0	0	0	0	0	0
O60309	LRRC37A3	Leucine-rich repeat-containing protein 37A3			0	0	0	0	0	0	0	0	0	1	0	0	0	0	0	0	0	1	0	0	0	0	0	0	0	0	0	0	0	2	0	0	0	0	0	0	0	2	0	0	0	0	0	0	0
Q8N1G4	LRRC47	Leucine-rich repeat-containing protein 47			0	0	0	0	0	0	0	0	0	1	0	2	0	0	0	0	0	2	1	0	0	0	0	0	0	0	0	0	0	1	0	2	0	0	0	0	0	2	1	0	0	0	0	0	0
Q9NT99	LRRC4B	Leucine-rich repeat-containing protein 4B			0	0	0	0	0	0	0	0	0	0	1	0	0	0	0	0	0	0	0	0	0	0	0	0	0	0	0	0	0	0	1	0	0	0	0	0	0	0	0	0	0	0	0	0	0
Q8N9N7	LRRC57	Leucine-rich repeat-containing protein 57			0	0	0	0	0	0	0	0	0	0	0	1	0	0	0	0	0	0	0	0	0	0	0	0	0	0	0	0	0	0	0	1	0	0	0	0	0	0	0	0	0	0	0	0	0
Q6P9F7	LRRC8B	Volume-regulated anion channel subunit LRRC8B			0	0	0	1	0	0	0	0	0	0	0	0	0	0	0	0	0	0	0	0	0	0	0	1	0	0	0	0	0	0	0	0	0	0	0	0	0	0	0	0	0	0	0	0.01	0
Q8TDW0	LRRC8C	Volume-regulated anion channel subunit LRRC8C			0	0	0	0	0	0	0	0	0	0	0	0	0	1	0	0	0	0	0	0	0	0	0	0	0	0	0	0	0	0	0	0	0	1	0	0	0	0	0	0	0	0	0	0	0
Q13449	LSAMP	Limbic system-associated membrane protein			1	1	1	0	1	0	0	1	0	0	1	1	1	2	1	1	1	1	1	0	1	1	1	0	1	1	0	1	0	0	1	1	2	2	1	1	1	1	1	0	0.047	0.047	0.047	0	0.047
Q9Y333	LSM2	U6 snRNA-associated Sm-like protein LSm2			0	0	0	0	0	0	0	0	0	0	0	0	0	0	0	0	0	1	0	0	0	0	0	0	0	0	0	0	0	0	0	0	0	0	0	0	0	1	0	0	0	0	0	0	0
P09960	LTA4H	Leukotriene A-4 hydrolase			0	0	0	0	0	0	0	0	0	15	0	4	0	0	12	11	0	23	16	11	0	0	0	0	0	0	0	0	0	16	0	4	0	0	12	11	0	25	24	11	0	0	0	0	0
Q14766	LTBP1	Latent-transforming growth factor beta-binding protein 1			0	0	0	0	0	0	0	0	0	0	1	0	0	0	0	0	0	0	0	0	0	0	0	0	0	0	0	0	0	0	1	0	0	0	0	0	0	0	0	0	0	0	0	0	0
Q14767	LTBP2	Latent-transforming growth factor beta-binding protein 2			0	0	0	1	0	0	0	0	0	0	0	3	0	0	0	0	0	2	0	0	0	0	0	1	0	0	0	0	0	0	0	3	0	0	0	0	0	2	0	0	0	0	0	0.008	0
Q8N2S1	LTBP4	Latent-transforming growth factor beta-binding protein 4			5	3	2	1	0	0	0	0	0	0	3	2	1	2	0	0	0	1	1	0	5	4	2	1	0	0	0	0	0	0	4	2	2	2	0	0	0	1	1	0	0.062	0.038	0.019	0.009	0
P02788	LTF	Lactotransferrin	X		0	0	0	1	0	0	0	0	0	0	0	0	7	2	0	0	2	0	7	2	0	0	0	1	0	0	0	0	0	0	0	0	8	2	0	0	2	0	7	2	0	0	0	0.028	0
P51884	LUM	Lumican			3	4	4	3	2	0	2	4	4	2	2	2	3	1	3	3	3	5	1	6	3	4	4	3	2	2	3	5	4	2	2	2	7	6	5	3	3	5	1	6	0.133	0.189	0.18	0.127	0.095
B7ZCA4	LY6G6E	Lymphocyte antigen 6 family member G6E			0	0	0	0	0	0	0	0	0	1	0	0	0	0	0	0	0	0	0	0	0	0	0	0	0	0	0	0	0	2	0	0	0	0	0	0	0	0	0	0	0	0	0	0	0
O94772	LY6H	Lymphocyte antigen 6H			0	0	0	0	0	0	0	0	0	0	0	0	1	1	1	0	0	0	0	1	0	0	0	0	0	0	0	0	0	0	0	0	1	5	1	0	0	0	0	1	0	0	0	0	0
O75608	LYPLA1	Acyl-protein thioesterase 1			0	0	0	0	0	0	0	0	0	0	1	2	0	0	1	1	0	0	2	0	0	0	0	0	0	0	0	0	0	0	2	2	0	0	1	1	0	0	2	0	0	0	0	0	0
E5RI35	LYPLA1	Acyl-protein thioesterase 1 (Fragment)			0	0	0	0	0	0	0	0	0	0	0	0	0	0	0	1	0	0	0	0	0	0	0	0	0	0	0	0	0	0	0	0	0	0	0	1	0	0	0	0	0	0	0	0	0
O95372	LYPLA2	Acyl-protein thioesterase 2			0	0	0	0	0	0	0	0	0	0	0	0	0	0	0	0	0	0	1	0	0	0	0	0	0	0	0	0	0	0	0	0	0	0	0	0	0	0	1	0	0	0	0	0	0
Q5VWZ2	LYPLAL1	Lysophospholipase-like protein 1			0	0	0	0	0	0	0	0	0	0	0	0	0	0	0	0	0	0	2	0	0	0	0	0	0	0	0	0	0	0	0	0	0	0	0	0	0	0	2	0	0	0	0	0	0
P61626	LYZ	Lysozyme C			0	2	0	0	1	0	1	2	1	3	0	1	1	1	2	0	0	0	2	1	0	2	0	0	1	0	1	2	1	7	0	1	1	4	2	0	0	0	2	1	0	0.135	0	0	0.081
Q8WZA0	LZIC	Protein LZIC			0	0	0	0	0	0	0	0	0	0	0	1	0	0	0	0	0	1	1	0	0	0	0	0	0	0	0	0	0	0	0	1	0	0	0	0	0	1	2	0	0	0	0	0	0
Q9NQ48	LZTFL1	Leucine zipper transcription factor-like protein 1			0	0	0	0	0	0	0	0	0	3	0	2	0	0	0	4	0	2	3	0	0	0	0	0	0	0	0	0	0	3	0	2	0	0	0	4	0	2	3	0	0	0	0	0	0
P20916	MAG	Myelin-associated glycoprotein			0	1	0	0	0	0	0	0	0	0	0	0	0	0	0	0	0	0	1	0	0	1	0	0	0	0	0	0	0	0	0	0	0	0	0	0	0	0	1	0	0	0.019	0	0	0
P43366	MAGEB1	Melanoma-associated antigen B1			0	0	0	0	0	0	0	0	1	0	0	0	0	0	0	0	0	0	0	0	0	0	0	0	0	0	0	0	1	0	0	0	0	0	0	0	0	0	0	0	0	0	0	0	0
Q9UJ55	MAGEL2	MAGE-like protein 2			0	0	0	0	0	0	0	0	0	1	0	0	0	1	0	0	0	0	0	0	0	0	0	0	0	0	0	0	0	1	0	0	0	3	0	0	0	0	0	0	0	0	0	0	0
A0A087WU53	MAGT1	Magnesium transporter protein 1			0	0	0	0	0	0	0	0	0	0	0	0	0	0	1	0	0	0	0	0	0	0	0	0	0	0	0	0	0	0	0	0	0	0	1	0	0	0	0	0	0	0	0	0	0
Q7Z304	MAMDC2	MAM domain-containing protein 2			0	0	0	0	0	0	0	0	0	0	1	1	1	1	1	0	0	0	0	0	0	0	0	0	0	0	0	0	0	0	1	1	1	3	1	0	0	0	0	0	0	0	0	0	0
P33908	MAN1A1	Mannosyl-oligosaccharide 1,2-alpha-mannosidase IA			1	0	0	0	0	0	0	0	0	1	0	0	1	0	0	0	0	0	1	4	1	0	0	0	0	0	0	0	0	1	0	0	1	0	0	0	0	0	1	5	0.025	0	0	0	0
Q9UKM7	MAN1B1	Endoplasmic reticulum mannosyl-oligosaccharide 1,2-alpha-mannosidase			0	0	0	0	0	0	0	0	0	0	1	0	0	0	0	0	0	0	0	0	0	0	0	0	0	0	0	0	0	0	1	0	0	0	0	0	0	0	0	0	0	0	0	0	0
Q16706	MAN2A1	Alpha-mannosidase 2			3	0	3	0	1	0	1	0	0	0	4	0	1	1	0	1	0	0	0	1	3	0	3	0	1	0	1	0	0	0	4	0	1	3	0	1	0	0	0	1	0.024	0	0.049	0	0.012
P49641	MAN2A2	Alpha-mannosidase 2x			8	2	0	2	1	0	1	1	1	1	10	5	5	1	7	10	0	0	5	9	9	2	0	2	2	0	1	1	1	1	14	5	7	3	7	10	0	0	6	9	0.09	0.028	0	0.023	0.01
Q9NTJ4	MAN2C1	Alpha-mannosidase 2C1			0	0	0	0	0	0	0	0	0	0	0	0	0	0	0	0	0	3	0	3	0	0	0	0	0	0	0	0	0	0	0	0	0	0	0	0	0	3	0	3	0	0	0	0	0
O00462	MANBA	Beta-mannosidase			3	0	0	0	0	0	0	0	0	0	0	0	0	0	0	0	0	0	0	0	3	0	0	0	0	0	0	0	0	0	0	0	0	0	0	0	0	0	0	0	0.041	0	0	0	0
P27338	MAOB	Amine oxidase [flavin-containing] B			0	0	0	0	0	0	0	0	0	1	0	0	0	0	0	0	0	0	0	0	0	0	0	0	0	0	0	0	0	1	0	0	0	0	0	0	0	0	0	0	0	0	0	0	0
P78559	MAP1A	Microtubule-associated protein 1A			0	0	0	0	0	0	0	0	0	1	0	2	0	0	0	1	0	2	1	0	0	0	0	0	0	0	0	0	0	1	0	2	0	0	0	1	0	2	1	0	0	0	0	0	0
P46821	MAP1B	Microtubule-associated protein 1B			0	0	0	0	0	0	0	0	0	10	0	8	0	0	6	1	0	9	19	0	0	0	0	0	0	0	0	0	0	11	0	8	0	0	6	1	0	9	19	0	0	0	0	0	0
Q66K74	MAP1S	Microtubule-associated protein 1S			0	0	0	0	0	0	0	0	1	0	0	0	0	0	0	0	0	1	0	0	0	0	0	0	0	0	0	0	1	0	0	0	0	0	0	0	0	1	0	0	0	0	0	0	0
Q02750	MAP2K1	Dual specificity mitogen-activated protein kinase kinase 1			0	0	0	0	0	0	0	0	0	0	0	0	1	0	0	0	0	0	0	0	0	0	0	0	0	0	0	0	0	0	0	0	1	0	0	0	0	0	0	0	0	0	0	0	0
Q16584	MAP3K11	Mitogen-activated protein kinase kinase kinase 11			0	0	0	0	0	0	0	1	0	0	0	0	0	0	0	0	0	0	0	0	0	0	0	0	0	0	0	1	0	0	0	0	0	0	0	0	0	0	0	0	0	0	0	0	0
P27816	MAP4	Microtubule-associated protein 4			0	0	0	0	0	0	0	0	0	1	0	1	0	0	2	0	0	0	0	0	0	0	0	0	0	0	0	0	0	1	0	1	0	0	2	0	0	0	0	0	0	0	0	0	0
P28482	MAPK1	Mitogen-activated protein kinase 1			0	0	0	0	0	0	0	0	0	2	2	7	0	0	2	3	0	5	5	8	0	0	0	0	0	0	0	0	0	2	2	7	0	0	2	3	0	5	5	9	0	0	0	0	0
P27361	MAPK3	Mitogen-activated protein kinase 3			0	0	0	0	0	0	0	0	0	0	0	2	0	0	0	2	0	2	1	0	0	0	0	0	0	0	0	0	0	0	0	3	0	0	0	3	0	2	2	0	0	0	0	0	0
Q15691	MAPRE1	Microtubule-associated protein RP/EB family member 1			0	0	0	0	0	0	0	0	0	0	0	0	0	0	0	0	0	1	0	0	0	0	0	0	0	0	0	0	0	0	0	0	0	0	0	0	0	1	0	0	0	0	0	0	0
P10636	MAPT	Microtubule-associated protein tau			0	0	0	0	0	0	0	0	0	0	0	0	0	0	0	0	0	0	1	0	0	0	0	0	0	0	0	0	0	0	0	0	0	0	0	0	0	0	2	0	0	0	0	0	0
Q8TCQ1	MARCH1	E3 ubiquitin-protein ligase MARCH1			0	0	0	0	0	0	0	0	0	1	0	0	0	0	0	0	0	0	0	0	0	0	0	0	0	0	0	0	0	1	0	0	0	0	0	0	0	0	0	0	0	0	0	0	0
Q9H992	MARCH7	E3 ubiquitin-protein ligase MARCH7			0	0	0	0	0	0	0	0	0	0	0	1	0	0	0	0	0	0	0	0	0	0	0	0	0	0	0	0	0	0	0	1	0	0	0	0	0	0	0	0	0	0	0	0	0
P29966	MARCKS	Myristoylated alanine-rich C-kinase substrate			0	0	0	0	0	0	0	0	0	1	1	4	0	0	4	3	0	1	4	2	0	0	0	0	0	0	0	0	0	1	1	10	0	0	5	4	0	1	4	3	0	0	0	0	0
P49006	MARCKSL1	MARCKS-related protein			0	0	0	0	0	0	0	0	0	0	0	1	0	0	1	0	0	0	1	1	0	0	0	0	0	0	0	0	0	0	0	3	0	0	1	0	0	0	2	2	0	0	0	0	0
Q9UEW3	MARCO	Macrophage receptor MARCO			0	1	1	0	0	0	0	0	0	0	1	2	1	1	0	0	0	0	0	0	0	1	1	0	0	0	0	0	0	0	1	2	1	3	0	0	0	0	0	0	0	0.023	0.023	0	0
P27448	MARK3	MAP/microtubule affinity-regulating kinase 3			0	0	0	0	0	0	0	0	0	0	0	0	0	0	0	0	0	0	0	0	0	0	0	0	0	2	0	0	0	0	0	0	0	0	0	0	0	0	0	0	0	0	0	0	0
P56192	MARS	Methionine--tRNA ligase, cytoplasmic			0	0	0	0	0	0	0	0	0	3	0	0	0	0	0	0	0	6	0	1	0	0	0	0	0	0	0	0	0	3	0	0	0	0	0	0	0	7	0	1	0	0	0	0	0
P48740	MASP1	Mannan-binding lectin serine protease 1			1	3	0	1	1	0	0	1	0	0	0	0	2	1	0	0	0	2	0	3	1	3	0	1	1	0	0	1	0	0	0	0	4	3	0	0	0	2	0	3	0.021	0.08	0	0.021	0.037
O00187	MASP2	Mannan-binding lectin serine protease 2			0	0	0	0	0	0	0	0	0	2	0	0	0	0	0	0	0	0	0	3	0	0	0	0	0	0	0	0	0	2	0	0	0	0	0	0	0	0	0	3	0	0	0	0	0
P31153	MAT2A	S-adenosylmethionine synthase isoform type-2			0	0	0	0	0	0	0	0	0	0	0	0	0	0	1	2	0	3	5	0	0	0	0	0	0	0	0	0	0	0	0	0	0	0	1	2	0	3	5	0	0	0	0	0	0
Q9NZL9	MAT2B	Methionine adenosyltransferase 2 subunit beta			0	0	0	0	0	0	0	0	0	0	0	0	0	0	0	1	0	3	3	0	0	0	0	0	0	0	0	0	0	0	0	0	0	0	0	1	0	3	3	0	0	0	0	0	0
P43243	MATR3	Matrin-3			0	0	0	0	0	0	0	0	0	0	0	1	0	0	0	0	0	0	0	0	0	0	0	0	0	0	0	0	0	0	0	1	0	0	0	0	0	0	0	0	0	0	0	0	0
P02144	MB	Myoglobin			0	0	0	0	0	0	0	0	0	0	0	0	0	0	0	0	0	3	0	0	0	0	0	0	0	0	0	0	0	0	0	0	0	0	0	0	0	3	0	0	0	0	0	0	0
P11226	MBL2	Mannose-binding protein C			0	1	0	0	0	0	0	0	0	0	0	0	0	0	0	0	0	3	2	0	0	1	0	0	0	0	0	0	0	0	0	0	0	0	0	0	0	3	2	0	0	0.048	0	0	0
P02686	MBP	Myelin basic protein			0	0	0	0	0	0	0	0	0	0	2	4	0	0	0	1	0	0	2	0	0	0	0	0	0	0	0	0	0	0	3	13	0	0	0	1	0	0	2	0	0	0	0	0	0
P43121	MCAM	Cell surface glycoprotein MUC18			0	0	0	0	0	0	0	3	1	0	0	0	0	0	1	0	0	0	0	0	0	0	0	0	0	0	0	3	1	0	0	0	0	0	1	0	0	0	0	0	0	0	0	0	0
Q8NFP4	MDGA1	MAM domain-containing glycosylphosphatidylinositol anchor protein 1			0	1	1	1	0	0	0	0	0	0	0	1	0	0	0	0	0	0	0	0	0	1	1	1	0	0	0	0	0	0	0	1	0	0	0	0	0	0	0	0	0	0.017	0.017	0.017	0
P40925	MDH1	Malate dehydrogenase, cytoplasmic	X		0	0	0	0	0	0	0	0	0	4	3	5	0	0	6	8	0	6	9	6	0	0	0	0	0	0	0	0	0	6	3	7	0	0	6	8	0	6	10	6	0	0	0	0	0
P40926	MDH2	Malate dehydrogenase, mitochondrial	X		0	0	0	0	0	0	0	0	0	1	1	4	0	0	1	1	0	4	3	0	0	0	0	0	0	0	0	0	0	1	1	4	0	0	1	1	0	4	3	0	0	0	0	0	0
P48163	ME1	NADP-dependent malic enzyme			0	0	0	0	0	0	0	0	0	3	0	0	0	0	0	0	0	1	2	2	0	0	0	0	0	0	0	0	0	3	0	0	0	0	0	0	0	1	3	2	0	0	0	0	0
Q7Z7M0	MEGF8	Multiple epidermal growth factor-like domains protein 8			3	10	22	7	7	0	4	6	2	0	2	2	4	1	5	13	5	2	20	17	3	10	23	7	8	1	5	6	2	0	2	2	4	3	5	13	5	3	23	19	0.016	0.055	0.11	0.041	0.043
P50579	METAP2	Methionine aminopeptidase 2			0	0	0	0	0	0	0	0	0	0	0	0	0	0	0	0	0	0	1	0	0	0	0	0	0	0	0	0	0	0	0	0	0	0	0	0	0	0	1	0	0	0	0	0	0
P55083	MFAP4	Microfibril-associated glycoprotein 4			0	0	3	1	0	0	0	0	0	0	0	0	2	1	0	0	0	0	0	3	0	0	3	1	0	0	0	0	0	0	0	0	2	3	0	0	0	0	0	3	0	0	0.094	0.024	0
Q08431	MFGE8	Lactadherin			4	4	5	3	0	0	0	0	0	2	4	6	4	1	4	5	0	5	8	7	4	5	5	3	0	0	0	0	0	2	5	8	7	2	4	5	0	5	8	8	0.15	0.132	0.171	0.101	0
O95140	MFN2	Mitofusin-2			0	0	0	0	0	0	0	0	0	0	0	1	0	0	0	0	0	0	0	0	0	0	0	0	0	0	0	0	0	0	0	1	0	0	0	0	0	0	0	0	0	0	0	0	0
P26572	MGAT1	Alpha-1,3-mannosyl-glycoprotein 2-beta-N-acetylglucosaminyltransferase			0	0	0	0	0	0	0	0	0	0	2	0	0	1	0	0	0	0	0	2	0	0	0	0	0	0	0	0	0	0	2	0	0	2	0	0	0	0	0	2	0	0	0	0	0
O60502	MGEA5	Protein O-GlcNAcase			0	0	0	0	0	0	0	0	0	1	0	0	0	0	0	1	0	1	2	0	0	0	0	0	0	0	0	0	0	1	0	0	0	0	0	1	0	1	2	0	0	0	0	0	0
P08493	MGP	Matrix Gla protein			1	3	2	2	0	0	0	0	0	0	0	0	1	0	0	0	0	0	0	0	1	4	3	2	0	2	0	0	0	0	0	0	1	0	0	0	0	0	0	0	0.126	0.233	0.233	0.233	0
Q504T8	MIDN	Midnolin			0	0	0	0	0	0	0	0	0	0	0	1	0	0	0	0	0	0	0	0	0	0	0	0	0	0	0	0	0	0	0	1	0	0	0	0	0	0	0	0	0	0	0	0	0
Q8N344	MIER2	Mesoderm induction early response protein 2			0	0	1	0	0	0	0	0	0	0	0	0	0	0	0	0	0	0	0	0	0	0	1	0	0	0	0	0	0	0	0	0	0	0	0	0	0	0	0	0	0	0	0.035	0	0
P14174	MIF	Macrophage migration inhibitory factor			0	0	0	0	0	0	0	0	0	0	0	1	0	0	1	1	0	1	2	0	0	0	0	0	0	0	0	0	0	0	0	1	0	0	1	1	0	2	2	0	0	0	0	0	0
Q03111	MLLT1	Protein ENL			0	0	0	0	0	0	0	0	0	0	0	0	0	1	0	0	0	0	0	0	0	0	0	0	0	0	0	0	0	0	0	0	0	1	0	0	0	0	0	0	0	0	0	0	0
P50281	MMP14	Matrix metalloproteinase-14			0	0	0	0	0	0	0	0	0	0	1	1	0	0	0	0	0	0	0	0	0	0	0	0	0	0	0	0	0	0	1	1	0	0	0	0	0	0	0	0	0	0	0	0	0
P08253	MMP2	72 kDa type IV collagenase			0	2	2	3	1	0	2	2	2	2	1	4	2	1	2	5	2	1	4	10	0	2	2	4	1	1	2	2	2	2	1	4	3	2	2	5	2	1	4	11	0	0.047	0.047	0.076	0.029
P14780	MMP9	Matrix metalloproteinase-9			0	0	0	0	0	0	0	0	0	0	0	0	5	1	0	0	0	0	2	2	0	0	0	0	0	0	0	0	0	0	0	0	7	2	0	0	0	0	2	2	0	0	0	0	0
Q9H8L6	MMRN2	Multimerin-2			2	0	0	0	1	0	0	0	0	0	1	1	0	1	0	1	0	0	0	1	2	0	0	0	1	0	0	0	0	0	1	1	0	2	0	1	0	0	0	1	0.027	0	0	0	0.013
P41218	MNDA	Myeloid cell nuclear differentiation antigen			0	0	0	0	0	0	0	0	0	0	0	0	1	0	0	0	0	0	0	0	0	0	0	0	0	0	0	0	0	0	0	0	1	0	0	0	0	0	0	0	0	0	0	0	0
Q8NEH6	MNS1	Meiosis-specific nuclear structural protein 1			0	0	0	0	0	0	0	0	0	0	0	0	0	0	0	1	0	0	0	0	0	0	0	0	0	0	0	0	0	0	0	0	0	0	0	1	0	0	0	0	0	0	0	0	0
Q7L9L4	MOB1B	MOB kinase activator 1B			0	0	0	0	0	0	0	0	0	0	0	2	0	0	0	0	0	1	0	0	0	0	0	0	0	0	0	0	0	0	0	2	0	0	0	0	0	1	0	0	0	0	0	0	0
Q96BX8	MOB3A	MOB kinase activator 3A			0	0	0	0	0	0	0	0	0	0	0	0	0	0	0	0	0	1	0	0	0	0	0	0	0	0	0	0	0	0	0	0	0	0	0	0	0	1	0	0	0	0	0	0	0
Q16653	MOG	Myelin-oligodendrocyte glycoprotein			0	0	0	0	0	0	0	0	0	0	0	1	0	0	0	0	0	0	0	0	0	0	0	0	0	0	0	0	0	0	0	1	0	0	0	0	0	0	0	0	0	0	0	0	0
P40238	MPL	Thrombopoietin receptor			1	0	0	0	0	0	0	0	0	0	0	0	0	0	0	0	0	0	0	0	1	0	0	0	0	0	0	0	0	0	0	0	0	0	0	0	0	0	0	0	0.019	0	0	0	0
P05164	MPO	Myeloperoxidase			0	0	0	0	0	0	0	0	0	0	0	0	13	1	0	0	0	1	6	0	0	0	0	0	0	0	0	0	0	0	0	0	17	2	0	0	0	1	8	0	0	0	0	0	0
Q8N3R9	MPP5	MAGUK p55 subfamily member 5			0	0	0	0	0	0	0	1	0	0	0	0	0	0	0	0	0	0	0	0	0	0	0	0	0	0	0	1	0	0	0	0	0	0	0	0	0	0	0	0	0	0	0	0	0
Q9NZW5	MPP6	MAGUK p55 subfamily member 6			0	0	0	0	0	0	0	0	0	0	0	2	0	0	0	0	0	0	0	0	0	0	0	0	0	0	0	0	0	0	0	2	0	0	0	0	0	0	0	0	0	0	0	0	0
P25325	MPST	3-mercaptopyruvate sulfurtransferase			0	0	0	0	0	0	0	0	0	3	3	5	0	0	3	4	0	4	5	3	0	0	0	0	0	0	0	0	0	3	3	5	0	0	3	4	0	6	5	3	0	0	0	0	0
P22897	MRC1	Macrophage mannose receptor 1			7	6	7	5	0	0	0	1	1	5	0	13	14	1	6	22	0	9	17	17	8	6	7	5	0	0	0	1	1	5	0	13	16	2	6	22	0	9	18	17	0.063	0.056	0.078	0.04	0
Q9UBG0	MRC2	C-type mannose receptor 2			0	0	0	0	0	0	0	0	0	1	1	1	0	1	0	0	0	1	1	1	0	0	0	0	0	0	0	0	0	2	1	1	0	2	0	0	0	1	1	1	0	0	0	0	0
Q9BV20	MRI1	Methylthioribe-1-phosphate isomerase			0	0	0	0	0	0	0	0	0	1	0	0	0	0	0	0	0	0	1	0	0	0	0	0	0	0	0	0	0	1	0	0	0	0	0	0	0	0	1	0	0	0	0	0	0
A6NGR9	MROH6	Maestro heat-like repeat-containing protein family member 6			0	0	0	0	0	0	0	0	0	0	0	0	0	0	1	0	0	0	0	0	0	0	0	0	0	0	0	0	0	0	0	0	0	0	1	0	0	0	0	0	0	0	0	0	0
P82664	MRPS10	28S ribosomal protein S10, mitochondrial			0	0	0	0	0	0	0	0	0	0	0	1	0	0	0	0	0	0	0	0	0	0	0	0	0	0	0	0	0	0	0	1	0	0	0	0	0	0	0	0	0	0	0	0	0
P26038	MSN	Moesin			0	0	0	0	0	0	0	0	0	8	1	4	0	0	6	7	0	11	14	9	0	0	0	0	0	0	0	0	0	9	2	4	0	0	7	7	0	13	19	11	0	0	0	0	0
P26927	MST1	Hepatocyte growth factor-like protein			0	0	0	0	0	0	0	0	0	1	0	0	0	0	0	0	0	0	0	1	0	0	0	0	0	0	0	0	0	1	0	0	0	0	0	0	0	0	0	1	0	0	0	0	0
P47944	MT4	Metallothionein-4			0	0	0	0	0	0	0	0	1	0	0	0	0	0	0	0	0	0	0	0	0	0	0	0	0	0	0	0	1	0	0	0	0	0	0	0	0	0	0	0	0	0	0	0	0
Q13126	MTAP	S-methyl-5'-thioaden ine phosphorylase			0	0	0	0	0	0	0	0	0	0	1	1	0	0	1	0	0	0	2	0	0	0	0	0	0	0	0	0	0	0	1	1	0	0	1	0	0	0	2	0	0	0	0	0	0
P00403	MT-CO2	Cytochrome c oxidase subunit 2			0	0	0	0	0	0	0	0	0	0	1	1	0	0	0	0	0	0	0	0	0	0	0	0	0	0	0	0	0	0	1	1	0	0	0	0	0	0	0	0	0	0	0	0	0
E9PJP7	MTFR1L	Mitochondrial fission regulator 1-like			0	0	0	0	0	0	0	0	0	0	0	0	0	0	0	0	0	1	0	0	0	0	0	0	0	0	0	0	0	0	0	0	0	0	0	0	0	1	0	0	0	0	0	0	0
P11586	MTHFD1	C-1-tetrahydrofolate synthase, cytoplasmic			0	0	0	0	0	0	0	0	0	2	0	5	0	0	0	3	0	8	0	2	0	0	0	0	0	0	0	0	0	2	0	5	0	0	0	3	0	8	0	2	0	0	0	0	0
Q13496	MTM1	Myotubularin			0	0	0	0	0	0	0	0	0	1	0	0	0	0	0	0	0	1	0	0	0	0	0	0	0	0	0	0	0	1	0	0	0	0	0	0	0	1	0	0	0	0	0	0	0
Q13615	MTMR3	Myotubularin-related protein 3			0	0	0	0	0	0	0	0	1	0	0	0	0	0	0	0	0	0	0	0	0	0	0	0	0	0	0	0	1	0	0	0	0	0	0	0	0	0	0	0	0	0	0	0	0
P58546	MTPN	Myotrophin			0	0	0	0	0	0	0	0	0	1	1	2	0	0	0	0	0	1	1	0	0	0	0	0	0	0	0	0	0	1	1	2	0	0	0	0	0	1	1	0	0	0	0	0	0
Q96DR8	MUCL1	Mucin-like protein 1			0	0	0	1	0	0	0	0	0	0	0	0	0	0	0	0	0	0	0	0	0	0	0	1	0	0	0	0	0	0	0	0	0	0	0	0	0	0	0	0	0	0	0	0.1	0
P53602	MVD	Diphosphomevalonate decarboxylase			0	0	0	0	0	0	0	0	0	0	0	0	0	0	0	0	0	1	0	0	0	0	0	0	0	0	0	0	0	0	0	0	0	0	0	0	0	2	0	0	0	0	0	0	0
Q14764	MVP	Major vault protein			0	0	0	0	0	0	0	0	0	0	6	14	0	0	2	6	0	15	2	0	0	0	0	0	0	0	0	0	0	0	6	14	0	0	3	7	0	16	2	0	0	0	0	0	0
P20591	MX1	Interferon-induced GTP-binding protein Mx1			0	0	0	0	0	0	0	0	0	1	0	0	0	0	0	0	0	3	0	0	0	0	0	0	0	0	0	0	0	2	0	0	0	0	0	0	0	4	0	0	0	0	0	0	0
P20592	MX2	Interferon-induced GTP-binding protein Mx2			0	0	0	0	0	0	0	0	0	1	0	0	0	0	0	0	0	2	0	0	0	0	0	0	0	0	0	0	0	2	0	0	0	0	0	0	0	2	0	0	0	0	0	0	0
Q00872	MYBPC1	Myosin-binding protein C, slow-type	X		0	0	0	0	0	0	0	0	0	0	0	1	0	0	0	0	0	0	0	0	0	0	0	0	0	0	0	0	0	0	0	1	0	0	0	0	0	0	0	0	0	0	0	0	0
P12882	MYH1	Myosin-1	X		0	0	0	0	0	0	0	0	0	0	1	1	0	1	0	0	0	0	0	0	0	0	0	0	0	0	0	0	0	0	1	1	0	2	0	0	0	0	0	0	0	0	0	0	0
P35580	MYH10	Myosin-10	X		0	0	0	0	0	0	0	0	0	0	1	3	1	0	0	0	0	0	0	1	0	0	0	0	0	0	0	0	0	0	2	3	1	0	0	0	0	0	0	1	0	0	0	0	0
P35749	MYH11	Myosin-11	X		0	0	0	0	0	0	0	0	0	0	1	2	1	0	0	0	0	0	0	0	0	0	0	0	0	0	0	0	0	0	1	3	1	0	0	0	0	0	0	0	0	0	0	0	0
Q9UKX3	MYH13	Myosin-13	X		0	1	0	0	0	0	0	0	0	0	1	1	0	0	0	0	0	0	0	0	0	1	0	0	0	0	0	0	0	0	1	1	0	0	0	0	0	0	0	0	0	0.007	0	0	0
P13533	MYH6	Myosin-6	X		0	0	0	0	0	0	0	0	0	0	0	0	1	0	0	0	0	0	0	0	0	0	0	0	0	0	0	0	0	0	0	0	1	0	0	0	0	0	0	0	0	0	0	0	0
P12883	MYH7	Myosin-7	X		0	1	0	0	0	0	0	0	0	0	0	1	0	0	0	0	0	0	0	0	0	1	0	0	0	0	0	0	0	0	0	1	0	0	0	0	0	0	0	0	0	0.007	0	0	0
P35579	MYH9	Myosin-9	X		21	0	0	0	5	0	5	0	0	6	6	24	6	0	4	3	1	31	17	23	23	0	0	0	7	4	5	0	0	6	6	26	7	0	4	3	1	31	19	23	0.132	0	0	0	0.032
P05976	MYL1	Myosin light chain 1/3, skeletal muscle isoform	X		0	0	0	0	0	0	0	0	0	0	1	1	0	0	0	0	0	0	0	0	0	0	0	0	0	0	0	0	0	0	1	1	0	0	0	0	0	0	0	0	0	0	0	0	0
P19105	MYL12A	Myosin regulatory light chain 12A	X		3	0	0	0	0	0	0	0	0	0	2	2	1	0	0	0	0	6	2	2	3	0	0	0	0	0	0	0	0	0	2	2	1	0	0	0	0	6	2	2	0.228	0	0	0	0
P08590	MYL3	Myosin light chain 3	X		0	0	0	0	0	0	0	0	0	0	0	0	2	0	0	0	0	0	0	0	0	0	0	0	0	0	0	0	0	0	0	0	2	0	0	0	0	0	0	0	0	0	0	0	0
P60660	MYL6	Myosin light polypeptide 6	X		2	0	0	0	0	0	0	0	0	3	0	3	2	1	4	3	0	6	2	4	2	0	0	0	0	2	0	0	0	3	0	4	3	2	4	3	0	7	2	4	0.152	0	0	0	0
Q15746	MYLK	Myosin light chain kinase, smooth muscle	X		0	0	0	0	0	0	0	0	0	0	0	0	0	0	0	0	0	1	0	0	0	0	0	0	0	0	0	0	0	0	0	0	0	0	0	0	0	1	0	0	0	0	0	0	0
Q9NPC7	MYNN	Myoneurin	X		0	0	0	0	0	0	0	0	0	0	0	0	0	1	0	0	0	0	0	0	0	0	0	0	0	0	0	0	0	0	0	0	0	1	0	0	0	0	0	0	0	0	0	0	0
O00159	MYO1C	Unconventional myosin-Ic	X		0	0	0	0	0	0	0	0	0	0	0	2	0	0	0	0	0	0	0	0	0	0	0	0	0	0	0	0	0	0	0	2	0	0	0	0	0	0	0	0	0	0	0	0	0
Q12965	MYO1E	Unconventional myosin-Ie	X		0	0	0	0	0	0	0	0	0	0	0	0	0	0	0	0	0	1	0	0	0	0	0	0	0	0	0	0	0	0	0	0	0	0	0	0	0	1	0	0	0	0	0	0	0
Q9UM54	MYO6	Unconventional myosin-VI	X		0	0	0	0	0	0	0	0	0	1	0	0	0	0	0	0	0	1	2	1	0	0	0	0	0	0	0	0	0	1	0	0	0	0	0	0	0	1	2	1	0	0	0	0	0
Q99972	MYOC	Myocilin	X		1	2	0	0	0	0	0	0	0	0	1	0	0	0	0	0	0	0	0	0	1	2	0	0	0	0	0	0	0	0	1	0	0	0	0	0	0	0	0	0	0.022	0.054	0	0	0
Q9NZM1	MYOF	Myoferlin			0	0	0	0	0	0	0	0	0	0	3	9	0	0	2	0	0	0	5	2	0	0	0	0	0	0	0	0	0	0	3	9	0	0	2	0	0	0	5	2	0	0	0	0	0
Q86VE0	MYPOP	Myb-related transcription factor, partner of profilin			0	0	0	0	0	0	0	0	0	0	0	0	0	1	0	0	0	0	0	0	0	0	0	0	0	0	0	0	0	0	0	0	0	2	0	0	0	0	0	0	0	0	0	0	0
O15049	N4BP3	NEDD4-binding protein 3			1	0	0	0	0	0	0	0	0	0	0	0	0	0	0	0	0	0	0	0	1	0	0	0	0	0	0	0	0	0	0	0	0	0	0	0	0	0	0	0	0.026	0	0	0	0
Q9BXJ9	NAA15	N-alpha-acetyltransferase 15, NatA auxiliary subunit			0	0	0	0	0	0	0	0	0	0	0	0	0	0	0	0	0	1	0	0	0	0	0	0	0	0	0	0	0	0	0	0	0	0	0	0	0	1	0	0	0	0	0	0	0
G3V3I2	NAA30	N-alpha-acetyltransferase 30			0	0	0	0	0	0	0	0	0	0	0	1	0	0	0	0	0	0	0	0	0	0	0	0	0	0	0	0	0	0	0	1	0	0	0	0	0	0	0	0	0	0	0	0	0
Q9Y3Q0	NAALAD2	N-acetylated-alpha-linked acidic dipeptidase 2			0	0	0	0	0	0	0	0	0	0	0	2	0	0	0	0	0	0	0	0	0	0	0	0	0	0	0	0	0	0	0	2	0	0	0	0	0	0	0	0	0	0	0	0	0
Q13765	NACA	Nascent polypeptide-associated complex subunit alpha			0	0	0	0	0	0	0	0	0	0	0	0	0	0	0	0	0	1	4	0	0	0	0	0	0	0	0	0	0	0	0	0	0	0	0	0	0	1	4	0	0	0	0	0	0
E9PAV3	NACA	Nascent polypeptide-associated complex subunit alpha, muscle-specific form			0	0	0	0	0	0	0	0	0	0	1	1	0	0	0	0	0	0	0	0	0	0	0	0	0	0	0	0	0	0	1	1	0	0	0	0	0	0	0	0	0	0	0	0	0
Q13564	NAE1	NEDD8-activating enzyme E1 regulatory subunit			0	0	0	0	0	0	0	0	0	1	0	0	0	0	0	1	0	0	2	0	0	0	0	0	0	0	0	0	0	1	0	0	0	0	0	1	0	0	2	0	0	0	0	0	0
Q9UJ70	NAGK	N-acetyl-D-gluc amine kinase			0	0	0	0	0	0	0	0	0	2	0	0	0	0	1	3	0	6	4	3	0	0	0	0	0	0	0	0	0	2	0	0	0	0	1	3	0	6	4	3	0	0	0	0	0
P43490	NAMPT	Nicotinamide phosphoribosyltransferase			0	0	0	0	0	0	0	0	0	0	0	2	0	0	0	3	0	6	1	0	0	0	0	0	0	0	0	0	0	0	0	2	0	0	0	4	0	9	1	0	0	0	0	0	0
Q9NR45	NANS	Sialic acid synthase			0	0	0	0	0	0	0	0	0	2	0	0	0	0	0	1	0	0	1	0	0	0	0	0	0	0	0	0	0	3	0	0	0	0	0	1	0	0	1	0	0	0	0	0	0
P55209	NAP1L1	Nucleosome assembly protein 1-like 1			0	0	0	0	0	0	0	0	0	3	1	5	0	0	2	3	0	4	2	0	0	0	0	0	0	0	0	0	0	3	1	5	0	0	2	3	0	6	2	0	0	0	0	0	0
Q99733	NAP1L4	Nucleosome assembly protein 1-like 4			0	0	0	0	0	0	0	0	0	3	3	4	0	0	3	4	0	7	5	0	0	0	0	0	0	0	0	0	0	3	3	4	0	0	3	4	0	8	7	0	0	0	0	0	0
P54920	NAPA	Alpha-soluble NSF attachment protein			0	0	0	0	0	0	0	0	0	0	0	2	0	0	0	0	0	2	0	0	0	0	0	0	0	0	0	0	0	0	0	2	0	0	0	0	0	2	0	0	0	0	0	0	0
Q99747	NAPG	Gamma-soluble NSF attachment protein			0	0	0	0	0	0	0	0	0	0	1	0	0	0	0	0	0	0	0	0	0	0	0	0	0	0	0	0	0	0	1	0	0	0	0	0	0	0	0	0	0	0	0	0	0
Q6XQN6	NAPRT	Nicotinate phosphoribosyltransferase			0	0	0	0	0	0	0	0	0	0	0	0	0	0	0	0	0	3	0	0	0	0	0	0	0	0	0	0	0	0	0	0	0	0	0	0	0	4	0	0	0	0	0	0	0
O43776	NARS	Asparagine--tRNA ligase, cytoplasmic			0	0	0	0	0	0	0	0	0	8	2	6	0	0	5	9	0	10	9	2	0	0	0	0	0	0	0	0	0	9	2	7	0	0	6	10	0	13	10	2	0	0	0	0	0
Q8IW45	NAXD	ATP-dependent (S)-NAD(P)H-hydrate dehydratase			0	0	0	0	0	0	0	0	0	0	1	2	0	0	0	0	0	2	0	2	0	0	0	0	0	0	0	0	0	0	1	2	0	0	0	0	0	2	0	2	0	0	0	0	0
Q8NCW5	NAXE	NAD(P)H-hydrate epimerase			0	0	0	0	0	0	0	0	0	1	0	1	0	0	0	2	0	3	3	0	0	0	0	0	0	0	0	0	0	1	0	1	0	0	0	2	0	3	3	0	0	0	0	0	0
P41271	NBL1	Neuroblastoma suppressor of tumorigenicity 1			0	0	0	0	0	0	0	0	1	0	1	0	0	0	0	1	0	0	1	0	0	0	0	0	0	0	0	0	1	0	1	0	0	0	0	1	0	0	1	0	0	0	0	0	0
P13591	NCAM1	Neural cell adhesion molecule 1			11	4	3	8	8	0	9	8	4	4	7	5	7	1	6	5	7	5	10	7	24	4	3	11	10	5	10	9	5	4	12	5	9	2	6	6	7	5	19	8	0.159	0.101	0.07	0.112	0.155
O15394	NCAM2	Neural cell adhesion molecule 2			7	2	3	3	7	0	4	8	1	3	5	1	2	1	1	2	3	3	9	3	9	2	3	3	7	4	4	9	1	3	6	1	2	2	1	2	3	3	9	3	0.122	0.033	0.053	0.053	0.118
D3DSC5	NCAM2	Neural cell adhesion molecule 2, isoform CRA_a (Fragment)			0	0	0	0	0	0	0	0	0	0	0	0	0	0	0	1	0	0	1	0	0	0	0	0	0	0	0	0	0	0	0	0	0	0	0	1	0	0	1	0	0	0	0	0	0
O14594	NCAN	Neurocan core protein			3	0	2	0	2	0	0	4	0	2	0	0	0	1	1	1	1	0	2	6	3	0	2	0	2	0	0	4	0	2	0	0	0	2	1	1	1	0	2	6	0.023	0	0.021	0	0.021
Q9UBB6	NCDN	Neurochondrin			0	0	0	0	0	0	0	0	0	0	0	1	0	0	0	0	0	0	1	0	0	0	0	0	0	0	0	0	0	0	0	1	0	0	0	0	0	0	1	0	0	0	0	0	0
P19878	NCF2	Neutrophil cytosol factor 2			0	0	0	0	0	0	0	0	0	0	0	0	0	0	0	1	0	0	0	0	0	0	0	0	0	0	0	0	0	0	0	0	0	0	0	1	0	0	0	0	0	0	0	0	0
Q9Y2A7	NCKAP1	Nck-associated protein 1			0	0	0	0	0	0	0	0	0	0	0	2	0	0	0	0	0	0	1	0	0	0	0	0	0	0	0	0	0	0	0	2	0	0	0	0	0	0	1	0	0	0	0	0	0
P55160	NCKAP1L	Nck-associated protein 1-like			0	0	0	0	0	0	0	0	0	0	0	0	0	0	0	0	0	1	0	0	0	0	0	0	0	0	0	0	0	0	0	0	0	0	0	0	0	1	0	0	0	0	0	0	0
P19338	NCL	Nucleolin			0	0	0	0	0	0	0	0	0	1	3	10	0	0	4	0	0	3	6	0	0	0	0	0	0	0	0	0	0	1	3	11	0	0	4	0	0	3	6	0	0	0	0	0	0
Q9HCD5	NCOA5	Nuclear receptor coactivator 5			0	0	0	0	0	0	0	0	0	0	0	0	0	0	1	0	0	0	0	0	0	0	0	0	0	0	0	0	0	0	0	0	0	0	1	0	0	0	0	0	0	0	0	0	0
Q92597	NDRG1	Protein NDRG1			0	0	0	0	0	0	0	0	0	0	0	2	0	0	0	0	0	2	3	0	0	0	0	0	0	0	0	0	0	0	0	2	0	0	0	0	0	2	3	0	0	0	0	0	0
Q9UN36	NDRG2	Protein NDRG2			0	0	0	0	0	0	0	0	0	0	0	5	0	0	0	1	0	0	4	2	0	0	0	0	0	0	0	0	0	0	0	6	0	0	0	1	0	0	5	2	0	0	0	0	0
G3V285	NDRG2	Protein NDRG2 (Fragment)			0	0	0	0	0	0	0	0	0	0	0	0	0	0	0	0	0	0	1	0	0	0	0	0	0	0	0	0	0	0	0	0	0	0	0	0	0	0	1	0	0	0	0	0	0
G3V5H8	NDRG2	Protein NDRG2 (Fragment)			0	0	0	0	0	0	0	0	0	0	0	1	0	0	0	0	0	0	0	0	0	0	0	0	0	0	0	0	0	0	0	1	0	0	0	0	0	0	0	0	0	0	0	0	0
Q9ULP0	NDRG4	Protein NDRG4			0	0	0	0	0	0	0	0	0	0	0	1	0	0	0	0	0	0	0	0	0	0	0	0	0	0	0	0	0	0	0	1	0	0	0	0	0	0	0	0	0	0	0	0	0
Q16795	NDUFA9	NADH dehydrogenase [ubiquinone] 1 alpha subcomplex subunit 9, mitochondrial			0	0	0	0	0	0	0	0	0	0	0	0	0	0	0	0	0	0	2	0	0	0	0	0	0	0	0	0	0	0	0	0	0	0	0	0	0	0	2	0	0	0	0	0	0
O75489	NDUFS3	NADH dehydrogenase [ubiquinone] iron-sulfur protein 3, mitochondrial			0	0	0	0	0	0	0	0	0	0	0	1	0	0	0	0	0	0	0	0	0	0	0	0	0	0	0	0	0	0	0	1	0	0	0	0	0	0	0	0	0	0	0	0	0
P19404	NDUFV2	NADH dehydrogenase [ubiquinone] flavoprotein 2, mitochondrial			0	0	0	0	0	0	0	0	0	0	0	1	0	0	0	0	0	0	0	0	0	0	0	0	0	0	0	0	0	0	0	1	0	0	0	0	0	0	0	0	0	0	0	0	0
Q8N987	NECAB1	N-terminal EF-hand calcium-binding protein 1			0	0	0	0	0	0	0	0	0	2	0	0	0	0	0	0	0	0	1	0	0	0	0	0	0	0	0	0	0	2	0	0	0	0	0	0	0	0	1	0	0	0	0	0	0
Q8NC96	NECAP1	Adaptin ear-binding coat-associated protein 1			0	0	0	0	0	0	0	0	0	1	0	0	0	0	0	0	0	0	0	0	0	0	0	0	0	0	0	0	0	2	0	0	0	0	0	0	0	0	0	0	0	0	0	0	0
Q15843	NEDD8	Neural Precursor Cell Expressed, Developmentally Down-Regulated 8			0	0	0	0	0	0	0	0	0	0	0	0	0	0	0	0	0	0	1	0	0	0	0	0	0	0	0	0	0	0	0	0	0	0	0	0	0	0	1	0	0	0	0	0	0
P12036	NEFH	Neurofilament heavy polypeptide			0	0	0	0	0	0	0	0	0	0	0	0	0	0	0	0	0	0	2	0	0	0	0	0	0	0	0	0	0	0	0	0	0	0	0	0	0	0	3	0	0	0	0	0	0
P07196	NEFL	Neurofilament light polypeptide			0	0	0	0	0	0	0	0	0	1	0	0	0	0	0	0	0	1	4	0	0	0	0	0	0	0	0	0	0	2	0	0	0	0	0	0	0	1	5	0	0	0	0	0	0
P07197	NEFM	Neurofilament medium polypeptide			0	0	0	0	0	0	0	0	0	0	0	0	0	0	0	0	0	3	12	0	0	0	0	0	0	0	0	0	0	0	0	0	0	0	0	0	0	3	20	0	0	0	0	0	0
Q7Z3B1	NEGR1	Neuronal growth regulator 1			2	1	0	1	0	0	0	1	1	1	0	0	0	0	0	1	0	0	0	0	2	1	0	1	0	0	0	1	1	1	0	0	0	0	0	1	0	0	0	0	0.065	0.037	0	0.037	0
P51956	NEK3	Serine/threonine-protein kinase Nek3			0	0	0	0	0	0	0	0	0	0	0	0	0	0	0	0	0	0	0	1	0	0	0	0	0	0	0	0	0	0	0	0	0	0	0	0	0	0	0	1	0	0	0	0	0
Q8TD19	NEK9	Serine/threonine-protein kinase Nek9			0	0	0	0	0	0	0	0	0	0	0	0	0	0	0	0	0	1	0	0	0	0	0	0	0	0	0	0	0	0	0	0	0	0	0	0	0	1	0	0	0	0	0	0	0
Q99435	NELL2	Protein kinase C-binding protein NELL2			5	3	5	3	2	0	2	6	1	5	3	3	3	1	1	4	2	3	3	8	5	3	5	3	3	3	2	7	1	6	4	3	3	2	1	4	2	3	3	9	0.071	0.05	0.077	0.05	0.039
Q92859	NEO1	Neogenin			2	0	7	1	3	0	0	9	2	9	2	0	3	1	1	3	2	10	3	14	2	0	7	1	4	0	0	9	2	9	2	0	6	2	1	3	4	11	3	14	0.015	0	0.068	0.01	0.038
O94856	NFASC	Neurofascin			12	9	10	9	4	0	4	6	1	6	5	16	5	1	6	2	5	14	14	11	12	9	10	9	6	2	4	6	1	6	6	16	8	2	8	2	5	14	14	11	0.109	0.078	0.091	0.073	0.041
H7BY57	NFASC	Neurofascin (Fragment)			1	1	1	1	0	0	0	0	0	0	0	0	0	0	0	0	0	2	1	2	1	1	1	1	0	0	0	0	0	0	0	0	0	0	0	0	0	2	1	2	0.019	0.019	0.019	0.019	0
H7C0L6	NFASC	Neurofascin (Fragment)			0	0	0	0	0	0	0	0	0	0	0	2	0	0	0	0	0	0	0	0	0	0	0	0	0	0	0	0	0	0	0	2	0	0	0	0	0	0	0	0	0	0	0	0	0
X6RKN2	NFASC	Neurofascin (Fragment)			0	0	0	0	0	0	0	0	0	0	0	0	0	0	0	0	0	1	0	0	0	0	0	0	0	0	0	0	0	0	0	0	0	0	0	0	0	1	0	0	0	0	0	0	0
Q12986	NFX1	Transcriptional repressor NF-X1			0	0	0	0	0	0	0	0	0	1	0	0	0	0	0	0	0	0	0	0	0	0	0	0	0	0	0	0	0	1	0	0	0	0	0	0	0	0	0	0	0	0	0	0	0
Q8NBF2	NHLRC2	NHL repeat-containing protein 2			0	0	0	0	0	0	0	0	0	2	0	0	0	0	1	2	0	4	0	0	0	0	0	0	0	0	0	0	0	2	0	0	0	0	1	2	0	4	0	0	0	0	0	0	0
P14543	NID1	Nidogen-1			7	18	12	8	3	0	3	1	1	5	15	11	22	1	5	0	2	4	7	3	8	19	12	8	3	0	3	1	1	5	18	11	30	2	5	0	2	4	8	3	0.073	0.224	0.164	0.083	0.028
Q14112	NID2	Nidogen-2			6	9	6	4	2	0	1	1	1	2	8	8	6	1	1	2	3	1	0	1	6	10	6	4	3	0	1	1	1	4	8	8	10	2	1	2	3	1	0	1	0.052	0.097	0.073	0.045	0.033
Q9GZT8	NIF3L1	NIF3-like protein 1			0	0	0	0	0	0	0	0	0	3	0	0	0	0	0	2	0	2	1	1	0	0	0	0	0	0	0	0	0	3	0	0	0	0	0	2	0	2	1	2	0	0	0	0	0
Q86X76	NIT1	Nitrilase homolog 1			0	0	0	0	0	0	0	0	0	0	0	0	0	0	0	0	0	2	0	0	0	0	0	0	0	0	0	0	0	0	0	0	0	0	0	0	0	2	0	0	0	0	0	0	0
Q9NQR4	NIT2	Omega-amidase NIT2			0	0	0	0	0	0	0	0	0	0	1	1	0	0	0	0	0	0	2	0	0	0	0	0	0	0	0	0	0	0	1	1	0	0	0	0	0	0	3	0	0	0	0	0	0
Q17RQ9	NKPD1	NTPase KAP family P-loop domain-containing protein 1			0	0	0	0	0	0	0	0	0	0	0	1	0	0	0	0	0	0	0	0	0	0	0	0	0	0	0	0	0	0	0	2	0	0	0	0	0	0	0	0	0	0	0	0	0
Q8NFZ4	NLGN2	Neuroligin-2			0	0	0	0	0	0	0	0	0	0	0	2	0	0	0	0	0	0	0	0	0	0	0	0	0	0	0	0	0	0	0	2	0	0	0	0	0	0	0	0	0	0	0	0	0
Q9NZ94	NLGN3	Neuroligin-3			0	0	0	0	0	0	0	0	0	0	0	0	0	0	1	1	0	1	0	0	0	0	0	0	0	0	0	0	0	0	0	0	0	0	2	1	0	1	0	0	0	0	0	0	0
Q8N0W4	NLGN4X	Neuroligin-4, X-linked			0	1	1	0	0	0	0	0	0	0	0	0	0	0	0	0	0	1	0	0	0	1	1	0	0	0	0	0	0	0	0	0	0	0	0	0	0	1	0	0	0	0.016	0.016	0	0
Q7RTR0	NLRP9	NACHT, LRR and PYD domains-containing protein 9			0	0	0	0	0	0	0	1	0	0	0	0	0	0	0	0	0	0	0	0	0	0	0	0	0	0	0	1	0	0	0	0	0	0	0	0	0	0	0	0	0	0	0	0	0
P15531	NME1	Nucleide diphosphate kinase A			0	0	0	0	0	0	0	0	0	0	0	0	0	0	0	0	0	0	1	1	0	0	0	0	0	0	0	0	0	0	0	0	0	0	0	0	0	0	1	1	0	0	0	0	0
P22392	NME2	Nucleide diphosphate kinase B			0	0	0	0	0	0	0	0	0	5	0	1	0	0	3	2	0	5	4	2	0	0	0	0	0	0	0	0	0	7	0	1	0	0	3	3	0	6	4	2	0	0	0	0	0
P48745	NOV	Protein NOV homolog			0	0	0	0	1	0	0	0	0	0	0	0	0	0	0	0	0	0	0	0	0	0	0	0	1	1	0	0	0	0	0	0	0	0	0	0	0	0	0	0	0	0	0	0	0.034
Q9NQX5	NPDC1	Neural proliferation differentiation and control protein 1			1	0	0	1	1	0	1	0	0	0	1	0	1	1	0	0	0	0	0	0	1	0	0	1	1	2	1	0	0	0	1	0	1	2	0	0	0	0	0	0	0.043	0	0	0.043	0.043
Q8NDH3	NPEPL1	Probable aminopeptidase NPEPL1			0	0	0	0	0	0	0	0	0	0	0	0	0	0	0	0	0	1	0	0	0	0	0	0	0	0	0	0	0	0	0	0	0	0	0	0	0	1	0	0	0	0	0	0	0
P55786	NPEPPS	Puromycin-sensitive aminopeptidase			0	0	0	0	0	0	0	0	0	23	1	5	0	0	9	19	0	13	26	14	0	0	0	0	0	0	0	0	0	28	1	5	0	0	9	19	0	16	27	16	0	0	0	0	0
A6NEC2	NPEPPSL1	Puromycin-sensitive aminopeptidase-like protein			0	0	0	0	0	0	0	0	0	0	1	5	0	0	0	0	0	0	0	0	0	0	0	0	0	0	0	0	0	0	1	6	0	0	0	0	0	0	0	0	0	0	0	0	0
Q8TAT6	NPLOC4	Nuclear protein localization protein 4 homolog			0	0	0	0	0	0	0	0	0	1	0	1	0	0	0	0	0	2	0	0	0	0	0	0	0	0	0	0	0	1	0	1	0	0	0	0	0	3	0	0	0	0	0	0	0
P06748	NPM1	Nucleophosmin			0	1	0	1	0	0	0	0	0	0	0	0	0	0	4	0	0	1	0	0	0	1	0	2	0	0	0	0	0	0	0	0	0	0	4	0	0	2	0	0	0	0.071	0	0.071	0
Q9Y639	NPTN	Neuroplastin			0	0	0	0	0	0	0	0	0	1	1	3	0	0	3	3	0	2	2	4	0	0	0	0	0	0	0	0	0	1	2	6	0	0	3	3	0	2	2	5	0	0	0	0	0
Q15818	NPTX1	Neuronal pentraxin-1			2	2	4	2	2	0	3	2	2	2	3	3	4	1	4	2	0	3	3	0	4	2	4	3	3	3	5	2	3	2	4	4	5	2	4	2	0	4	3	0	0.06	0.06	0.116	0.06	0.06
P47972	NPTX2	Neuronal pentraxin-2			1	1	3	0	1	0	1	0	0	0	0	0	0	1	0	0	0	0	1	2	1	1	3	0	2	3	1	0	0	0	0	0	0	2	0	0	0	0	1	2	0.028	0.072	0.142	0	0.028
O95502	NPTXR	Neuronal pentraxin receptor			4	3	5	2	2	0	2	1	0	0	4	0	5	1	2	0	1	0	0	0	5	3	5	2	3	1	2	1	0	0	4	0	6	2	2	0	1	0	0	0	0.094	0.062	0.144	0.064	0.062
P15559	NQO1	NAD(P)H dehydrogenase [quinone] 1			0	0	0	0	0	0	0	0	0	2	0	3	0	0	0	5	0	0	5	4	0	0	0	0	0	0	0	0	0	2	0	3	0	0	0	5	0	0	6	5	0	0	0	0	0
P16083	NQO2	Ribosyldihydronicotinamide dehydrogenase [quinone]			0	0	0	0	0	0	0	0	0	1	0	0	0	0	0	0	0	0	2	0	0	0	0	0	0	0	0	0	0	1	0	0	0	0	0	0	0	0	2	0	0	0	0	0	0
E9PLL4	NR1H3	Oxysterols receptor LXR-alpha			0	0	0	0	0	0	0	0	0	0	0	0	0	0	0	0	1	0	0	0	0	0	0	0	0	0	0	0	0	0	0	0	0	0	0	0	1	0	0	0	0	0	0	0	0
P01111	NRAS	GTPase NRas			0	0	0	0	0	0	0	0	0	0	0	0	0	0	0	1	0	0	2	1	0	0	0	0	0	0	0	0	0	0	0	0	0	0	0	2	0	0	2	1	0	0	0	0	0
Q92823	NRCAM	Neuronal cell adhesion molecule			8	6	8	6	10	0	7	18	7	18	9	8	4	1	13	15	4	19	16	10	8	6	8	6	14	4	8	20	7	22	14	8	5	2	13	16	4	21	16	10	0.087	0.072	0.103	0.072	0.137
Q92686	NRGN	Neurogranin			0	0	0	0	0	0	0	0	0	0	0	0	0	0	0	1	0	0	0	0	0	0	0	0	0	0	0	0	0	0	0	0	0	0	0	1	0	0	0	0	0	0	0	0	0
O14786	NRP1	Neuropilin-1			1	6	3	1	0	0	0	0	0	2	0	3	6	1	0	0	0	0	0	7	1	7	3	1	0	0	0	0	0	3	0	3	6	2	0	0	0	0	0	7	0.014	0.115	0.061	0.014	0
O60462	NRP2	Neuropilin-2			0	2	2	0	0	0	0	0	0	0	0	4	0	1	0	3	0	2	1	8	0	2	2	0	0	0	0	0	0	0	0	4	0	2	0	3	0	2	1	8	0	0.037	0.037	0	0
Q9ULB1	NRXN1	Neurexin-1			7	5	7	3	5	0	4	5	0	2	6	1	9	1	2	0	0	3	2	10	9	5	7	3	9	0	6	5	0	3	7	1	10	2	2	0	0	3	2	11	0.064	0.055	0.064	0.022	0.058
P58400	NRXN1	Neurexin-1-beta			4	1	5	2	1	0	2	1	0	1	0	0	0	0	2	2	1	1	4	4	4	1	5	2	1	1	2	2	0	1	0	0	0	0	2	2	1	1	4	4	0.156	0.048	0.192	0.084	0.048
Q9P2S2	NRXN2	Neurexin-2			7	6	11	4	3	0	2	2	0	1	7	4	10	1	2	0	0	3	4	11	7	6	12	4	3	0	2	2	0	1	7	4	11	2	2	0	0	4	5	11	0.047	0.049	0.086	0.029	0.021
Q9Y4C0	NRXN3	Neurexin-3			13	6	17	5	8	0	6	10	0	3	3	5	5	8	4	0	4	6	5	12	13	6	18	5	10	4	6	10	0	3	3	5	5	21	4	0	4	6	5	13	0.117	0.057	0.139	0.04	0.075
A0A0C4DGK4	NRXN3	Neurexin-3-beta			0	0	0	0	0	0	0	0	0	0	0	0	1	8	0	0	0	0	0	0	0	0	0	0	0	0	0	0	0	0	0	0	2	19	0	0	0	0	0	0	0	0	0	0	0
A0A0U1RQC5	NRXN3	Neurexin-3-beta			0	0	1	0	0	0	0	0	0	0	0	0	0	0	0	0	0	0	1	0	0	0	1	0	0	0	0	0	0	0	0	0	0	0	0	0	0	0	1	0	0	0	0.007	0	0
P46459	NSF	Vesicle-fusing ATPase			0	0	0	0	0	0	0	0	0	0	0	3	0	0	0	0	0	2	0	0	0	0	0	0	0	0	0	0	0	0	0	3	0	0	0	0	0	2	0	0	0	0	0	0	0
Q9UNZ2	NSFL1C	NSFL1 cofactor p47			0	0	0	0	0	0	0	0	0	0	1	3	0	0	2	0	0	4	1	0	0	0	0	0	0	0	0	0	0	0	1	3	0	0	2	0	0	4	1	0	0	0	0	0	0
A0A140T9Z1	NSUN2	tRNA (cytosine(34)-C(5))-methyltransferase (Fragment)			0	0	0	0	0	0	0	0	0	0	0	0	0	0	0	0	0	0	1	0	0	0	0	0	0	0	0	0	0	0	0	0	0	0	0	0	0	0	1	0	0	0	0	0	0
Q8TCD5	NT5C	5'(3')-deoxyribonucleotidase, cytosolic type			0	0	0	0	0	0	0	0	0	1	0	0	0	0	0	1	0	1	0	0	0	0	0	0	0	0	0	0	0	2	0	0	0	0	0	1	0	1	0	0	0	0	0	0	0
P49902	NT5C2	Cytolic purine 5'-nucleotidase			0	0	0	0	0	0	0	0	0	0	0	1	0	0	3	5	0	4	4	1	0	0	0	0	0	0	0	0	0	0	0	1	0	0	4	7	0	4	4	1	0	0	0	0	0
Q5TFE4	NT5DC1	5'-nucleotidase domain-containing protein 1			0	0	0	0	0	0	0	0	0	1	0	0	0	0	0	3	0	1	0	0	0	0	0	0	0	0	0	0	0	1	0	0	0	0	0	3	0	1	0	0	0	0	0	0	0
P21589	NT5E	5'-nucleotidase			0	0	0	0	0	0	0	0	0	1	0	5	0	0	0	0	0	8	4	0	0	0	0	0	0	0	0	0	0	2	0	5	0	0	0	0	0	11	4	0	0	0	0	0	0
Q9P121	NTM	Neurotrimin			3	1	0	1	1	0	2	1	0	0	1	2	1	0	0	0	0	0	1	0	3	1	0	1	1	1	2	1	0	0	1	2	2	0	0	0	0	0	1	0	0.119	0.052	0	0.052	0.052
O95665	NTSR2	Neurotensin receptor type 2			0	0	0	0	0	0	0	0	0	0	1	0	0	0	0	0	0	0	0	0	0	0	0	0	0	0	0	0	0	0	1	0	0	0	0	0	0	0	0	0	0	0	0	0	0
Q9Y5Y2	NUBP2	Cytolic Fe-S cluster assembly factor NUBP2			0	0	0	0	0	0	0	0	0	0	0	1	0	0	0	0	0	2	0	0	0	0	0	0	0	0	0	0	0	0	0	1	0	0	0	0	0	3	0	0	0	0	0	0	0
Q02818	NUCB1	Nucleobindin-1			2	0	3	0	0	0	0	1	0	0	4	0	3	1	1	0	0	0	0	0	2	0	3	0	0	1	0	1	0	0	5	0	3	2	1	0	0	0	0	0	0.052	0	0.091	0	0
Q9H1E3	NUCKS1	Nuclear ubiquitous casein and cyclin-dependent kinase substrate 1			0	0	0	0	0	0	0	0	0	0	0	1	0	0	1	0	0	0	3	0	0	0	0	0	0	0	0	0	0	0	0	1	0	0	1	0	0	0	3	0	0	0	0	0	0
Q9Y266	NUDC	Nuclear migration protein nudC			0	0	0	0	0	0	0	0	0	3	0	2	0	0	0	0	0	0	5	0	0	0	0	0	0	0	0	0	0	4	0	2	0	0	0	0	0	0	6	0	0	0	0	0	0
Q96DE0	NUDT16	U8 snoRNA-decapping enzyme			0	0	0	0	0	0	0	0	0	1	0	0	0	0	0	0	0	1	0	0	0	0	0	0	0	0	0	0	0	1	0	0	0	0	0	0	0	1	0	0	0	0	0	0	0
O95989	NUDT3	Diphosphoinositol polyphosphate phosphohydrolase 1			0	0	0	0	0	0	0	0	0	0	0	1	0	0	0	0	0	0	0	0	0	0	0	0	0	0	0	0	0	0	0	1	0	0	0	0	0	0	0	0	0	0	0	0	0
Q9NZJ9	NUDT4	Diphosphoinositol polyphosphate phosphohydrolase 2			0	0	0	0	0	0	0	0	0	0	0	1	0	0	0	0	0	0	0	0	0	0	0	0	0	0	0	0	0	0	0	1	0	0	0	0	0	0	0	0	0	0	0	0	0
Q9UKK9	NUDT5	ADP-sugar pyrophosphatase			0	0	0	0	0	0	0	0	0	0	0	1	0	0	0	0	0	0	0	0	0	0	0	0	0	0	0	0	0	0	0	1	0	0	0	0	0	0	0	0	0	0	0	0	0
Q14980	NUMA1	Nuclear mitotic apparatus protein 1			0	0	0	1	0	0	0	0	0	0	0	0	0	0	0	0	0	1	0	0	0	0	0	1	0	0	0	0	0	0	0	0	0	0	0	0	0	1	0	0	0	0	0	0.006	0
Q6DKJ4	NXN	Nucleoredoxin			0	0	0	0	0	0	0	0	0	0	0	0	0	0	0	0	0	2	0	0	0	0	0	0	0	0	0	0	0	0	0	0	0	0	0	0	0	2	0	0	0	0	0	0	0
I3L4V6	NXN	Nucleoredoxin (Fragment)			0	1	1	0	0	0	0	0	0	0	0	0	0	0	0	0	0	0	0	0	0	1	1	0	0	0	0	0	0	0	0	0	0	0	0	0	0	0	0	0	0	0.074	0.074	0	0
P58417	NXPH1	Neurexophilin-1			0	0	0	0	0	0	0	0	0	0	1	0	1	1	0	0	0	0	0	0	0	0	0	0	0	0	0	0	0	0	1	0	1	2	0	0	0	0	0	0	0	0	0	0	0
Q6ZVC0	NYAP1	Neuronal tyrosine-phosphorylated phosphoinositide-3-kinase adapter 1			0	0	0	0	0	0	0	0	0	0	0	0	0	1	0	0	0	0	0	0	0	0	0	0	0	0	0	0	0	0	0	0	0	2	0	0	0	0	0	0	0	0	0	0	0
Q86UD1	OAF	Out at first protein homolog			3	2	3	2	3	0	0	1	0	1	3	2	2	1	0	0	0	1	0	1	3	2	3	2	3	0	0	1	0	1	3	2	2	2	0	0	0	1	0	1	0.187	0.154	0.194	0.132	0.194
Q9Y6K5	OAS3	2'-5'-oligoadenylate synthase 3			0	0	0	0	0	0	0	0	0	0	0	0	0	0	0	0	0	2	0	0	0	0	0	0	0	0	0	0	0	0	0	0	0	0	0	0	0	2	0	0	0	0	0	0	0
Q16625	OCLN	Occludin			0	0	0	0	0	0	0	0	0	1	0	0	0	0	0	0	0	0	0	0	0	0	0	0	0	0	0	0	0	1	0	0	0	0	0	0	0	0	0	0	0	0	0	0	0
Q9ULJ1	ODF2L	Outer dense fiber protein 2-like			0	0	0	0	0	0	0	0	0	0	0	0	0	0	1	0	0	0	0	0	0	0	0	0	0	0	0	0	0	0	0	0	0	0	1	0	0	0	0	0	0	0	0	0	0
P20774	OGN	Mimecan	X		3	5	7	5	3	0	2	4	4	2	5	5	10	8	2	3	3	3	4	3	5	5	7	6	3	3	2	4	4	2	7	5	17	18	2	3	3	3	4	3	0.081	0.174	0.232	0.138	0.114
Q9NTK5	OLA1	Obg-like ATPase 1			0	0	0	0	0	0	0	0	0	1	1	1	0	0	0	1	0	0	1	1	0	0	0	0	0	0	0	0	0	1	1	1	0	0	0	1	0	0	1	1	0	0	0	0	0
Q99784	OLFM1	Noelin			0	2	0	1	1	0	0	0	0	0	0	0	0	1	0	0	0	0	0	0	0	2	0	1	1	0	0	0	0	0	0	0	0	2	0	0	0	0	0	0	0	0.054	0	0.031	0.033
O95897	OLFM2	Noelin-2			1	0	0	0	0	0	0	0	0	0	0	0	0	0	0	0	0	0	0	0	1	0	0	0	0	0	0	0	0	0	0	0	0	0	0	0	0	0	0	0	0.033	0	0	0	0
Q6UX06	OLFM4	Olfactomedin-4			0	0	0	0	0	0	0	0	0	0	0	0	1	0	0	0	0	0	0	0	0	0	0	0	0	0	0	0	0	0	0	0	1	0	0	0	0	0	0	0	0	0	0	0	0
Q9NRN5	OLFML3	Olfactomedin-like protein 3			0	4	3	1	0	0	0	1	0	1	1	0	0	1	1	0	0	0	0	0	0	5	3	1	0	0	0	1	0	1	1	0	0	2	1	0	0	0	0	0	0	0.103	0.079	0.034	0
Q7RTU3	OLIG3	Oligodendrocyte transcription factor 3			0	0	0	0	0	0	0	0	0	0	1	0	0	0	0	0	0	0	0	0	0	0	0	0	0	0	0	0	0	0	1	0	0	0	0	0	0	0	0	0	0	0	0	0	0
Q99983	OMD	Osteomodulin			0	3	2	4	0	0	0	0	0	0	0	0	1	1	2	0	0	0	0	0	0	3	2	4	0	0	0	0	0	0	0	0	2	2	2	0	0	0	0	0	0	0.069	0.078	0.093	0
P23515	OMG	Oligodendrocyte-myelin glycoprotein			0	0	1	0	0	0	0	0	0	0	0	0	0	0	0	0	0	0	0	0	0	0	1	0	0	0	0	0	0	0	0	0	0	0	0	0	0	0	0	0	0	0	0.023	0	0
Q14982	OPCML	Opioid-binding protein/cell adhesion molecule			1	0	0	0	1	0	0	1	0	0	1	0	1	0	0	0	0	0	1	0	1	0	0	0	1	1	0	1	0	0	2	0	1	0	0	0	0	0	1	0	0.032	0	0	0	0.052
O14841	OPLAH	5-oxoprolinase			0	0	0	0	0	0	0	0	0	1	0	4	0	0	0	0	0	4	0	0	0	0	0	0	0	0	0	0	0	1	0	4	0	0	0	0	0	4	0	0	0	0	0	0	0
P35372	OPRM1	Mu-type opioid receptor			0	0	0	0	0	0	0	0	0	0	0	1	0	0	0	0	0	0	0	0	0	0	0	0	0	0	0	0	0	0	0	1	0	0	0	0	0	0	0	0	0	0	0	0	0
Q9UBM4	OPTC	Opticin			0	0	0	0	0	0	0	0	0	0	1	1	0	0	0	0	0	0	0	0	0	0	0	0	0	0	0	0	0	0	1	1	0	0	0	0	0	0	0	0	0	0	0	0	0
Q8NGJ1	OR4D6	Olfactory receptor 4D6			0	0	0	0	0	0	0	0	0	0	0	0	0	0	1	0	0	0	0	0	0	0	0	0	0	0	0	0	0	0	0	0	0	0	1	0	0	0	0	0	0	0	0	0	0
P02763	ORM1	Alpha-1-acid glycoprotein 1	X		0	2	1	1	2	0	3	3	3	3	0	3	6	8	5	6	6	5	5	2	0	2	1	1	2	3	4	4	4	4	0	3	8	14	7	6	6	7	7	2	0	0.104	0.045	0.045	0.119
P19652	ORM2	Alpha-1-acid glycoprotein 2	X		1	1	1	2	2	0	4	6	4	5	0	0	4	1	6	6	6	5	4	3	1	1	1	2	2	5	7	11	8	9	0	0	4	2	7	6	6	7	5	3	0.045	0.045	0.045	0.09	0.045
P22059	OSBP	Oxysterol-binding protein 1			0	0	0	0	0	0	0	0	0	0	0	0	0	0	0	0	0	0	1	0	0	0	0	0	0	0	0	0	0	0	0	0	0	0	0	0	0	0	1	0	0	0	0	0	0
Q96FW1	OTUB1	Ubiquitin thioesterase OTUB1			0	0	0	0	0	0	0	0	0	2	0	2	0	0	1	4	0	3	0	2	0	0	0	0	0	0	0	0	0	2	0	2	0	0	1	4	0	3	0	2	0	0	0	0	0
Q8N573	OXR1	Oxidation resistance protein 1			0	0	0	0	0	0	0	0	0	1	0	0	0	0	0	0	0	0	0	0	0	0	0	0	0	0	0	0	0	1	0	0	0	0	0	0	0	0	0	0	0	0	0	0	0
P51582	P2RY4	P2Y purinoceptor 4			0	0	0	0	0	0	0	0	0	1	0	0	0	0	0	0	0	0	0	0	0	0	0	0	0	0	0	0	0	1	0	0	0	0	0	0	0	0	0	0	0	0	0	0	0
P07237	P4HB	Protein disulfide-isomerase			0	0	0	0	0	0	0	0	0	0	0	0	0	0	0	1	0	0	2	0	0	0	0	0	0	0	0	0	0	0	0	0	0	0	0	1	0	0	2	0	0	0	0	0	0
Q9UQ80	PA2G4	Proliferation-associated protein 2G4			0	0	0	0	0	0	0	0	0	0	0	0	0	0	0	0	0	0	3	0	0	0	0	0	0	0	0	0	0	0	0	0	0	0	0	0	0	0	3	0	0	0	0	0	0
P11940	PABPC1	Polyadenylate-binding protein 1			0	0	0	0	0	0	0	0	0	0	0	2	0	0	0	0	0	0	2	0	0	0	0	0	0	0	0	0	0	0	0	2	0	0	0	0	0	0	2	0	0	0	0	0	0
Q9BY11	PACSIN1	Protein kinase C and casein kinase substrate in neurons protein 1			0	0	0	0	0	0	0	0	0	1	0	0	0	0	0	0	0	0	2	0	0	0	0	0	0	0	0	0	0	1	0	0	0	0	0	0	0	0	2	0	0	0	0	0	0
Q9UNF0	PACSIN2	Protein kinase C and casein kinase substrate in neurons protein 2			0	0	0	0	0	0	0	0	0	0	0	0	0	0	0	0	0	4	0	0	0	0	0	0	0	0	0	0	0	0	0	0	0	0	0	0	0	4	0	0	0	0	0	0	0
Q9UKS6	PACSIN3	Protein kinase C and casein kinase substrate in neurons protein 3			0	0	0	0	0	0	0	0	0	0	0	0	0	0	0	0	0	1	0	0	0	0	0	0	0	0	0	0	0	0	0	0	0	0	0	0	0	1	0	0	0	0	0	0	0
Q9Y2J8	PADI2	Protein-arginine deiminase type-2			0	0	0	0	0	0	0	0	0	4	3	7	1	0	1	3	0	9	6	7	0	0	0	0	0	0	0	0	0	4	4	7	1	0	1	4	0	10	6	9	0	0	0	0	0
P43034	PAFAH1B1	Platelet-activating factor acetylhydrolase IB subunit alpha			0	0	0	0	0	0	0	0	0	4	0	3	0	0	2	2	0	8	5	4	0	0	0	0	0	0	0	0	0	4	0	3	0	0	2	2	0	8	5	4	0	0	0	0	0
P68402	PAFAH1B2	Platelet-activating factor acetylhydrolase IB subunit beta			0	0	0	0	0	0	0	0	0	0	2	1	0	0	1	1	0	1	2	2	0	0	0	0	0	0	0	0	0	0	2	1	0	0	1	1	0	1	4	2	0	0	0	0	0
Q15102	PAFAH1B3	Platelet-activating factor acetylhydrolase IB subunit gamma			0	0	0	0	0	0	0	0	0	0	0	1	0	0	0	0	0	0	0	1	0	0	0	0	0	0	0	0	0	0	0	1	0	0	0	0	0	0	0	1	0	0	0	0	0
P22234	PAICS	Multifunctional protein ADE2			0	0	0	0	0	0	0	0	0	0	6	9	0	0	7	10	0	11	10	10	0	0	0	0	0	0	0	0	0	0	6	9	0	0	7	10	0	11	10	11	0	0	0	0	0
Q13177	PAK2	Serine/threonine-protein kinase PAK 2			0	0	0	0	0	0	0	0	0	0	0	1	0	0	1	0	0	1	1	0	0	0	0	0	0	0	0	0	0	0	0	1	0	0	1	0	0	1	1	0	0	0	0	0	0
O75914	PAK3	Serine/threonine-protein kinase PAK 3			0	0	0	0	0	0	0	0	0	1	0	0	0	0	0	0	0	0	0	0	0	0	0	0	0	0	0	0	0	1	0	0	0	0	0	0	0	0	0	0	0	0	0	0	0
Q9ULE6	PALD1	Paladin			0	0	0	0	0	0	0	0	0	0	0	0	0	0	0	0	0	1	0	0	0	0	0	0	0	0	0	0	0	0	0	0	0	0	0	0	0	1	0	0	0	0	0	0	0
O75781	PALM	Paralemmin-1			0	0	0	0	0	0	0	0	0	0	0	1	0	0	0	0	0	0	0	0	0	0	0	0	0	0	0	0	0	0	0	1	0	0	0	0	0	0	0	0	0	0	0	0	0
P19021	PAM	Peptidyl-glycine alpha-amidating monooxygenase	X		4	7	8	3	3	0	3	2	0	0	8	3	5	8	5	0	0	0	0	0	5	7	9	3	4	1	3	3	0	0	8	3	7	12	5	0	0	0	0	0	0.051	0.104	0.113	0.041	0.046
Q6UXH9	PAMR1	Inactive serine protease PAMR1			0	0	1	0	0	0	0	0	0	0	0	0	0	0	0	0	0	0	0	0	0	0	1	0	0	0	0	0	0	0	0	0	0	0	0	0	0	0	0	0	0	0	0.032	0	0
O95428	PAPLN	Papilin			1	3	3	0	0	0	0	0	0	0	7	2	3	1	0	0	0	0	0	0	2	3	5	0	0	0	0	0	0	0	9	2	4	2	0	0	0	0	0	0	0.019	0.039	0.062	0	0
Q99497	PARK7	Protein DJ-1			2	0	0	1	0	0	0	0	0	6	3	3	0	1	7	7	0	4	8	5	2	0	0	1	0	0	0	0	0	6	3	5	0	2	7	7	0	4	8	5	0.217	0	0	0.138	0
Q9UKK3	PARP4	Poly [ADP-ribose] polymerase 4			0	0	0	0	0	0	0	0	0	0	0	1	0	0	0	0	0	1	0	0	0	0	0	0	0	0	0	0	0	0	0	1	0	0	0	0	0	1	0	0	0	0	0	0	0
Q9NVD7	PARVA	Alpha-parvin			0	0	0	0	0	0	0	0	0	0	1	1	0	0	0	0	0	0	0	1	0	0	0	0	0	0	0	0	0	0	1	1	0	0	0	0	0	0	0	1	0	0	0	0	0
Q96AQ6	PBXIP1	Pre-B-cell leukemia transcription factor-interacting protein 1			0	1	1	0	0	0	0	0	0	0	2	2	0	0	0	0	0	0	0	0	0	1	1	0	0	0	0	0	0	0	2	2	0	0	0	0	0	0	0	0	0	0.022	0.022	0	0
Q15365	PCBP1	Poly(rC)-binding protein 1			0	0	0	0	0	0	0	0	0	0	2	3	0	0	0	2	0	1	2	1	0	0	0	0	0	0	0	0	0	0	3	3	0	0	0	2	0	1	2	1	0	0	0	0	0
Q15366	PCBP2	Poly(rC)-binding protein 2			0	0	0	0	0	0	0	0	0	0	0	1	0	0	0	0	0	0	0	0	0	0	0	0	0	0	0	0	0	0	0	1	0	0	0	0	0	0	0	0	0	0	0	0	0
Q08174	PCDH1	Protocadherin-1			0	0	1	0	0	0	0	1	0	1	2	0	0	1	0	0	0	1	1	0	0	0	1	0	0	0	0	2	0	1	2	0	0	1	0	0	0	2	1	0	0	0	0.026	0	0
O14917	PCDH17	Protocadherin-17			0	0	0	0	0	0	1	0	0	0	0	0	0	0	0	0	0	0	0	0	0	0	0	0	0	0	1	0	0	0	0	0	0	0	0	0	0	0	0	0	0	0	0	0	0
O95206	PCDH8	Protocadherin-8			0	0	0	0	0	0	0	0	0	0	1	0	0	0	0	0	0	0	0	0	0	0	0	0	0	0	0	0	0	0	1	0	0	0	0	0	0	0	0	0	0	0	0	0	0
Q9HC56	PCDH9	Protocadherin-9			0	0	0	0	0	0	0	0	0	0	1	0	0	0	0	0	0	1	0	0	0	0	0	0	0	0	0	0	0	0	1	0	0	0	0	0	0	1	0	0	0	0	0	0	0
Q9Y5F6	PCDHGC5	Protocadherin gamma-C5			2	0	0	0	0	0	0	0	0	0	6	0	2	1	0	0	0	0	0	0	2	0	0	0	0	0	0	0	0	0	6	0	2	1	0	0	0	0	0	0	0.034	0	0	0	0
Q16822	PCK2	Phosphoenolpyruvate carboxykinase [GTP], mitochondrial			0	0	0	0	0	0	0	0	0	1	0	0	0	0	0	0	0	0	0	0	0	0	0	0	0	0	0	0	0	1	0	0	0	0	0	0	0	0	0	0	0	0	0	0	0
Q9Y6V0	PCLO	Protein piccolo			0	0	0	0	0	0	0	0	1	0	0	0	0	0	0	0	0	0	0	0	0	0	0	0	0	0	0	0	1	0	0	0	0	0	0	0	0	0	0	0	0	0	0	0	0
P22061	PCMT1	Protein-L-isoaspartate(D-aspartate) O-methyltransferase			4	0	0	0	0	0	0	0	0	3	3	2	0	1	0	4	0	2	3	0	4	0	0	0	0	0	0	0	0	4	3	3	0	1	0	5	0	3	3	0	0.238	0	0	0	0
O95613	PCNT	Pericentrin			0	0	0	0	0	0	0	0	0	0	0	1	0	0	0	0	0	0	0	0	0	0	0	0	0	0	0	0	0	0	0	2	0	0	0	0	0	0	0	0	0	0	0	0	0
Q15113	PCOLCE	Procollagen C-endopeptidase enhancer 1	X		8	9	10	8	6	0	7	6	7	6	8	9	9	8	8	3	7	5	7	7	17	13	12	10	10	6	10	8	7	6	16	11	13	11	8	3	10	5	9	7	0.22	0.263	0.298	0.238	0.203
P48539	PCP4	Purkinje cell protein 4			0	0	0	0	0	0	0	0	0	2	0	1	0	0	1	2	0	2	2	0	0	0	0	0	0	0	0	0	0	2	0	1	0	0	1	2	0	2	2	0	0	0	0	0	0
P29120	PCSK1	Neuroendocrine convertase 1			0	0	0	0	0	0	0	0	0	0	1	0	0	0	0	0	0	0	0	0	0	0	0	0	0	0	0	0	0	0	2	0	0	0	0	0	0	0	0	0	0	0	0	0	0
Q9UHG2	PCSK1N	ProSAAS	X		4	5	5	5	3	0	3	2	4	3	5	3	4	8	2	2	1	0	2	0	5	5	6	8	6	4	6	2	4	3	28	6	6	11	2	2	3	0	3	0	0.223	0.304	0.304	0.304	0.185
P16519	PCSK2	Neuroendocrine convertase 2			1	0	0	0	0	0	0	0	0	0	0	0	0	0	0	0	0	0	0	0	1	0	0	0	0	0	0	0	0	0	0	0	0	0	0	0	0	0	0	0	0.025	0	0	0	0
Q8NBP7	PCSK9	Proprotein convertase subtilisin/kexin type 9			0	0	0	0	0	0	0	0	0	0	0	0	1	0	0	0	0	0	0	0	0	0	0	0	0	0	0	0	0	0	0	0	1	0	0	0	0	0	0	0	0	0	0	0	0
Q99447	PCYT2	Ethanolamine-phosphate cytidylyltransferase			0	0	0	0	0	0	0	0	0	1	0	0	0	0	0	0	0	3	2	1	0	0	0	0	0	0	0	0	0	1	0	0	0	0	0	0	0	3	2	1	0	0	0	0	0
Q13442	PDAP1	28 kDa heat- and acid-stable phosphoprotein			0	0	0	0	0	0	0	0	0	0	0	0	0	0	0	0	0	0	2	0	0	0	0	0	0	0	0	0	0	0	0	0	0	0	0	0	0	0	2	0	0	0	0	0	0
O14737	PDCD5	Programmed cell death protein 5			0	0	0	0	0	0	0	0	0	0	1	0	0	0	1	1	0	0	0	0	0	0	0	0	0	0	0	0	0	0	1	0	0	0	1	1	0	0	0	0	0	0	0	0	0
O75340	PDCD6	Programmed cell death protein 6			0	0	0	0	0	0	0	0	0	2	0	4	0	0	2	0	0	4	2	3	0	0	0	0	0	0	0	0	0	2	0	4	0	0	2	0	0	5	2	3	0	0	0	0	0
Q8WUM4	PDCD6IP	Programmed cell death 6-interacting protein			0	0	0	0	0	0	0	0	0	4	0	3	0	0	2	2	0	8	5	4	0	0	0	0	0	0	0	0	0	4	0	3	0	0	2	2	0	8	6	4	0	0	0	0	0
Q6L8Q7	PDE12	2',5'-phosphodiesterase 12			0	0	0	0	0	0	0	0	0	0	0	0	0	0	0	0	0	2	0	0	0	0	0	0	0	0	0	0	0	0	0	0	0	0	0	0	0	2	0	0	0	0	0	0	0
P54750	PDE1A	Calcium/calmodulin-dependent 3',5'-cyclic nucleotide phosphodiesterase 1A			0	1	0	0	0	0	0	0	0	0	0	0	0	0	0	0	0	0	0	0	0	1	0	0	0	0	0	0	0	0	0	0	0	0	0	0	0	0	0	0	0	0.028	0	0	0
O76074	PDE5A	cGMP-specific 3',5'-cyclic phosphodiesterase			0	0	2	2	0	0	0	0	0	0	0	0	0	0	0	0	0	0	0	0	0	0	2	2	0	0	0	0	0	0	0	0	0	0	0	0	0	0	0	0	0	0	0.029	0.029	0
P04085	PDGFA	Platelet-derived growth factor subunit A			1	0	1	1	0	0	0	0	0	0	1	0	0	0	0	0	0	0	0	0	1	0	1	1	0	0	0	0	0	0	1	0	0	0	0	0	0	0	0	0	0.085	0	0.085	0.085	0
P09619	PDGFRB	Platelet-derived growth factor receptor beta			0	0	0	0	0	0	0	0	0	0	0	6	0	0	0	0	0	2	0	0	0	0	0	0	0	0	0	0	0	0	0	7	0	0	0	0	0	2	0	0	0	0	0	0	0
P11177	PDHB	Pyruvate dehydrogenase E1 component subunit beta, mitochondrial			0	0	0	0	0	0	0	0	0	0	0	1	0	0	0	0	0	0	0	0	0	0	0	0	0	0	0	0	0	0	0	1	0	0	0	0	0	0	0	0	0	0	0	0	0
P30101	PDIA3	Protein disulfide-isomerase A3			1	0	0	0	0	0	0	0	0	3	0	3	0	0	0	0	0	2	2	3	1	0	0	0	0	0	0	0	0	3	0	3	0	0	0	0	0	2	2	3	0.022	0	0	0	0
H7BZJ3	PDIA3	Protein disulfide-isomerase A3 (Fragment)			1	0	0	0	0	0	0	0	0	0	1	1	0	0	0	0	0	1	1	0	1	0	0	0	0	0	0	0	0	0	1	1	0	0	0	0	0	1	1	0	0.114	0	0	0	0
P13667	PDIA4	Protein disulfide-isomerase A4			2	2	0	0	0	0	0	0	0	0	0	1	0	0	0	0	0	0	3	0	2	2	0	0	0	0	0	0	0	0	0	1	0	0	0	0	0	0	3	0	0.036	0.048	0	0	0
Q15084	PDIA6	Protein disulfide-isomerase A6			0	0	0	0	0	0	0	0	0	2	2	1	1	0	0	1	0	1	1	0	0	0	0	0	0	0	0	0	0	2	2	1	2	0	0	1	0	1	1	0	0	0	0	0	0
Q8N807	PDILT	Protein disulfide-isomerase-like protein of the testis			0	0	0	0	0	0	0	0	0	1	0	0	0	0	0	0	0	0	0	0	0	0	0	0	0	0	0	0	0	1	0	0	0	0	0	0	0	0	0	0	0	0	0	0	0
O00151	PDLIM1	PDZ and LIM domain protein 1			0	0	0	0	0	0	0	0	0	0	0	1	0	0	0	0	0	0	0	0	0	0	0	0	0	0	0	0	0	0	0	1	0	0	0	0	0	0	0	0	0	0	0	0	0
Q8NCN5	PDPR	Pyruvate dehydrogenase phosphatase regulatory subunit, mitochondrial			0	0	1	0	0	0	0	0	0	0	0	0	0	0	0	0	0	0	0	0	0	0	1	0	0	0	0	0	0	0	0	0	0	0	0	0	0	0	0	0	0	0	0.019	0	0
O00764	PDXK	Pyridoxal kinase			0	0	0	0	0	0	0	0	0	2	1	1	0	0	2	3	0	8	1	2	0	0	0	0	0	0	0	0	0	2	1	1	0	0	2	3	0	9	1	2	0	0	0	0	0
Q96GD0	PDXP	Pyridoxal phosphate phosphatase			0	0	0	0	0	0	0	0	0	0	0	0	0	0	0	1	0	0	1	0	0	0	0	0	0	0	0	0	0	0	0	0	0	0	0	1	0	0	2	0	0	0	0	0	0
Q15121	PEA15	Astrocytic phosphoprotein PEA-15			0	0	0	0	0	0	0	0	0	0	0	4	0	0	0	3	0	1	3	0	0	0	0	0	0	0	0	0	0	0	0	4	0	0	0	3	0	1	3	0	0	0	0	0	0
P30086	PEBP1	Phosphatidylethanolamine-binding protein 1			2	1	0	1	0	0	0	1	1	4	4	4	3	0	5	6	0	5	5	5	2	1	0	1	0	0	0	1	1	6	6	6	3	0	5	6	0	8	6	5	0.182	0.075	0	0.075	0
Q9UBV8	PEF1	Peflin			0	0	0	0	0	0	0	0	0	0	1	1	0	0	1	1	0	1	0	2	0	0	0	0	0	0	0	0	0	0	1	1	0	0	1	1	0	1	0	2	0	0	0	0	0
P01210	PENK	Proenkephalin-A			0	0	0	0	0	0	0	0	0	0	0	0	0	1	0	0	0	0	0	0	0	0	0	0	0	0	0	0	0	0	0	0	0	1	0	0	0	0	0	0	0	0	0	0	0
P12955	PEPD	Xaa-Pro dipeptidase			0	0	0	0	0	0	0	0	0	0	0	0	0	0	0	1	0	0	0	0	0	0	0	0	0	0	0	0	0	0	0	0	0	0	0	1	0	0	0	0	0	0	0	0	0
O60925	PFDN1	Prefoldin subunit 1			0	0	0	0	0	0	0	0	0	1	0	1	0	0	0	0	0	0	1	0	0	0	0	0	0	0	0	0	0	1	0	1	0	0	0	0	0	0	1	0	0	0	0	0	0
Q9UHV9	PFDN2	Prefoldin subunit 2			0	0	0	0	0	0	0	0	0	1	0	0	0	0	0	0	0	1	1	0	0	0	0	0	0	0	0	0	0	1	0	0	0	0	0	0	0	1	1	0	0	0	0	0	0
Q9NQP4	PFDN4	Prefoldin subunit 4			0	0	0	0	0	0	0	0	0	1	0	0	0	0	0	0	0	0	0	0	0	0	0	0	0	0	0	0	0	1	0	0	0	0	0	0	0	0	0	0	0	0	0	0	0
Q99471	PFDN5	Prefoldin subunit 5			0	0	0	0	0	0	0	0	0	1	0	0	0	0	1	0	0	1	2	0	0	0	0	0	0	0	0	0	0	1	0	0	0	0	1	0	0	1	2	0	0	0	0	0	0
O15212	PFDN6	Prefoldin subunit 6			0	0	0	0	0	0	0	0	0	1	0	0	0	0	0	0	0	1	0	0	0	0	0	0	0	0	0	0	0	1	0	0	0	0	0	0	0	1	0	0	0	0	0	0	0
O60825	PFKFB2	6-phosphofructo-2-kinase/fruct e-2,6-bisphosphatase 2			0	0	0	0	0	0	0	0	0	2	1	7	0	0	0	0	0	9	1	0	0	0	0	0	0	0	0	0	0	2	1	7	0	0	0	0	0	9	1	0	0	0	0	0	0
Q16877	PFKFB4	6-phosphofructo-2-kinase/fructose-2,6-bisphosphatase 4			0	0	0	0	0	0	0	0	0	0	0	0	0	0	0	0	0	1	0	0	0	0	0	0	0	0	0	0	0	0	0	0	0	0	0	0	0	1	0	0	0	0	0	0	0
P17858	PFKL	ATP-dependent 6-phosphofructokinase, liver type			0	0	0	0	0	0	0	0	0	1	2	8	0	0	0	4	0	3	4	6	0	0	0	0	0	0	0	0	0	1	2	9	0	0	0	4	0	3	4	6	0	0	0	0	0
P08237	PFKM	ATP-dependent 6-phosphofructokinase, muscle type			0	0	0	0	0	0	0	0	0	10	4	11	0	0	3	9	0	11	15	10	0	0	0	0	0	0	0	0	0	10	4	11	0	0	3	9	0	12	16	10	0	0	0	0	0
Q01813	PFKP	ATP-dependent 6-phosphofructokinase, platelet type			0	0	0	0	0	0	0	0	0	3	1	6	0	0	1	6	0	8	7	3	0	0	0	0	0	0	0	0	0	3	1	6	0	0	1	6	0	8	8	3	0	0	0	0	0
P07737	PFN1	Profilin-1			0	0	0	3	0	0	0	0	0	4	4	5	4	1	3	4	0	3	5	2	0	0	0	3	0	0	0	0	0	5	7	6	4	1	3	4	0	3	5	2	0	0	0	0.314	0
P35080	PFN2	Profilin-2			0	0	0	0	0	0	0	0	0	0	0	1	0	0	1	1	0	0	1	2	0	0	0	0	0	0	0	0	0	0	0	2	0	0	1	1	0	0	1	2	0	0	0	0	0
G5E9Q6	PFN2	Profilin 2, isoform CRA_d			0	0	0	0	0	0	0	0	0	0	0	1	0	0	0	0	0	0	0	0	0	0	0	0	0	0	0	0	0	0	0	1	0	0	0	0	0	0	0	0	0	0	0	0	0
P18669	PGAM1	Phosphoglycerate mutase 1			0	0	0	0	0	0	0	0	0	8	1	4	0	0	7	11	0	8	5	6	0	0	0	0	0	0	0	0	0	11	1	6	0	0	7	16	0	10	7	11	0	0	0	0	0
P15259	PGAM2	Phosphoglycerate mutase 2			0	0	0	0	0	0	0	0	0	2	0	0	0	0	1	2	0	3	0	1	0	0	0	0	0	0	0	0	0	2	0	0	0	0	1	2	0	3	0	2	0	0	0	0	0
P52209	PGD	6-phosphogluconate dehydrogenase, decarboxylating			0	0	0	0	0	0	0	0	0	3	2	2	3	1	3	5	0	6	5	2	0	0	0	0	0	0	0	0	0	4	2	3	5	1	3	5	0	9	5	2	0	0	0	0	0
P00558	PGK1	Phosphoglycerate kinase 1			0	0	0	0	0	0	0	0	0	19	6	12	3	0	10	20	0	14	20	16	0	0	0	0	0	0	0	0	0	20	6	14	3	0	11	22	0	15	30	19	0	0	0	0	0
O95336	PGLS	6-phosphogluconolactonase			0	0	0	0	0	0	0	0	0	2	3	4	0	0	0	1	0	2	5	1	0	0	0	0	0	0	0	0	0	2	3	4	0	0	0	1	0	2	6	1	0	0	0	0	0
Q96PD5	PGLYRP2	N-acetylmuramoyl-L-alanine amidase			0	0	0	0	0	0	0	1	0	1	0	0	3	1	1	0	2	1	0	0	0	0	0	0	0	0	0	1	0	1	0	0	4	1	1	0	3	1	0	0	0	0	0	0	0
P36871	PGM1	Phosphoglucomutase-1			0	0	0	0	0	0	0	0	0	11	2	5	1	0	8	18	0	14	13	13	0	0	0	0	0	0	0	0	0	11	2	6	2	0	8	25	0	17	16	14	0	0	0	0	0
Q96G03	PGM2	Phosphoglucomutase-2			0	0	0	0	0	0	0	0	0	2	0	1	0	0	0	4	0	4	8	5	0	0	0	0	0	0	0	0	0	2	0	1	0	0	0	4	0	4	8	5	0	0	0	0	0
O95394	PGM3	Phosphoacetylglucosamine mutase			0	0	0	0	0	0	0	0	0	1	1	1	0	0	0	0	0	1	1	0	0	0	0	0	0	0	0	0	0	1	1	1	0	0	0	0	0	1	1	0	0	0	0	0	0
M0R0B6	PGPEP1	Pyroglutamyl-peptidase 1 (Fragment)			0	0	0	1	0	0	0	0	0	0	0	0	0	0	0	0	0	0	0	0	0	0	0	1	0	0	0	0	0	0	0	0	0	0	0	0	0	0	0	0	0	0	0	0.207	0
O00264	PGRMC1	Membrane-associated progesterone receptor component 1			0	0	0	0	0	0	0	0	0	0	0	3	0	0	1	0	0	2	4	2	0	0	0	0	0	0	0	0	0	0	0	4	0	0	1	0	0	3	4	2	0	0	0	0	0
O15173	PGRMC2	Membrane-associated progesterone receptor component 2			0	0	0	0	0	0	0	0	0	0	0	1	0	0	0	0	0	0	0	0	0	0	0	0	0	0	0	0	0	0	0	1	0	0	0	0	0	0	0	0	0	0	0	0	0
P35232	PHB	Prohibitin			0	0	0	0	0	0	0	0	0	0	0	1	0	0	0	0	0	0	0	0	0	0	0	0	0	0	0	0	0	0	0	1	0	0	0	0	0	0	0	0	0	0	0	0	0
Q96BD5	PHF21A	PHD finger protein 21A			0	0	0	0	0	0	0	0	0	0	0	1	0	0	0	0	0	0	0	0	0	0	0	0	0	0	0	0	0	0	0	1	0	0	0	0	0	0	0	0	0	0	0	0	0
O43175	PHGDH	D-3-phosphoglycerate dehydrogenase			0	0	0	0	0	0	0	0	0	6	6	7	0	0	7	6	0	9	3	4	0	0	0	0	0	0	0	0	0	7	20	10	0	0	7	6	0	13	4	4	0	0	0	0	0
P15735	PHKG2	Phosphorylase b kinase gamma catalytic chain, liver/testis isoform			0	0	0	0	0	0	0	0	0	1	0	0	0	0	0	0	0	0	0	0	0	0	0	0	0	0	0	0	0	1	0	0	0	0	0	0	0	0	0	0	0	0	0	0	0
Q9NRX4	PHPT1	14 kDa phosphohistidine phosphatase			0	0	0	0	0	0	0	0	0	0	0	1	0	0	0	0	0	3	0	0	0	0	0	0	0	0	0	0	0	0	0	1	0	0	0	0	0	3	0	0	0	0	0	0	0
Q5SRE7	PHYHD1	Phytanoyl-CoA dioxygenase domain-containing protein 1			0	0	0	0	0	0	0	0	0	0	1	2	0	0	0	1	0	0	3	0	0	0	0	0	0	0	0	0	0	0	1	3	0	0	0	1	0	0	3	0	0	0	0	0	0
Q96FC7	PHYHIPL	Phytanoyl-CoA hydroxylase-interacting protein-like			0	0	0	0	0	0	0	0	0	1	0	0	0	0	0	1	0	2	1	0	0	0	0	0	0	0	0	0	0	1	0	0	0	0	0	1	0	2	1	0	0	0	0	0	0
Q13492	PICALM	Phosphatidylinositol-binding clathrin assembly protein			0	0	0	0	0	0	0	0	0	0	0	0	0	0	0	0	0	1	1	0	0	0	0	0	0	0	0	0	0	0	0	0	0	0	0	0	0	2	1	0	0	0	0	0	0
P01833	PIGR	Polymeric immunoglobulin receptor	X		0	3	1	1	0	0	0	0	0	1	0	1	2	1	0	0	0	1	3	2	0	3	1	1	0	0	0	0	0	1	0	1	2	1	0	0	0	1	3	2	0	0.055	0.025	0.025	0
O75747	PIK3C2G	Phosphatidylinositol 4-phosphate 3-kinase C2 domain-containing subunit gamma			0	0	0	0	0	0	0	0	0	0	1	0	0	0	0	0	0	0	0	0	0	0	0	0	0	0	0	0	0	0	1	0	0	0	0	0	0	0	0	0	0	0	0	0	0
Q96FE7	PIK3IP1	Phosphoinositide-3-kinase-interacting protein 1			0	0	0	0	0	0	0	0	0	0	1	0	0	0	0	0	0	0	0	0	0	0	0	0	0	0	0	0	0	0	1	0	0	0	0	0	0	0	0	0	0	0	0	0	0
P27986	PIK3R1	Phosphatidylinositol 3-kinase regulatory subunit alpha			0	0	0	0	0	0	0	0	0	0	0	0	0	0	0	0	0	2	0	0	0	0	0	0	0	0	0	0	0	0	0	0	0	0	0	0	0	2	0	0	0	0	0	0	0
Q9UKJ1	PILRA	Paired immunoglobulin-like type 2 receptor alpha			0	0	0	0	0	0	0	0	0	0	0	0	0	0	0	0	0	0	0	1	0	0	0	0	0	0	0	0	0	0	0	0	0	0	0	0	0	0	0	1	0	0	0	0	0
P12273	PIP	Prolactin-inducible protein			0	1	0	1	0	0	0	0	0	0	0	0	1	0	0	0	0	0	0	0	0	1	0	1	0	0	0	0	0	0	0	0	1	0	0	0	0	0	0	0	0	0.11	0	0.11	0
P48426	PIP4K2A	Phosphatidylinositol 5-phosphate 4-kinase type-2 alpha			0	0	0	0	0	0	0	0	0	0	0	0	0	0	0	0	0	1	1	0	0	0	0	0	0	0	0	0	0	0	0	0	0	0	0	0	0	1	1	0	0	0	0	0	0
A2A3N6	PIPSL	Putative PIP5K1A and PSMD4-like protein			0	0	0	0	0	0	0	0	0	0	1	1	0	0	0	1	0	0	0	0	0	0	0	0	0	0	0	0	0	0	1	1	0	0	0	1	0	0	0	0	0	0	0	0	0
Q9GZP4	PITHD1	PITH domain-containing protein 1			0	0	0	0	0	0	0	0	0	0	0	0	0	0	0	1	0	1	1	0	0	0	0	0	0	0	0	0	0	0	0	0	0	0	0	1	0	1	1	0	0	0	0	0	0
Q00169	PITPNA	Phosphatidylinositol transfer protein alpha isoform			0	0	0	0	0	0	0	0	0	1	1	1	0	0	0	2	0	1	1	0	0	0	0	0	0	0	0	0	0	1	1	1	0	0	0	2	0	1	1	0	0	0	0	0	0
H3BR70	PKM	Pyruvate kinase	X		0	0	0	0	0	0	0	0	0	0	1	1	0	0	0	0	0	0	0	0	0	0	0	0	0	0	0	0	0	0	2	1	0	0	0	0	0	0	0	0	0	0	0	0	0
P14618	PKM	Pyruvate kinase PKM	X		10	2	2	4	0	0	0	10	0	23	21	25	14	1	25	28	0	26	30	21	10	2	3	4	0	0	0	10	0	49	50	52	20	1	29	43	0	53	61	30	0.264	0.068	0.068	0.121	0
A0A024R5Z9	PKM2	Pyruvate kinase	X		0	0	0	0	0	0	0	0	0	2	0	0	0	0	0	1	0	1	0	1	0	0	0	0	0	0	0	0	0	2	0	0	0	0	0	1	0	1	0	2	0	0	0	0	0
Q9Y263	PLAA	Phospholipase A-2-activating protein			0	0	0	0	0	0	0	0	0	0	0	0	0	0	0	0	0	1	0	0	0	0	0	0	0	0	0	0	0	0	0	0	0	0	0	0	0	1	0	0	0	0	0	0	0
Q9NQ66	PLCB1	1-phosphatidylinositol 4,5-bisphosphate phosphodiesterase beta-1			0	0	0	0	0	0	0	0	0	0	0	0	0	0	0	0	0	1	2	0	0	0	0	0	0	0	0	0	0	0	0	0	0	0	0	0	0	1	2	0	0	0	0	0	0
H0YKR9	PLCB2	1-phosphatidylinositol 4,5-bisphosphate phosphodiesterase beta-2 (Fragment)			0	0	0	0	0	0	0	0	0	0	1	0	0	0	0	0	0	0	0	0	0	0	0	0	0	0	0	0	0	0	7	0	0	0	0	0	0	0	0	0	0	0	0	0	0
P51178	PLCD1	1-phosphatidylinositol 4,5-bisphosphate phosphodiesterase delta-1			0	0	0	0	0	0	0	0	0	6	4	9	0	0	4	3	0	6	7	0	0	0	0	0	0	0	0	0	0	7	4	10	0	0	4	3	0	10	7	0	0	0	0	0	0
Q15111	PLCL1	Inactive phospholipase C-like protein 1			0	0	0	0	0	0	0	0	0	1	0	0	0	0	0	0	0	1	0	0	0	0	0	0	0	0	0	0	0	1	0	0	0	0	0	0	0	1	0	0	0	0	0	0	0
Q8IV08	PLD3	Phospholipase D3			0	0	0	0	0	0	0	0	0	0	0	0	0	0	1	0	0	0	0	0	0	0	0	0	0	0	0	0	0	0	0	0	0	0	1	0	0	0	0	0	0	0	0	0	0
Q96BZ4	PLD4	Phospholipase D4			0	0	0	0	0	0	0	0	0	0	1	0	0	0	0	0	0	0	0	0	0	0	0	0	0	0	0	0	0	0	2	0	0	0	0	0	0	0	0	0	0	0	0	0	0
Q15149	PLEC	Plectin			0	0	0	0	0	0	0	0	0	27	10	32	0	0	1	0	0	68	9	0	0	0	0	0	0	0	0	0	0	28	10	33	0	0	1	0	0	74	9	0	0	0	0	0	0
Q9Y2H5	PLEKHA6	Pleckstrin homology domain-containing family A member 6			0	0	0	0	0	0	0	0	0	1	0	0	0	0	0	0	0	1	0	0	0	0	0	0	0	0	0	0	0	1	0	0	0	0	0	0	0	1	0	0	0	0	0	0	0
Q8TD55	PLEKHO2	Pleckstrin homology domain-containing family O member 2			0	0	0	0	0	0	0	0	0	0	0	0	0	0	0	0	0	1	0	0	0	0	0	0	0	0	0	0	0	0	0	0	0	0	0	0	0	1	0	0	0	0	0	0	0
P00747	PLG	Plasminogen	X		2	6	7	3	2	0	2	5	2	4	0	4	7	8	5	2	0	4	5	5	2	7	7	4	2	0	3	5	2	4	0	7	9	11	5	2	0	5	7	6	0.025	0.074	0.083	0.038	0.025
O60664	PLIN3	Perilipin-3			0	0	0	0	0	0	0	0	0	0	4	7	0	0	2	2	0	0	4	0	0	0	0	0	0	0	0	0	0	0	4	7	0	0	2	2	0	0	4	0	0	0	0	0	0
Q9Y342	PLLP	Plasmolipin			1	0	0	0	0	0	0	0	0	0	0	0	0	0	0	0	0	0	0	0	1	0	0	0	0	0	0	0	0	0	0	0	0	0	0	0	0	0	0	0	0.126	0	0	0	0
Q02809	PLOD1	Procollagen-lysine,2-oxoglutarate 5-dioxygenase 1	X		4	5	2	4	0	0	0	0	0	0	0	0	2	1	0	0	0	0	0	1	4	5	2	5	0	0	0	0	0	0	0	0	3	1	0	0	0	0	0	1	0.08	0.107	0.048	0.08	0
P60201	PLP1	Myelin proteolipid protein			0	0	0	0	0	0	0	0	0	0	2	4	0	0	0	0	0	1	1	0	0	0	0	0	0	0	0	0	0	0	2	8	0	0	0	0	0	1	1	0	0	0	0	0	0
Q04941	PLP2	Proteolipid protein 2			0	0	0	0	0	0	0	0	0	0	0	0	0	0	0	0	0	0	1	1	0	0	0	0	0	0	0	0	0	0	0	0	0	0	0	0	0	0	1	1	0	0	0	0	0
O14495	PLPP3	Phospholipid phosphatase 3			0	0	0	0	0	0	0	0	0	0	0	1	0	0	0	0	0	0	1	1	0	0	0	0	0	0	0	0	0	0	0	1	0	0	0	0	0	0	1	1	0	0	0	0	0
Q14651	PLS1	Plastin-1			0	0	0	0	0	0	0	0	0	0	0	0	0	0	0	0	0	1	0	0	0	0	0	0	0	0	0	0	0	0	0	0	0	0	0	0	0	1	0	0	0	0	0	0	0
P13797	PLS3	Plastin-3			0	0	0	0	0	0	0	0	0	0	0	0	0	0	0	0	0	2	0	0	0	0	0	0	0	0	0	0	0	0	0	0	0	0	0	0	0	2	0	0	0	0	0	0	0
O15162	PLSCR1	Phospholipid scramblase 1			0	0	0	0	0	0	0	0	0	0	0	0	0	0	0	0	0	1	0	0	0	0	0	0	0	0	0	0	0	0	0	0	0	0	0	0	0	1	0	0	0	0	0	0	0
Q9NRY6	PLSCR3	Phospholipid scramblase 3			0	0	0	0	0	0	0	0	0	0	0	1	0	0	0	1	0	0	1	0	0	0	0	0	0	0	0	0	0	0	0	1	0	0	0	1	0	0	1	0	0	0	0	0	0
P55058	PLTP	Phospholipid transfer protein			9	13	15	10	8	0	7	11	9	8	18	10	14	1	15	19	10	7	9	20	14	16	16	12	11	4	9	13	12	10	56	16	22	1	16	20	11	7	10	30	0.197	0.266	0.286	0.237	0.205
Q6UX71	PLXDC2	Plexin domain-containing protein 2			0	3	4	2	1	0	1	0	1	0	2	0	0	1	3	0	1	1	2	3	0	4	4	2	1	1	1	0	1	0	2	0	0	1	3	0	1	1	2	3	0	0.062	0.083	0.043	0.021
O15031	PLXNB2	Plexin-B2			3	0	0	0	0	0	0	0	0	0	4	1	0	0	0	0	0	0	2	0	3	0	0	0	0	0	0	0	0	0	5	1	0	0	0	0	0	0	2	0	0.027	0	0	0	0
P29590	PML	Protein PML			0	0	0	0	0	0	0	0	0	0	0	0	0	0	0	0	0	1	0	0	0	0	0	0	0	0	0	0	0	0	0	0	0	0	0	0	0	1	0	0	0	0	0	0	0
P02689	PMP2	Myelin P2 protein			0	0	0	0	0	0	0	0	0	0	0	0	0	0	0	0	0	1	0	0	0	0	0	0	0	0	0	0	0	0	0	0	0	0	0	0	0	1	0	0	0	0	0	0	0
Q15126	PMVK	Phosphomevalonate kinase			0	0	0	0	0	0	0	0	0	0	0	0	0	0	0	0	0	1	0	0	0	0	0	0	0	0	0	0	0	0	0	0	0	0	0	0	0	1	0	0	0	0	0	0	0
P00491	PNP	Purine nucleoside phosphorylase			0	0	0	0	0	0	0	0	0	4	0	0	0	0	1	5	0	3	9	7	0	0	0	0	0	0	0	0	0	5	0	0	0	0	1	5	0	4	9	7	0	0	0	0	0
Q9NVS9	PNPO	Pyridoxine-5'-phosphate oxidase			0	0	0	0	0	0	0	0	0	0	0	0	0	0	0	2	0	0	0	0	0	0	0	0	0	0	0	0	0	0	0	0	0	0	0	2	0	0	0	0	0	0	0	0	0
A0A1B0GV78	POLG	DNA polymerase subunit gamma-1 (Fragment)			0	0	0	0	0	0	0	0	0	1	0	0	0	0	0	0	0	0	0	0	0	0	0	0	0	0	0	0	0	1	0	0	0	0	0	0	0	0	0	0	0	0	0	0	0
Q8WZA1	POMGNT1	Protein O-linked-mannose beta-1,2-N-acetylgluc aminyltransferase 1			2	0	2	0	0	0	0	0	0	0	3	0	1	0	0	0	0	0	0	3	2	0	2	0	0	0	0	0	0	0	3	0	1	0	0	0	0	0	0	3	0.045	0	0.045	0	0
P27169	PON1	Serum paraoxonase/arylesterase 1	X		4	6	2	3	4	0	2	4	4	5	1	3	8	1	2	3	3	7	7	0	5	6	2	3	4	2	3	5	5	10	1	3	9	1	2	3	4	8	9	0	0.189	0.256	0.107	0.161	0.228
Q96F88	POP1	Processing of 1, ribonuclease P/MRP subunit (S. cerevisiae)			0	0	1	0	0	0	0	0	0	0	0	0	0	0	0	0	0	0	0	0	0	0	1	0	0	0	0	0	0	0	0	0	0	0	0	0	0	0	0	0	0	0	0.016	0	0
Q15063	POSTN	Periostin			0	0	0	0	0	0	0	0	0	0	1	3	6	1	0	0	0	1	0	0	0	0	0	0	0	0	0	0	0	0	1	3	9	1	0	0	0	1	0	0	0	0	0	0	0
Q9BYX7	POTEKP	Putative beta-actin-like protein 3			0	0	0	0	0	0	0	0	0	0	0	2	0	1	0	0	0	0	0	0	0	0	0	0	0	0	0	0	0	0	0	4	0	1	0	0	0	0	0	0	0	0	0	0	0
Q14863	POU6F1	POU domain, class 6, transcription factor 1			0	0	0	0	0	0	0	0	0	0	0	0	0	0	0	0	0	0	1	0	0	0	0	0	0	0	0	0	0	0	0	0	0	0	0	0	0	0	4	0	0	0	0	0	0
Q15181	PPA1	Inorganic pyrophosphatase			0	0	0	0	0	0	0	0	0	0	1	6	0	0	3	3	0	2	0	0	0	0	0	0	0	0	0	0	0	0	1	7	0	0	3	3	0	2	0	0	0	0	0	0	0
O14495	PPAP2B	Lipid phosphate phosphohydrolase 3			0	0	0	0	0	0	0	0	0	0	0	1	0	0	0	0	0	0	0	0	0	0	0	0	0	0	0	0	0	0	0	1	0	0	0	0	0	0	0	0	0	0	0	0	0
Q06203	PPAT	Amidophosphorib yltransferase			0	0	0	0	0	0	0	0	0	0	0	1	0	0	0	0	0	1	1	0	0	0	0	0	0	0	0	0	0	0	0	1	0	0	0	0	0	1	1	0	0	0	0	0	0
P62937	PPIA	Peptidyl-prolyl cis-trans isomerase A			0	0	0	0	0	0	0	0	0	6	3	5	1	0	3	4	0	6	2	2	0	0	0	0	0	0	0	0	0	7	4	5	1	0	3	4	0	9	3	2	0	0	0	0	0
P0DN37	PPIAL4G	Peptidyl-prolyl cis-trans isomerase A-like 4G			0	0	0	0	0	0	0	0	0	1	0	0	0	0	0	1	0	0	0	0	0	0	0	0	0	0	0	0	0	1	0	0	0	0	0	1	0	0	0	0	0	0	0	0	0
P23284	PPIB	Peptidyl-prolyl cis-trans isomerase B			1	0	0	1	0	0	0	0	0	0	1	2	0	0	0	0	0	0	3	0	1	0	0	1	0	0	0	0	0	0	1	2	0	0	0	0	0	0	3	0	0.06	0	0	0.06	0
P35813	PPM1A	Protein phosphatase 1A			0	0	0	0	0	0	0	0	0	0	0	0	0	0	0	1	0	1	0	0	0	0	0	0	0	0	0	0	0	0	0	0	0	0	0	1	0	1	0	0	0	0	0	0	0
O75688	PPM1B	Protein phosphatase 1B			0	0	0	0	0	0	0	0	0	1	0	1	0	0	0	2	0	1	0	0	0	0	0	0	0	0	0	0	0	1	0	1	0	0	0	2	0	1	0	0	0	0	0	0	0
P49593	PPM1F	Protein phosphatase 1F			0	0	0	0	0	0	0	0	0	0	0	0	0	0	0	1	0	0	0	0	0	0	0	0	0	0	0	0	0	0	0	0	0	0	0	1	0	0	0	0	0	0	0	0	0
O15355	PPM1G	Protein phosphatase 1G			0	0	0	0	0	0	0	0	0	0	0	0	0	0	0	1	0	0	0	0	0	0	0	0	0	0	0	0	0	0	0	0	0	0	0	1	0	0	0	0	0	0	0	0	0
Q9ULR3	PPM1H	Protein phosphatase 1H			0	0	0	0	0	0	0	0	0	0	0	0	0	0	0	0	0	0	0	1	0	0	0	0	0	0	0	0	0	0	0	0	0	0	0	0	0	0	0	1	0	0	0	0	0
Q5JR12	PPM1J	Protein phosphatase 1J			0	0	0	0	3	0	0	0	0	0	0	0	0	0	0	0	0	0	0	0	0	0	0	0	4	2	0	0	0	0	0	0	0	0	0	0	0	0	0	0	0	0	0	0	0.079
B5BU91	PPM1J	HCG1997303, isoform CRA_a			0	0	0	0	1	0	0	0	0	0	0	0	0	0	0	0	0	0	0	0	0	0	0	0	1	1	0	0	0	0	0	0	0	0	0	0	0	0	0	0	0	0	0	0	0.084
P62136	PPP1CA	Serine/threonine-protein phosphatase PP1-alpha catalytic subunit			0	0	0	0	0	0	0	0	0	1	0	2	0	0	0	2	0	3	0	1	0	0	0	0	0	0	0	0	0	1	0	2	0	0	0	2	0	3	0	1	0	0	0	0	0
P62140	PPP1CB	Serine/threonine-protein phosphatase PP1-beta catalytic subunit			0	0	0	0	0	0	0	0	0	0	0	0	0	0	0	1	0	1	1	0	0	0	0	0	0	0	0	0	0	0	0	0	0	0	0	1	0	1	1	0	0	0	0	0	0
P36873	PPP1CC	Serine/threonine-protein phosphatase PP1-gamma catalytic subunit			0	0	0	0	0	0	0	0	0	0	0	0	0	0	0	1	0	0	1	0	0	0	0	0	0	0	0	0	0	0	0	0	0	0	0	1	0	0	1	0	0	0	0	0	0
Q8WUF5	PPP1R13L	RelA-associated inhibitor			0	0	0	0	0	0	0	0	0	0	0	1	0	0	0	0	0	0	0	0	0	0	0	0	0	0	0	0	0	0	0	1	0	0	0	0	0	0	0	0	0	0	0	0	0
Q9UD71	PPP1R1B	Protein phosphatase 1 regulatory subunit 1B			0	0	0	0	0	0	0	0	0	2	2	2	0	0	1	1	0	2	4	0	0	0	0	0	0	0	0	0	0	2	2	3	0	0	1	1	0	2	4	0	0	0	0	0	0
Q6ZMI0	PPP1R21	Protein phosphatase 1 regulatory subunit 21			0	0	0	0	0	0	0	0	0	0	0	1	0	0	0	0	0	3	0	0	0	0	0	0	0	0	0	0	0	0	0	2	0	0	0	0	0	3	0	0	0	0	0	0	0
Q15435	PPP1R7	Protein phosphatase 1 regulatory subunit 7			0	0	0	0	0	0	0	0	0	2	0	3	0	0	1	2	0	2	9	1	0	0	0	0	0	0	0	0	0	2	0	3	0	0	2	2	0	2	9	1	0	0	0	0	0
P67775	PPP2CA	Serine/threonine-protein phosphatase 2A catalytic subunit alpha isoform			0	0	0	0	0	0	0	0	0	1	0	0	0	0	1	1	0	4	4	3	0	0	0	0	0	0	0	0	0	1	0	0	0	0	1	1	0	4	4	3	0	0	0	0	0
P30153	PPP2R1A	Serine/threonine-protein phosphatase 2A 65 kDa regulatory subunit A alpha isoform			0	0	0	0	0	0	0	0	0	4	4	6	0	0	2	2	0	7	2	0	0	0	0	0	0	0	0	0	0	4	4	6	0	0	2	2	0	7	2	0	0	0	0	0	0
P30154	PPP2R1B	Serine/threonine-protein phosphatase 2A 65 kDa regulatory subunit A beta isoform			0	0	0	0	0	0	0	0	0	0	0	0	0	0	1	0	0	2	1	2	0	0	0	0	0	0	0	0	0	0	0	0	0	0	1	0	0	2	1	2	0	0	0	0	0
P63151	PPP2R2A	Serine/threonine-protein phosphatase 2A 55 kDa regulatory subunit B alpha isoform			0	0	0	0	0	0	0	0	0	1	0	0	0	0	0	2	0	5	1	1	0	0	0	0	0	0	0	0	0	1	0	0	0	0	0	2	0	5	1	1	0	0	0	0	0
Q15172	PPP2R5A	Serine/threonine-protein phosphatase 2A 56 kDa regulatory subunit alpha isoform			0	0	0	0	0	0	0	0	0	0	0	0	0	0	0	0	0	1	0	0	0	0	0	0	0	0	0	0	0	0	0	0	0	0	0	0	0	1	0	0	0	0	0	0	0
Q16537	PPP2R5E	Serine/threonine-protein phosphatase 2A 56 kDa regulatory subunit epsilon isoform			0	0	0	0	0	0	0	0	0	0	0	0	0	0	0	0	0	1	1	0	0	0	0	0	0	0	0	0	0	0	0	0	0	0	0	0	0	1	1	0	0	0	0	0	0
Q08209	PPP3CA	Serine/threonine-protein phosphatase 2B catalytic subunit alpha isoform			0	0	0	0	0	0	0	0	0	2	0	1	0	0	0	0	0	1	3	0	0	0	0	0	0	0	0	0	0	2	0	1	0	0	0	0	0	1	3	0	0	0	0	0	0
P16298	PPP3CB	Serine/threonine-protein phosphatase 2B catalytic subunit beta isoform			0	0	0	0	0	0	0	0	0	0	0	0	0	0	1	1	0	0	0	1	0	0	0	0	0	0	0	0	0	0	0	0	0	0	1	2	0	0	0	1	0	0	0	0	0
P48454	PPP3CC	Serine/threonine-protein phosphatase 2B catalytic subunit gamma isoform			0	0	0	0	0	0	0	0	0	0	0	0	0	0	0	1	0	2	0	0	0	0	0	0	0	0	0	0	0	0	0	0	0	0	0	1	0	2	0	0	0	0	0	0	0
P63098	PPP3R1	Calcineurin subunit B type 1			0	0	0	0	0	0	0	0	0	1	0	0	0	0	0	0	0	2	0	0	0	0	0	0	0	0	0	0	0	1	0	0	0	0	0	0	0	2	0	0	0	0	0	0	0
P53041	PPP5C	Serine/threonine-protein phosphatase 5			0	0	0	0	0	0	0	0	0	0	0	1	0	0	0	0	0	1	2	0	0	0	0	0	0	0	0	0	0	0	0	1	0	0	0	0	0	1	2	0	0	0	0	0	0
P50897	PPT1	Palmitoyl-protein thioesterase 1			0	0	0	0	0	0	0	0	0	0	1	1	0	0	0	0	0	0	0	0	0	0	0	0	0	0	0	0	0	0	1	1	0	0	0	0	0	0	0	0	0	0	0	0	0
P07225	PR1	Vitamin K-dependent protein S			5	6	4	5	4	0	3	7	1	6	6	5	7	8	5	3	3	5	5	6	5	7	4	5	4	2	3	7	1	6	7	5	9	11	5	3	3	5	5	6	0.08	0.096	0.065	0.081	0.061
P04280	PRB1	Basic salivary proline-rich protein 1			0	0	2	1	0	0	0	0	0	0	0	0	1	0	0	0	1	0	0	0	0	0	2	1	0	0	0	0	0	0	0	0	1	0	0	0	1	0	0	0	0	0	0.107	0.143	0
P02812	PRB2	Basic salivary proline-rich protein 2			0	0	0	0	0	0	0	0	0	0	0	0	3	1	0	0	0	0	0	0	0	0	0	0	0	0	0	0	0	0	0	0	3	1	0	0	0	0	0	0	0	0	0	0	0
P42785	PRCP	Lysosomal Pro-X carboxypeptidase			2	0	0	1	0	0	0	0	0	0	1	0	2	1	0	0	0	0	0	0	2	0	0	1	0	0	0	0	0	0	1	0	3	1	0	0	0	0	0	0	0.052	0	0	0.028	0
Q06830	PRDX1	Peroxiredoxin-1			0	0	0	0	0	0	0	0	0	8	5	9	1	0	6	7	0	9	8	5	0	0	0	0	0	0	0	0	0	9	11	11	1	0	6	7	0	11	9	5	0	0	0	0	0
P32119	PRDX2	Peroxiredoxin-2			0	0	0	2	0	0	0	0	0	4	2	6	3	1	4	5	0	6	5	6	0	0	0	3	0	0	0	0	0	4	3	8	3	1	5	6	0	7	7	8	0	0	0	0.141	0
Q13162	PRDX4	Peroxiredoxin-4			0	0	0	0	0	0	0	0	0	2	0	0	0	0	1	1	0	1	1	1	0	0	0	0	0	0	0	0	0	2	0	0	0	0	1	1	0	1	2	1	0	0	0	0	0
P30044	PRDX5	Peroxiredoxin-5, mitochondrial			0	0	0	0	0	0	0	0	0	6	9	7	2	0	6	3	0	6	7	3	0	0	0	0	0	0	0	0	0	6	14	11	2	0	6	4	0	8	10	3	0	0	0	0	0
P30041	PRDX6	Peroxiredoxin-6			0	0	0	1	0	0	0	0	0	7	14	19	1	0	13	9	0	9	16	7	0	0	0	1	0	0	0	0	0	7	59	59	1	0	13	10	0	11	22	7	0	0	0	0.04	0
P51888	PRELP	Prolargin			5	0	2	3	0	0	0	0	0	0	3	3	3	1	0	0	0	4	3	0	5	0	2	3	0	0	0	0	0	0	4	3	3	1	0	0	0	4	3	0	0.134	0	0.06	0.086	0
P48147	PREP	Prolyl endopeptidase			0	0	0	0	0	0	0	0	0	1	1	1	0	0	0	0	0	1	1	1	0	0	0	0	0	0	0	0	0	1	1	1	0	0	0	0	0	1	1	1	0	0	0	0	0
Q92954	PRG4	Proteoglycan 4			2	7	5	5	0	0	0	0	0	0	7	5	7	1	1	2	0	3	2	0	2	7	5	6	0	0	0	0	0	0	8	6	8	1	1	2	0	3	3	0	0.02	0.066	0.054	0.055	0
Q96MT3	PRICKLE1	Prickle-like protein 1			0	0	0	0	0	0	0	0	0	0	0	0	0	0	0	1	0	0	0	0	0	0	0	0	0	0	0	0	0	0	0	0	0	0	0	1	0	0	0	0	0	0	0	0	0
P17612	PRKACA	cAMP-dependent protein kinase catalytic subunit alpha			0	0	0	0	0	0	0	0	0	0	0	0	0	0	0	0	0	2	0	0	0	0	0	0	0	0	0	0	0	0	0	0	0	0	0	0	0	2	0	0	0	0	0	0	0
P22694	PRKACB	cAMP-dependent protein kinase catalytic subunit beta			0	0	0	0	0	0	0	0	0	1	0	0	0	0	0	0	0	2	0	0	0	0	0	0	0	0	0	0	0	1	0	0	0	0	0	0	0	2	0	0	0	0	0	0	0
P10644	PRKAR1A	cAMP-dependent protein kinase type I-alpha regulatory subunit			0	0	0	0	0	0	0	0	0	0	0	0	0	0	0	0	0	1	0	0	0	0	0	0	0	0	0	0	0	0	0	0	0	0	0	0	0	1	0	0	0	0	0	0	0
P13861	PRKAR2A	cAMP-dependent protein kinase type II-alpha regulatory subunit			0	0	0	0	0	0	0	0	0	3	0	3	0	0	0	1	0	1	7	1	0	0	0	0	0	0	0	0	0	5	0	3	0	0	0	1	0	2	7	1	0	0	0	0	0
P31323	PRKAR2B	cAMP-dependent protein kinase type II-beta regulatory subunit			0	0	0	0	0	0	0	0	0	0	0	0	0	0	0	0	0	1	4	0	0	0	0	0	0	0	0	0	0	0	0	0	0	0	0	0	0	1	4	0	0	0	0	0	0
P17252	PRKCA	Protein kinase C alpha type			0	0	0	0	0	0	0	0	0	1	0	2	0	0	0	1	0	5	2	6	0	0	0	0	0	0	0	0	0	1	0	2	0	0	0	1	0	5	2	6	0	0	0	0	0
P14314	PRKCSH	Glucidase 2 subunit beta			2	0	0	0	0	0	0	0	0	0	0	0	0	0	0	0	0	0	1	0	3	0	0	0	0	0	0	0	0	0	0	0	0	0	0	0	0	0	1	0	0.055	0	0	0	0
O14744	PRMT5	Protein arginine N-methyltransferase 5			0	0	0	0	0	0	0	0	0	2	0	3	0	0	0	0	0	5	5	0	0	0	0	0	0	0	0	0	0	2	0	3	0	0	0	0	0	5	5	0	0	0	0	0	0
P04156	PRNP	Major prion protein			1	0	0	0	1	0	1	0	0	0	0	0	0	0	0	0	0	0	0	0	1	0	0	0	1	0	1	0	0	0	0	0	0	0	0	0	0	0	0	0	0.04	0	0	0	0.04
P04070	PROC	Vitamin K-dependent protein C			2	0	0	0	0	0	0	0	0	0	0	0	0	1	0	0	0	0	3	0	2	0	0	0	0	0	0	0	0	0	0	0	0	1	0	0	0	0	3	0	0.043	0	0	0	0
P07225	PROS1	Vitamin K-dependent protein S			5	6	4	5	4	0	3	7	1	6	6	5	7	8	5	3	3	1	5	6	5	7	4	5	4	2	3	7	1	6	7	5	9	11	5	3	3	1	5	6	0.08	0.096	0.065	0.081	0.061
P22891	PROZ	Vitamin K-dependent protein Z			0	0	0	0	0	0	0	0	0	0	0	0	0	0	0	0	0	0	1	0	0	0	0	0	0	0	0	0	0	0	0	0	0	0	0	0	0	0	1	0	0	0	0	0	0
P41219	PRPH	Peripherin			0	0	0	0	0	0	0	0	0	1	2	3	2	1	2	2	0	3	3	0	0	0	0	0	0	0	0	0	0	2	7	6	2	1	2	2	0	10	4	0	0	0	0	0	0
P21108	PRPS1L1	Ribose-phosphate pyrophosphokinase 3			0	0	0	0	0	0	0	0	0	1	0	0	0	0	0	0	0	1	1	0	0	0	0	0	0	0	0	0	0	1	0	0	0	0	0	0	0	1	1	0	0	0	0	0	0
Q14558	PRPSAP1	Phosphoribosyl pyrophosphate synthase-associated protein 1			0	0	0	0	0	0	0	0	0	1	0	1	0	0	0	0	0	1	1	0	0	0	0	0	0	0	0	0	0	1	0	1	0	0	0	0	0	1	1	0	0	0	0	0	0
O60256	PRPSAP2	Phosphoribosyl pyrophosphate synthase-associated protein 2			0	0	0	0	0	0	0	0	0	0	1	0	0	0	0	1	0	1	2	0	0	0	0	0	0	0	0	0	0	0	1	0	0	0	0	1	0	1	2	0	0	0	0	0	0
H7C4Q3	PRRT4	Proline-rich transmembrane protein 4 (Fragment)			1	0	0	0	0	0	0	0	0	0	0	0	0	0	0	0	0	0	1	0	1	0	0	0	0	0	0	0	0	0	0	0	0	0	0	0	0	0	1	0	0.021	0	0	0	0
P07477	PRSS1	Trypsin-1			2	0	0	1	0	0	0	0	0	0	0	0	0	0	0	0	0	0	2	0	3	0	0	2	0	0	0	0	0	0	0	0	0	0	0	0	0	0	3	0	0.04	0	0	0.04	0
P07478	PRSS2	Trypsin-2			0	0	1	0	0	0	0	0	0	0	0	0	0	0	0	0	0	1	0	0	0	0	1	0	0	0	0	0	0	0	0	0	0	0	0	0	0	1	0	0	0	0	0.081	0	0
P35030	PRSS3	Trypsin-3			1	1	1	1	1	0	1	0	0	0	1	0	1	1	0	0	1	0	0	0	1	1	1	1	1	2	1	0	0	0	4	0	1	1	0	0	1	0	0	0	0.043	0.043	0.043	0.043	0.043
P07602	PSAP	Prosaposin			1	0	1	0	0	0	0	0	0	0	0	0	1	1	0	0	0	0	0	0	1	0	1	0	0	0	0	0	0	0	0	0	1	1	0	0	0	0	0	0	0.025	0	0.025	0	0
Q9Y617	PSAT1	Phosphoserine aminotransferase			0	0	0	0	0	0	0	0	0	3	0	2	0	0	1	4	0	6	4	3	0	0	0	0	0	0	0	0	0	3	0	2	0	0	1	4	0	7	4	3	0	0	0	0	0
P25786	PSMA1	Proteasome subunit alpha type-1			0	0	0	0	0	0	0	0	0	1	0	2	0	0	4	6	0	6	5	0	0	0	0	0	0	0	0	0	0	1	0	2	0	0	4	7	0	6	5	0	0	0	0	0	0
P25787	PSMA2	Proteasome subunit alpha type-2			0	0	0	0	0	0	0	0	0	3	2	3	0	0	2	6	0	6	7	3	0	0	0	0	0	0	0	0	0	3	2	3	0	0	2	6	0	7	10	3	0	0	0	0	0
P25788	PSMA3	Proteasome subunit alpha type-3			0	0	0	0	0	0	0	0	0	4	0	0	0	0	0	4	0	4	2	1	0	0	0	0	0	0	0	0	0	4	0	0	0	0	0	4	0	4	2	1	0	0	0	0	0
P25789	PSMA4	Proteasome subunit alpha type-4			0	0	0	0	0	0	0	0	0	2	0	1	0	0	1	3	0	3	2	1	0	0	0	0	0	0	0	0	0	2	0	1	0	0	1	3	0	3	2	1	0	0	0	0	0
P28066	PSMA5	Proteasome subunit alpha type-5			0	0	0	0	0	0	0	0	0	3	0	2	0	0	3	4	0	5	4	1	0	0	0	0	0	0	0	0	0	3	0	2	0	0	3	4	0	6	4	1	0	0	0	0	0
P60900	PSMA6	Proteasome subunit alpha type-6			0	0	0	0	0	0	0	0	0	0	0	0	0	0	3	6	0	6	6	0	0	0	0	0	0	0	0	0	0	0	0	0	0	0	3	6	0	7	6	0	0	0	0	0	0
O14818	PSMA7	Proteasome subunit alpha type-7			0	0	0	0	0	0	0	0	0	1	0	2	0	0	0	3	0	6	3	1	0	0	0	0	0	0	0	0	0	1	0	2	0	0	0	3	0	6	3	1	0	0	0	0	0
Q8TAA3	PSMA8	Proteasome subunit alpha type-7-like			0	0	0	0	0	0	0	0	0	2	0	1	0	0	3	1	0	3	3	1	0	0	0	0	0	0	0	0	0	2	0	1	0	0	3	1	0	3	3	1	0	0	0	0	0
P20618	PSMB1	Proteasome subunit beta type-1			0	0	0	0	0	0	0	0	0	5	0	2	0	0	6	9	0	8	7	2	0	0	0	0	0	0	0	0	0	5	0	2	0	0	6	9	0	10	8	2	0	0	0	0	0
P40306	PSMB10	Proteasome subunit beta type-10			0	0	0	0	0	0	0	0	0	1	0	1	0	0	0	1	0	1	1	0	0	0	0	0	0	0	0	0	0	1	0	1	0	0	0	1	0	1	1	0	0	0	0	0	0
P49721	PSMB2	Proteasome subunit beta type-2			0	0	0	0	0	0	0	0	0	2	0	1	0	0	2	3	0	3	0	0	0	0	0	0	0	0	0	0	0	2	0	1	0	0	2	3	0	3	0	0	0	0	0	0	0
P49720	PSMB3	Proteasome subunit beta type-3			0	0	0	0	0	0	0	0	0	5	0	2	0	0	3	3	0	4	6	4	0	0	0	0	0	0	0	0	0	5	0	2	0	0	3	3	0	5	6	4	0	0	0	0	0
P28070	PSMB4	Proteasome subunit beta type-4			0	0	0	0	0	0	0	0	0	5	0	2	0	0	2	1	0	10	5	2	0	0	0	0	0	0	0	0	0	5	0	2	0	0	2	1	0	10	6	3	0	0	0	0	0
P28074	PSMB5	Proteasome subunit beta type-5			0	0	0	0	0	0	0	0	0	3	0	4	0	0	4	5	0	7	6	3	0	0	0	0	0	0	0	0	0	4	0	4	0	0	4	5	0	7	6	3	0	0	0	0	0
P28072	PSMB6	Proteasome subunit beta type-6			0	0	0	0	0	0	0	0	0	3	0	1	0	0	1	1	0	2	1	0	0	0	0	0	0	0	0	0	0	3	0	1	0	0	1	1	0	2	1	0	0	0	0	0	0
Q99436	PSMB7	Proteasome subunit beta type-7			0	0	0	0	0	0	0	0	0	2	0	0	0	0	0	1	0	4	5	0	0	0	0	0	0	0	0	0	0	4	0	0	0	0	0	1	0	6	5	0	0	0	0	0	0
P28062	PSMB8	Proteasome subunit beta type-8			0	0	0	0	0	0	0	0	0	1	0	0	0	0	0	1	0	5	1	0	0	0	0	0	0	0	0	0	0	1	0	0	0	0	0	1	0	5	1	0	0	0	0	0	0
P28065	PSMB9	Proteasome subunit beta type-9			0	0	0	0	0	0	0	0	0	0	0	0	0	0	0	1	0	4	2	0	0	0	0	0	0	0	0	0	0	0	0	0	0	0	0	1	0	4	2	0	0	0	0	0	0
P62191	PSMC1	26S protease regulatory subunit 4			0	0	0	0	0	0	0	0	0	1	0	2	0	0	0	1	0	2	1	1	0	0	0	0	0	0	0	0	0	1	0	3	0	0	0	1	0	2	1	1	0	0	0	0	0
P35998	PSMC2	26S protease regulatory subunit 7			0	0	0	0	0	0	0	0	0	1	0	3	0	0	1	0	0	3	0	0	0	0	0	0	0	0	0	0	0	1	0	3	0	0	1	0	0	3	0	0	0	0	0	0	0
P17980	PSMC3	26S protease regulatory subunit 6A			0	0	0	0	0	0	0	0	0	1	0	5	0	0	0	1	0	4	3	2	0	0	0	0	0	0	0	0	0	1	0	6	0	0	0	1	0	5	3	2	0	0	0	0	0
P43686	PSMC4	26S protease regulatory subunit 6B			0	0	0	0	0	0	0	0	0	0	0	1	0	0	1	1	0	3	1	1	0	0	0	0	0	0	0	0	0	0	0	1	0	0	1	2	0	3	1	1	0	0	0	0	0
P62195	PSMC5	26S protease regulatory subunit 8			0	0	0	0	0	0	0	0	0	0	0	1	0	0	0	1	0	0	0	1	0	0	0	0	0	0	0	0	0	0	0	1	0	0	0	1	0	0	0	1	0	0	0	0	0
P62333	PSMC6	26S protease regulatory subunit 10B			0	0	0	0	0	0	0	0	0	2	0	3	0	0	0	1	0	4	3	2	0	0	0	0	0	0	0	0	0	2	0	3	0	0	0	1	0	4	3	2	0	0	0	0	0
Q99460	PSMD1	26S proteasome non-ATPase regulatory subunit 1			0	0	0	0	0	0	0	0	0	0	0	0	0	0	0	2	0	5	4	0	0	0	0	0	0	0	0	0	0	0	0	0	0	0	0	2	0	5	4	0	0	0	0	0	0
O75832	PSMD10	26S proteasome non-ATPase regulatory subunit 10			0	0	0	0	0	0	0	0	0	0	0	0	0	0	0	1	0	1	0	0	0	0	0	0	0	0	0	0	0	0	0	0	0	0	0	1	0	1	0	0	0	0	0	0	0
O00231	PSMD11	26S proteasome non-ATPase regulatory subunit 11			0	0	0	0	0	0	0	0	0	3	0	5	0	0	0	1	0	7	3	2	0	0	0	0	0	0	0	0	0	3	0	5	0	0	0	1	0	8	3	3	0	0	0	0	0
O00232	PSMD12	26S proteasome non-ATPase regulatory subunit 12			0	0	0	0	0	0	0	0	0	0	0	0	0	0	0	1	0	3	1	5	0	0	0	0	0	0	0	0	0	0	0	0	0	0	0	1	0	4	1	5	0	0	0	0	0
Q9UNM6	PSMD13	26S proteasome non-ATPase regulatory subunit 13			0	0	0	0	0	0	0	0	0	1	0	3	0	0	0	0	0	1	1	2	0	0	0	0	0	0	0	0	0	1	0	3	0	0	0	0	0	2	1	2	0	0	0	0	0
O00487	PSMD14	26S proteasome non-ATPase regulatory subunit 14			0	0	0	0	0	0	0	0	0	0	0	1	0	0	0	0	0	3	1	1	0	0	0	0	0	0	0	0	0	0	0	1	0	0	0	0	0	3	1	1	0	0	0	0	0
Q13200	PSMD2	26S proteasome non-ATPase regulatory subunit 2			0	0	0	0	0	0	0	0	0	0	0	0	0	0	0	0	0	3	0	0	0	0	0	0	0	0	0	0	0	0	0	0	0	0	0	0	0	3	0	0	0	0	0	0	0
O43242	PSMD3	26S proteasome non-ATPase regulatory subunit 3			0	0	0	0	0	0	0	0	0	0	1	5	0	0	0	2	0	0	4	5	0	0	0	0	0	0	0	0	0	0	1	5	0	0	0	2	0	0	4	5	0	0	0	0	0
Q16401	PSMD5	26S proteasome non-ATPase regulatory subunit 5			0	0	0	0	0	0	0	0	0	0	0	0	0	0	0	0	0	3	0	0	0	0	0	0	0	0	0	0	0	0	0	0	0	0	0	0	0	3	0	0	0	0	0	0	0
Q15008	PSMD6	26S proteasome non-ATPase regulatory subunit 6			0	0	0	0	0	0	0	0	0	0	0	0	0	0	0	0	0	0	1	2	0	0	0	0	0	0	0	0	0	0	0	0	0	0	0	0	0	0	1	2	0	0	0	0	0
P51665	PSMD7	26S proteasome non-ATPase regulatory subunit 7			0	0	0	0	0	0	0	0	0	0	0	0	0	0	0	0	0	0	1	2	0	0	0	0	0	0	0	0	0	0	0	0	0	0	0	0	0	0	1	2	0	0	0	0	0
Q06323	PSME1	Proteasome activator complex subunit 1			0	0	0	0	0	0	0	0	0	3	3	6	0	0	0	3	0	4	3	0	0	0	0	0	0	0	0	0	0	3	3	7	0	0	0	3	0	4	3	0	0	0	0	0	0
Q9UL46	PSME2	Proteasome activator complex subunit 2			0	0	0	0	0	0	0	0	0	0	0	1	0	0	1	2	0	1	0	0	0	0	0	0	0	0	0	0	0	0	0	1	0	0	1	2	0	1	0	0	0	0	0	0	0
P26599	PTBP1	Polypyrimidine tract-binding protein 1			0	0	0	0	0	0	0	0	0	0	0	3	0	0	1	0	0	3	1	0	0	0	0	0	0	0	0	0	0	0	0	3	0	0	1	0	0	3	1	0	0	0	0	0	0
Q96BW5	PTER	Phosphotriesterase-related protein			0	0	0	0	0	0	0	0	0	0	0	0	0	0	1	0	0	1	0	0	0	0	0	0	0	0	0	0	0	0	0	0	0	0	1	0	0	1	0	0	0	0	0	0	0
P41222	PTGDS	Prostaglandin-H2 D-isomerase	X		4	6	5	5	8	0	9	7	5	6	6	5	7	8	7	7	7	5	5	6	13	9	6	16	25	20	26	27	27	14	32	15	11	10	15	15	65	11	13	9	0.311	0.5	0.4	0.463	0.574
Q15185	PTGES3	Prostaglandin E synthase 3	X		0	0	0	0	0	0	0	0	0	0	1	1	0	0	0	1	0	0	0	1	0	0	0	0	0	0	0	0	0	0	1	1	0	0	0	1	0	0	0	1	0	0	0	0	0
Q14914	PTGR1	Prostaglandin reductase 1	X		0	0	0	0	0	0	0	0	0	1	0	2	0	0	2	2	0	1	1	2	0	0	0	0	0	0	0	0	0	1	0	4	0	0	2	2	0	2	1	3	0	0	0	0	0
Q8N8N7	PTGR2	Prostaglandin reductase 2	X		0	0	0	0	0	0	0	0	0	0	3	5	0	0	0	2	0	4	4	0	0	0	0	0	0	0	0	0	0	0	5	7	0	0	0	2	0	4	4	0	0	0	0	0	0
Q03431	PTH1R	Parathyroid hormone/parathyroid hormone-related peptide receptor			0	0	0	0	0	0	1	0	0	0	0	0	0	0	0	0	0	0	0	0	0	0	0	0	0	0	1	0	0	0	0	0	0	0	0	0	0	0	0	0	0	0	0	0	0
Q13308	PTK7	Inactive tyrosine-protein kinase 7			0	0	0	0	0	0	0	0	0	3	0	3	0	0	2	0	0	3	1	0	0	0	0	0	0	0	0	0	0	3	0	3	0	0	2	0	0	3	1	0	0	0	0	0	0
P06454	PTMA	Prothymin alpha			0	0	0	0	0	0	0	0	0	0	0	0	0	0	0	0	0	0	1	0	0	0	0	0	0	0	0	0	0	0	0	0	0	0	0	0	0	0	19	0	0	0	0	0	0
P20962	PTMS	Parathymin			0	0	0	0	0	0	0	0	0	0	0	0	0	0	0	1	0	0	1	0	0	0	0	0	0	0	0	0	0	0	0	0	0	0	0	1	0	0	1	0	0	0	0	0	0
Q15063	PTN	Periostin			0	0	0	0	0	0	0	0	0	0	1	3	6	1	0	0	0	1	0	0	0	0	0	0	0	0	0	0	0	0	1	3	9	1	0	0	0	1	0	0	0	0	0	0	0
Q15257	PTPA	Serine/threonine-protein phosphatase 2A activator			0	0	0	0	0	0	0	0	0	1	0	0	0	0	1	1	0	2	0	0	0	0	0	0	0	0	0	0	0	1	0	0	0	0	1	2	0	2	0	0	0	0	0	0	0
Q06124	PTPN11	tyrosine-protein phosphatase non-receptor type 11			0	0	0	0	0	0	0	0	0	2	0	3	0	0	0	3	0	6	1	0	0	0	0	0	0	0	0	0	0	2	0	4	0	0	0	3	0	6	1	0	0	0	0	0	0
P18433	PTPRA	Receptor-type tyrine-protein phosphatase alpha			0	0	0	0	0	0	0	0	0	1	0	0	0	0	0	0	0	0	0	0	0	0	0	0	0	0	0	0	0	1	0	0	0	0	0	0	0	0	0	0	0	0	0	0	0
P08575	PTPRC	Receptor-type tyrosine-protein phosphatase C			0	0	0	0	0	0	0	0	0	0	0	1	0	0	0	0	0	0	0	0	0	0	0	0	0	0	0	0	0	0	0	1	0	0	0	0	0	0	0	0	0	0	0	0	0
P23468	PTPRD	Receptor-type tyrosine-protein phosphatase delta			4	5	8	4	2	0	0	2	1	0	5	11	4	1	3	3	0	11	3	5	4	5	8	4	3	1	0	2	1	0	6	11	5	1	3	3	0	13	3	5	0.028	0.039	0.069	0.03	0.023
P23469	PTPRE	Receptor-type tyrine-protein phosphatase epsilon			0	0	0	0	0	0	0	0	0	0	0	0	0	0	0	0	0	1	0	0	0	0	0	0	0	0	0	0	0	0	0	0	0	0	0	0	0	1	0	0	0	0	0	0	0
P10586	PTPRF	Receptor-type tyrosine-protein phosphatase F			6	5	8	4	0	0	0	5	0	6	2	6	2	1	1	0	0	6	2	3	6	5	8	4	0	0	0	7	0	6	2	6	4	1	1	0	0	6	2	3	0.052	0.037	0.07	0.035	0
P23470	PTPRG	Receptor-type tyrosine-protein phosphatase gamma			0	0	0	0	0	0	0	1	0	0	1	0	0	0	0	0	0	0	0	0	0	0	0	0	0	0	0	1	0	0	1	0	0	0	0	0	0	0	0	0	0	0	0	0	0
Q16849	PTPRN	Receptor-type tyrosine-protein phosphatase-like N			2	0	0	0	0	0	0	0	0	0	1	0	0	0	0	0	0	0	0	0	2	0	0	0	0	0	0	0	0	0	1	0	0	0	0	0	0	0	0	0	0.03	0	0	0	0
Q92932	PTPRN2	Receptor-type tyrosine-protein phosphatase N2			0	0	0	0	0	0	0	0	0	0	1	0	0	0	0	0	0	0	0	0	0	0	0	0	0	0	0	0	0	0	2	0	0	0	0	0	0	0	0	0	0	0	0	0	0
Q13332	PTPRS	Receptor-type tyrosine-protein phosphatase S			7	7	6	7	3	0	1	1	1	2	2	6	4	1	3	0	0	11	2	4	7	7	6	7	5	3	1	1	2	2	2	7	6	1	3	0	0	12	2	4	0.046	0.054	0.049	0.05	0.03
D6W632	PTPRS	Protein tyrosine phosphatase, receptor type, S, isoform CRA_b			0	0	1	0	0	0	0	0	0	0	0	0	0	0	0	0	0	0	0	0	0	0	1	0	0	0	0	0	0	0	0	0	0	0	0	0	0	0	0	0	0	0	0.018	0	0
Q92729	PTPRU	Receptor-type tyrosine-protein phosphatase U			0	0	0	0	0	0	0	0	0	0	0	0	0	0	0	0	0	0	0	1	0	0	0	0	0	0	0	0	0	0	0	0	0	0	0	0	0	0	0	1	0	0	0	0	0
P23471	PTPRZ1	Receptor-type tyrosine-protein phosphatase zeta			6	1	0	1	5	0	2	3	1	4	1	4	1	0	6	6	0	9	5	1	6	1	0	1	6	4	2	3	1	4	1	4	1	0	6	6	0	9	5	1	0.033	0.008	0	0.005	0.029
Q6NZI2	PTRF	Polymerase I and transcript release factor			0	0	0	0	0	0	0	0	0	0	1	2	0	0	0	0	0	0	1	0	0	0	0	0	0	0	0	0	0	0	1	2	0	0	0	0	0	0	1	0	0	0	0	0	0
P26022	PTX3	Pentraxin-related protein PTX3			0	0	0	0	0	0	0	0	0	1	0	0	0	0	0	0	0	3	0	0	0	0	0	0	0	0	0	0	0	1	0	0	0	0	0	0	0	4	0	0	0	0	0	0	0
Q00577	PURA	Transcriptional activator protein Pur-alpha			0	0	0	0	0	0	0	0	0	3	0	3	0	0	1	1	0	4	2	0	0	0	0	0	0	0	0	0	0	3	0	4	0	0	2	1	0	4	2	0	0	0	0	0	0
Q9H0K6	PUS7L	Pseudouridylate synthase 7 homolog-like protein			0	0	0	0	0	0	1	0	0	0	0	0	0	0	0	0	0	1	0	0	0	0	0	0	0	0	1	0	0	0	0	0	0	0	0	0	0	1	0	0	0	0	0	0	0
P20472	PVALB	Parvalbumin alpha			0	0	0	0	0	0	0	0	0	0	1	1	0	0	0	3	0	2	2	0	0	0	0	0	0	0	0	0	0	0	1	2	0	0	0	3	0	2	2	0	0	0	0	0	0
P11216	PYGB	Glycogen phosphorylase, brain form			0	0	0	0	0	0	0	0	0	17	11	22	0	0	11	16	0	26	20	24	0	0	0	0	0	0	0	0	0	24	11	27	0	0	11	16	0	41	22	29	0	0	0	0	0
P06737	PYGL	Glycogen phosphorylase, liver form			0	0	0	0	0	0	0	0	0	4	2	9	0	0	2	4	0	13	8	6	0	0	0	0	0	0	0	0	0	4	2	9	0	0	2	4	0	15	8	6	0	0	0	0	0
P11217	PYGM	Glycogen phosphorylase, muscle form			0	0	0	0	0	0	0	0	0	2	4	14	0	0	4	2	0	13	11	13	0	0	0	0	0	0	0	0	0	2	4	15	0	0	4	2	0	14	11	14	0	0	0	0	0
P20742	PZP	Pregnancy zone protein			0	0	0	0	0	0	0	0	0	0	0	0	0	0	0	0	0	3	2	0	0	0	0	0	0	0	0	0	0	0	0	0	0	0	0	0	0	3	2	0	0	0	0	0	0
P47897	QARS	Glutamine--tRNA ligase			0	0	0	0	0	0	0	0	0	1	0	2	0	0	0	0	0	4	0	1	0	0	0	0	0	0	0	0	0	1	0	2	0	0	0	0	0	4	0	1	0	0	0	0	0
P09417	QDPR	Dihydropteridine reductase			0	0	0	0	0	0	0	0	0	3	0	1	0	0	3	6	0	5	5	2	0	0	0	0	0	0	0	0	0	3	0	1	0	0	3	6	0	6	6	2	0	0	0	0	0
Q16769	QPCT	Glutaminyl-peptide cyclotransferase			1	0	0	0	0	0	0	1	0	0	0	0	0	0	0	0	0	0	0	1	1	0	0	0	0	0	0	1	0	0	0	0	0	0	0	0	0	0	0	1	0.039	0	0	0	0
O00391	QSOX1	Sulfhydryl oxidase 1			0	1	2	0	1	0	0	3	0	3	3	1	4	1	0	0	0	0	1	7	0	1	2	0	1	0	0	3	0	3	3	1	5	1	0	0	0	0	1	8	0	0.025	0.043	0	0.025
Q6ZRP7	QSOX2	Sulfhydryl oxidase 2			0	0	2	1	0	0	0	0	0	0	1	0	0	0	0	0	0	0	0	0	0	0	2	1	0	0	0	0	0	0	1	0	0	0	0	0	0	0	0	0	0	0	0.039	0.023	0
P61026	RAB10	Ras-related protein Rab-10			0	0	0	0	0	0	0	0	0	1	1	4	1	0	0	1	0	3	3	1	0	0	0	0	0	0	0	0	0	1	1	4	1	0	0	1	0	4	4	1	0	0	0	0	0
P62491	RAB11A	Ras-related protein Rab-11A			0	0	0	0	0	0	0	0	0	0	0	2	0	0	0	0	0	0	0	0	0	0	0	0	0	0	0	0	0	0	0	2	0	0	0	0	0	0	0	0	0	0	0	0	0
Q15907	RAB11B	Ras-related protein Rab-11B			0	0	0	0	0	0	0	0	0	4	0	2	0	0	1	6	0	7	5	3	0	0	0	0	0	0	0	0	0	4	0	2	0	0	1	6	0	7	5	4	0	0	0	0	0
P61106	RAB14	Ras-related protein Rab-14			0	0	0	0	0	0	0	0	0	0	2	3	0	0	2	0	0	4	5	2	0	0	0	0	0	0	0	0	0	0	2	3	0	0	2	0	0	4	5	2	0	0	0	0	0
Q9NP72	RAB18	Ras-related protein Rab-18			0	0	0	0	0	0	0	0	0	1	0	1	0	0	1	0	0	2	3	0	0	0	0	0	0	0	0	0	0	1	0	1	0	0	1	0	0	2	3	0	0	0	0	0	0
P62820	RAB1A	Ras-related protein Rab-1A			0	0	0	0	0	0	0	0	0	3	1	3	0	0	4	4	0	6	5	5	0	0	0	0	0	0	0	0	0	5	1	4	0	0	5	5	0	8	7	5	0	0	0	0	0
Q9H0U4	RAB1B	Ras-related protein Rab-1B			0	0	0	0	0	0	0	0	0	0	1	0	0	0	0	0	0	0	1	0	0	0	0	0	0	0	0	0	0	0	1	0	0	0	0	0	0	0	1	0	0	0	0	0	0
Q92928	RAB1C	Putative Ras-related protein Rab-1C			0	0	0	0	0	0	0	0	0	0	0	0	0	0	1	1	0	1	1	0	0	0	0	0	0	0	0	0	0	0	0	0	0	0	1	1	0	2	2	0	0	0	0	0	0
Q9UL25	RAB21	Ras-related protein Rab-21			0	0	0	0	0	0	0	0	0	0	0	1	0	0	0	0	0	2	0	0	0	0	0	0	0	0	0	0	0	0	0	1	0	0	0	0	0	2	0	0	0	0	0	0	0
Q9ULC3	RAB23	Ras-related protein Rab-23			0	0	0	0	0	0	0	0	0	0	0	0	0	0	0	0	0	2	0	0	0	0	0	0	0	0	0	0	0	0	0	0	0	0	0	0	0	2	0	0	0	0	0	0	0
P61019	RAB2A	Ras-related protein Rab-2A			0	0	0	0	0	0	0	0	0	1	2	5	0	0	0	1	0	2	2	0	0	0	0	0	0	0	0	0	0	1	2	5	0	0	0	1	0	2	2	0	0	0	0	0	0
Q8WUD1	RAB2B	Ras-related protein Rab-2B			0	0	0	0	0	0	0	0	0	0	0	0	0	0	1	1	0	0	3	1	0	0	0	0	0	0	0	0	0	0	0	0	0	0	1	1	0	0	3	1	0	0	0	0	0
Q15286	RAB35	Ras-related protein Rab-35			0	0	0	0	0	0	0	0	0	0	0	0	0	0	0	0	0	0	1	0	0	0	0	0	0	0	0	0	0	0	0	0	0	0	0	0	0	0	1	0	0	0	0	0	0
P20336	RAB3A	Ras-related protein Rab-3A			0	0	0	0	0	0	0	0	0	1	1	1	0	0	0	2	0	1	2	0	0	0	0	0	0	0	0	0	0	1	1	1	0	0	0	2	0	1	2	0	0	0	0	0	0
Q8WXH6	RAB40A	Ras-related protein Rab-40A			0	0	0	0	0	0	0	0	0	0	0	1	0	0	0	0	0	0	0	0	0	0	0	0	0	0	0	0	0	0	0	1	0	0	0	0	0	0	0	0	0	0	0	0	0
P20338	RAB4A	Ras-related protein Rab-4A			0	0	0	0	0	0	0	0	0	1	0	0	0	0	0	0	0	1	0	0	0	0	0	0	0	0	0	0	0	1	0	0	0	0	0	0	0	1	0	0	0	0	0	0	0
P61018	RAB4B	Ras-related protein Rab-4B			0	0	0	0	0	0	0	0	0	0	0	0	0	0	0	1	0	0	1	0	0	0	0	0	0	0	0	0	0	0	0	0	0	0	0	1	0	0	1	0	0	0	0	0	0
P20339	RAB5A	Ras-related protein Rab-5A			0	0	0	0	0	0	0	0	0	1	4	5	0	0	0	0	0	2	3	0	0	0	0	0	0	0	0	0	0	1	4	5	0	0	0	0	0	2	3	0	0	0	0	0	0
P61020	RAB5B	Ras-related protein Rab-5B			0	0	0	0	0	0	0	0	0	0	2	3	0	0	0	3	0	1	3	1	0	0	0	0	0	0	0	0	0	0	2	3	0	0	0	3	0	1	3	1	0	0	0	0	0
P51148	RAB5C	Ras-related protein Rab-5C			0	0	0	0	0	0	0	0	0	3	0	3	0	0	2	8	0	5	7	6	0	0	0	0	0	0	0	0	0	3	0	4	0	0	2	9	0	5	7	7	0	0	0	0	0
P20340	RAB6A	Ras-related protein Rab-6A			0	0	0	0	0	0	0	0	0	1	1	1	0	0	1	0	0	0	2	2	0	0	0	0	0	0	0	0	0	1	1	1	0	0	1	0	0	0	2	2	0	0	0	0	0
Q9NRW1	RAB6B	Ras-related protein Rab-6B			0	0	0	0	0	0	0	0	0	0	0	0	0	0	0	0	0	0	1	0	0	0	0	0	0	0	0	0	0	0	0	0	0	0	0	0	0	0	1	0	0	0	0	0	0
Q9H0N0	RAB6C	Ras-related protein Rab-6C			0	0	0	0	0	0	0	0	0	0	1	1	0	0	0	1	0	0	2	0	0	0	0	0	0	0	0	0	0	0	1	1	0	0	0	1	0	0	2	0	0	0	0	0	0
P51149	RAB7A	Ras-related protein Rab-7a			0	0	0	0	0	0	0	0	0	5	3	9	0	0	3	4	0	9	9	5	0	0	0	0	0	0	0	0	0	5	4	10	0	0	3	4	0	10	11	5	0	0	0	0	0
C9J8S3	RAB7A	Ras-related protein Rab-7a			0	0	0	0	0	0	0	0	0	0	1	0	0	0	0	0	0	0	0	0	0	0	0	0	0	0	0	0	0	0	1	0	0	0	0	0	0	0	0	0	0	0	0	0	0
P61006	RAB8A	Ras-related protein Rab-8A			0	0	0	0	0	0	0	0	0	1	1	2	0	0	0	0	0	2	1	1	0	0	0	0	0	0	0	0	0	1	1	2	0	0	0	0	0	3	1	1	0	0	0	0	0
Q92930	RAB8B	Ras-related protein Rab-8B			0	0	0	0	0	0	0	0	0	0	0	1	0	0	0	1	0	1	1	0	0	0	0	0	0	0	0	0	0	0	0	1	0	0	0	1	0	1	1	0	0	0	0	0	0
Q15276	RABEP1	Rab GTPase-binding effector protein 1			0	0	0	0	0	0	0	0	0	1	0	1	0	0	0	0	0	1	0	0	0	0	0	0	0	0	0	0	0	1	0	1	0	0	0	0	0	1	0	0	0	0	0	0	0
Q92696	RABGGTA	Geranylgeranyl transferase type-2 subunit alpha			0	0	0	0	0	0	0	0	0	2	0	2	0	0	0	0	0	4	0	0	0	0	0	0	0	0	0	0	0	2	0	2	0	0	0	0	0	4	0	0	0	0	0	0	0
P63000	RAC1	Ras-related C3 botulinum toxin substrate 1			0	0	0	0	0	0	0	0	0	0	0	0	0	0	0	0	0	2	0	2	0	0	0	0	0	0	0	0	0	0	0	0	0	0	0	0	0	2	0	2	0	0	0	0	0
P15153	RAC2	Ras-related C3 botulinum toxin substrate 2			0	0	0	0	0	0	0	0	0	0	0	0	0	0	0	0	0	1	0	0	0	0	0	0	0	0	0	0	0	0	0	0	0	0	0	0	0	1	0	0	0	0	0	0	0
P63244	RACK1	Receptor of activated protein C kinase 1			0	0	0	0	0	0	0	0	0	0	0	6	0	0	1	0	0	2	3	3	0	0	0	0	0	0	0	0	0	0	0	6	0	0	1	0	0	2	3	3	0	0	0	0	0
P54727	RAD23B	UV excision repair protein RAD23 homolog B			0	0	0	0	0	0	0	0	0	0	0	0	0	0	0	0	0	2	0	0	0	0	0	0	0	0	0	0	0	0	0	0	0	0	0	0	0	2	0	0	0	0	0	0	0
Q92878	RAD50	DNA repair protein RAD50 OS=Homo sapiens GN=RAD50 PE=1 SV=1			0	0	0	0	0	0	0	0	0	0	1	0	0	0	0	0	0	0	0	0	0	0	0	0	0	0	0	0	0	0	1	0	0	0	0	0	0	0	0	0	0	0	0	0	0
Q9P0K7	RAI14	Ankycorbin			0	0	0	0	0	0	0	0	0	0	0	1	0	0	0	0	0	0	0	0	0	0	0	0	0	0	0	0	0	0	0	1	0	0	0	0	0	0	0	0	0	0	0	0	0
P11233	RALA	Ras-related protein Ral-A			0	0	0	0	0	0	0	0	0	0	2	2	0	0	0	0	0	0	1	0	0	0	0	0	0	0	0	0	0	0	2	2	0	0	0	0	0	0	1	0	0	0	0	0	0
P11234	RALB	Ras-related protein Ral-B			0	0	0	0	0	0	0	0	0	0	0	0	0	0	0	0	0	0	2	0	0	0	0	0	0	0	0	0	0	0	0	0	0	0	0	0	0	0	2	0	0	0	0	0	0
Q86X10	RALGAPB	Ral GTPase-activating protein subunit beta			0	0	0	0	0	0	0	0	0	0	0	0	0	0	0	0	0	1	0	0	0	0	0	0	0	0	0	0	0	0	0	0	0	0	0	0	0	1	0	0	0	0	0	0	0
P62826	RAN	GTP-binding nuclear protein Ran			0	0	0	0	0	0	0	0	0	4	4	6	1	0	6	5	0	6	6	6	0	0	0	0	0	0	0	0	0	5	6	7	2	0	6	5	0	10	7	6	0	0	0	0	0
P46060	RANGAP1	Ran GTPase-activating protein 1			0	0	0	0	0	0	0	0	0	0	0	1	0	0	0	0	0	0	0	0	0	0	0	0	0	0	0	0	0	0	0	1	0	0	0	0	0	0	0	0	0	0	0	0	0
P62834	RAP1A	Ras-related protein Rap-1A			0	0	0	0	0	0	0	0	0	2	4	4	1	0	0	2	0	4	6	5	0	0	0	0	0	0	0	0	0	2	4	5	1	0	0	2	0	4	6	5	0	0	0	0	0
P52306	RAP1GDS1	Rap1 GTPase-GDP dissociation stimulator 1			0	0	0	0	0	0	0	0	0	0	0	2	0	0	0	0	0	0	0	0	0	0	0	0	0	0	0	0	0	0	0	2	0	0	0	0	0	0	0	0	0	0	0	0	0
P61225	RAP2B	Ras-related protein Rap-2b			0	0	0	0	0	0	0	0	0	1	0	0	0	0	0	0	0	2	1	2	0	0	0	0	0	0	0	0	0	1	0	0	0	0	0	0	0	4	1	2	0	0	0	0	0
P54136	RARS	Arginine--tRNA ligase, cytoplasmic			0	0	0	0	0	0	0	0	0	1	0	3	0	0	0	2	0	7	2	2	0	0	0	0	0	0	0	0	0	1	0	3	0	0	0	2	0	7	2	2	0	0	0	0	0
[truncated: 730 more rows]
[truncated: 51 more columns]
