# Supplementary material for: Proteomic analysis of cerebrospinal fluid extracellular vesicles reveals synaptic injury, inflammation, and stress response markers in HIV patients with cognitive impairment
Source: J Neuroinflammation. 2019 Dec 5;16:254. doi: 10.1186/s12974-019-1617-y (PMC6896665; doi:10.1186/s12974-019-1617-y)
Supplement: Supplementary file 3 — Additional file 3: Table S3. Mass spectrometry identification of proteins in 20 HIV+ EV-depleted CSF using ABSciex 4800Plus MALDI-TOF/TOF platform. [file 12974_2019_1617_MOESM3_ESM.xlsx]

## Sheet: Sheet1
Supplementary Table 3 Mass spectrometry identification of proteins in 20 HIV+ EV-depleted CSF using ABSciex 4800Plus MALDI-TOF/TOF platform. Peptide sequences were determined by Sequest search algorithm with 1% false discovery rate. Database search was performed using geneXplain TRANSFAC. Common contaminants and highly abundant proteins were omitted from GO annotation analysis.
					No HAND_Unique peptide counts										HAND_Unique peptide counts										No HAND_Total peptide counts										HAND_Total peptide counts										No HAND_% Coverage
Reference UniProt ID	Gene Symbol	Annotation	Abundant proteins	Contaminants/ uncharacterized	128_Unique	147_Unique	332_Unique	241_Unique	205_Unique	209_Unique	214_Unique	280_Unique	782_Unique	072_Unique	143D_Unique	093_Unique	020_Unique	129_Unique	139_Unique	148_Unique	228_Unique	151_Unique	083_Unique	010_Unique	128_Total	147_Total	332_Total	241_Total	205_Total	209_Total	214_Total	280_Total	782_Total	072_Total	143_Total	093_Total	020_Total	129_Total	139_Total	148_Total	228_Total	151_Total	083_Total	010_Total	128_%Coverage	147_% Coverage	332_%Coverage	241_%Coverage	205_%Coverage
P04217	A1BG	Alpha-1B-glycoprotein	X		5	9	9	6	4	4	8	9	7	7	6	3	7	7	10	5	6	9	5	9	6	16	11	9	6	8	14	9	8	10	10	4	15	11	19	6	15	12	14	12	0.145	0.301	0.36	0.172	0.107
P01023	A2M	Alpha-2-macroglobulin	X		16	14	12	20	27	27	29	9	19	11	26	12	14	8	6	13	28	30	12	1	19	14	13	23	46	42	36	9	20	14	34	14	16	10	6	15	36	36	13	1	0.121	0.148	0.123	0.194	0.238
Q96IU4	ABHD14B	Protein ABHD14B			0	0	0	0	0	0	0	0	0	0	0	1	0	0	3	0	0	5	0	0	0	0	0	0	0	0	0	0	0	0	0	1	0	0	3	0	0	8	0	0	0	0	0	0	0
Q9NYB9	ABI2	Abl interactor 2			0	0	0	0	0	0	0	0	0	0	0	0	0	0	0	0	0	1	0	0	0	0	0	0	0	0	0	0	0	0	0	0	0	0	0	0	0	1	0	0	0	0	0	0	0
A0A0G2JSE0	ABR	Active breakpoint cluster region-related protein (Fragment)			0	1	0	0	0	0	0	0	0	0	0	0	0	0	0	0	0	0	0	0	0	1	0	0	0	0	0	0	0	0	0	0	0	0	0	0	0	0	0	0	0	0.286	0	0	0
Q9P1F3	ABRACL	Costars family protein ABRACL			0	0	0	0	0	0	0	0	0	0	0	0	0	0	0	0	0	1	0	0	0	0	0	0	0	0	0	0	0	0	0	0	0	0	0	0	0	1	0	0	0	0	0	0	0
Q969K4	ABTB1	Ankyrin repeat and BTB/POZ domain-containing protein 1			0	0	0	1	0	0	0	0	0	0	0	0	0	0	0	0	0	0	0	0	0	0	0	1	0	0	0	0	0	0	0	0	0	0	0	0	0	0	0	0	0	0	0	0.038	0
A0A087WYK6	ACACA	Acetyl-CoA carboxylase 1			0	0	0	0	0	0	0	0	1	0	0	0	0	0	0	0	0	0	0	0	0	0	0	0	0	0	0	0	2	0	0	0	0	0	0	0	0	0	0	0	0	0	0	0	0
P24752	ACAT1	Acetyl-CoA acetyltransferase, mitochondrial			0	0	0	0	0	0	0	0	0	0	0	0	0	0	0	0	0	0	1	0	0	0	0	0	0	0	0	0	0	0	0	0	0	0	0	0	0	0	1	0	0	0	0	0	0
Q8N6N7	ACBD7	Acyl-CoA-binding domain-containing protein 7			0	0	0	0	0	0	0	0	0	0	0	0	0	0	1	3	0	2	0	0	0	0	0	0	0	0	0	0	0	0	0	0	0	0	1	3	0	2	0	0	0	0	0	0	0
P12821	ACE	Angiotensin-converting enzyme			0	0	0	0	1	0	0	0	0	0	0	0	0	0	0	0	0	0	0	0	0	0	0	0	1	0	0	0	0	0	0	0	0	0	0	0	0	0	0	0	0	0	0	0	0.011
P21399	ACO1	Cytoplasmic aconitate hydratase			0	0	0	0	0	0	0	0	0	0	0	0	0	0	4	3	0	5	0	0	0	0	0	0	0	0	0	0	0	0	0	0	0	0	4	3	0	6	0	0	0	0	0	0	0
P24666	ACP1	Low molecular weight phosphotyrosine protein phosphatase			0	0	0	0	0	0	0	0	0	0	0	0	0	0	3	2	0	2	1	0	0	0	0	0	0	0	0	0	0	0	0	0	0	0	3	2	0	2	1	0	0	0	0	0	0
D3YTI2	ACP1	Low molecular weight phosphotyrosine protein phosphatase			0	0	0	0	0	0	0	0	0	0	0	0	0	0	1	2	0	0	0	0	0	0	0	0	0	0	0	0	0	0	0	0	0	0	1	2	0	0	0	0	0	0	0	0	0
P11117	ACP2	Lysosomal acid phosphatase			1	0	0	0	0	0	0	0	0	0	0	0	0	0	0	0	0	0	0	0	1	0	0	0	0	0	0	0	0	0	0	0	0	0	0	0	0	0	0	0	0.026	0	0	0	0
P33121	ACSL1	Long-chain-fatty-acid--CoA ligase 1			0	0	0	0	0	0	0	0	0	0	0	0	0	0	0	1	0	0	0	0	0	0	0	0	0	0	0	0	0	0	0	0	0	0	0	1	0	0	0	0	0	0	0	0	0
P62736	ACTA2	Actin, aortic smooth muscle	X		1	0	2	3	0	1	2	0	1	6	4	6	1	0	7	7	2	6	9	3	1	0	2	3	0	1	2	0	3	9	4	9	1	0	9	13	2	10	9	3	0.029	0	0.05	0.093	0
P68032	ACTC1	Actin, alpha cardiac muscle 1	X		0	0	0	0	0	0	0	0	0	1	0	0	0	0	0	0	0	1	0	0	0	0	0	0	0	0	0	0	0	2	0	0	0	0	0	0	0	3	0	0	0	0	0	0	0
P63261	ACTG1	Actin, cytoplasmic 2	X		1	2	2	2	0	1	1	0	1	6	5	7	0	0	9	9	0	6	4	4	1	2	2	2	0	1	1	0	1	7	5	7	0	0	12	10	0	9	5	4	0.027	0.061	0.061	0.083	0
P35609	ACTN2	Alpha-actinin-2	X		0	0	0	0	0	0	0	0	0	0	0	0	0	0	0	0	1	0	0	0	0	0	0	0	0	0	0	0	0	0	0	0	0	0	0	0	1	0	0	0	0	0	0	0	0
Q03154	ACY1	Aminoacylase-1			0	0	0	0	0	0	0	0	0	0	0	0	0	0	0	8	0	3	1	2	0	0	0	0	0	0	0	0	0	0	0	0	0	0	0	9	0	3	1	2	0	0	0	0	0
P07311	ACYP1	Acylphosphatase-1			0	0	0	0	0	0	0	0	0	1	0	0	0	0	5	4	0	2	0	0	0	0	0	0	0	0	0	0	0	1	0	0	0	0	5	4	0	2	0	0	0	0	0	0	0
P14621	ACYP2	Acylphosphatase-2			0	0	0	0	0	0	0	0	0	2	2	3	0	0	3	4	0	3	1	1	0	0	0	0	0	0	0	0	0	2	2	3	0	0	3	4	0	3	1	1	0	0	0	0	0
Q9P0K1	ADAM22	Disintegrin and metalloproteinase domain-containing protein 22			0	0	0	0	2	1	0	0	0	0	0	0	0	0	1	0	0	0	0	0	0	0	0	0	2	1	0	0	0	0	0	0	0	0	1	0	0	0	0	0	0	0	0	0	0.025
Q9UHI8	ADAMTS1	A disintegrin and metalloproteinase with thrombospondin motifs 1			0	2	1	2	0	0	1	0	0	0	1	0	0	0	2	2	1	0	0	1	0	2	1	3	0	0	1	0	0	0	2	0	0	0	2	2	1	0	0	2	0	0.053	0.022	0.053	0
Q9BUB4	ADAT1	tRNA-specific adenine deaminase 1			0	0	0	0	0	1	0	0	0	0	0	0	0	0	0	0	0	0	0	0	0	0	0	0	0	1	0	0	0	0	0	0	0	0	0	0	0	0	0	0	0	0	0	0	0
Q9UEY8	ADD3	Gamma-adducin			0	0	0	0	0	0	0	0	0	0	0	2	0	0	2	1	0	1	0	0	0	0	0	0	0	0	0	0	0	0	0	3	0	0	2	1	0	1	0	0	0	0	0	0	0
Q9HAR2	ADGRL3	Adhesion G protein-coupled receptor L3			0	0	1	2	2	1	0	0	0	0	1	0	0	0	2	0	1	0	0	1	0	0	1	2	2	1	0	0	0	0	1	0	0	0	2	0	2	0	0	1	0	0	0.016	0.023	0.02
Q9BV57	ADI1	1,2-dihydroxy-3-keto-5-methylthiopentene dioxygenase			0	0	0	0	0	0	0	0	0	0	0	0	0	0	0	1	0	0	0	0	0	0	0	0	0	0	0	0	0	0	0	0	0	0	0	1	0	0	0	0	0	0	0	0	0
Q15848	ADIPOQ	Adiponectin			0	0	0	0	0	0	0	0	0	1	0	0	0	0	0	0	0	0	0	0	0	0	0	0	0	0	0	0	0	1	0	0	0	0	0	0	0	0	0	0	0	0	0	0	0
Q15847	ADIRF	Adipogenesis regulatory factor			0	0	0	0	0	0	0	0	0	0	0	0	0	0	1	2	0	2	0	0	0	0	0	0	0	0	0	0	0	0	0	0	0	0	1	2	0	4	0	0	0	0	0	0	0
P55263	ADK	Adenosine kinase			0	0	0	0	0	0	0	0	0	0	0	0	0	0	0	0	0	1	0	0	0	0	0	0	0	0	0	0	0	0	0	0	0	0	0	0	0	1	0	0	0	0	0	0	0
P29274	ADORA2A	Adenosine receptor A2a			0	1	0	0	0	0	0	0	0	0	0	0	0	0	0	0	0	0	0	0	0	1	0	0	0	0	0	0	0	0	0	0	0	0	0	0	0	0	0	0	0	0.036	0	0	0
P54922	ADPRH	[Protein ADP-ribosylarginine] hydrolase			0	0	0	0	0	0	0	0	0	0	0	0	0	0	2	0	0	0	0	0	0	0	0	0	0	0	0	0	0	0	0	0	0	0	2	0	0	0	0	0	0	0	0	0	0
Q9NX46	ADPRHL2	Poly(ADP-ribose) glycohydrolase ARH3			0	0	0	0	0	0	0	0	0	0	0	0	0	0	2	1	0	0	0	0	0	0	0	0	0	0	0	0	0	0	0	0	0	0	2	1	0	0	0	0	0	0	0	0	0
P43652	AFM	Afamin	X		4	8	6	8	4	5	9	7	7	5	4	5	5	0	8	10	9	7	0	4	4	10	7	9	5	6	10	8	8	5	4	5	8	0	10	12	12	7	0	4	0.06	0.19	0.147	0.122	0.068
P20933	AGA	N(4)-(beta-N-acetylglucosaminyl)-L-asparaginase			0	1	2	2	2	1	1	1	0	1	2	1	2	2	2	2	1	1	1	0	0	1	2	2	2	1	1	1	0	2	3	1	2	2	2	2	1	1	1	0	0	0.035	0.035	0.081	0.035
O00468	AGRN	Agrin			0	0	0	0	1	0	0	1	1	0	1	2	0	2	2	1	0	2	0	1	0	0	0	0	1	0	0	1	1	0	1	2	0	2	2	1	0	2	0	1	0	0	0	0	0.006
P01019	AGT	Angiotensinogen	X		7	16	16	10	10	12	13	12	10	9	12	7	10	13	17	16	14	12	6	17	9	28	34	22	26	39	26	22	16	14	22	8	15	16	28	28	32	20	8	35	0.151	0.427	0.315	0.241	0.21
P23526	AHCY	Adenosylhomocysteinase			0	0	0	0	0	0	0	0	0	0	0	0	0	0	0	1	0	4	0	0	0	0	0	0	0	0	0	0	0	0	0	0	0	0	0	1	0	5	0	0	0	0	0	0	0
Q96HN2	AHCYL2	Adenosylhomocysteinase 3			0	0	0	0	0	0	0	1	0	0	0	0	0	0	0	0	0	0	0	0	0	0	0	0	0	0	0	1	0	0	0	0	0	0	0	0	0	0	0	0	0	0	0	0	0
Q09666	AHNAK	Neuroblast differentiation-associated protein AHNAK			0	0	0	0	0	0	0	0	0	2	0	0	0	0	0	0	0	19	0	0	0	0	0	0	0	0	0	0	0	2	0	0	0	0	0	0	0	21	0	0	0	0	0	0	0
O95433	AHSA1	Activator of 90 kDa heat shock protein ATPase homolog 1			0	0	0	0	0	0	0	0	0	0	0	0	0	0	0	0	0	2	0	0	0	0	0	0	0	0	0	0	0	0	0	0	0	0	0	0	0	2	0	0	0	0	0	0	0
P02765	AHSG	Alpha-2-HS-glycoprotein	X		3	0	0	0	0	0	1	3	3	3	4	4	4	4	4	4	2	3	3	0	3	0	0	0	0	0	1	6	4	6	4	9	6	5	8	6	2	7	4	0	0.159	0	0	0	0
P12763	AHSG	Alpha-2-HS-glycoprotein	X		4	0	0	0	0	1	0	0	0	0	0	0	0	0	0	0	0	0	3	0	4	0	0	0	0	1	0	0	0	0	0	0	0	0	0	0	0	0	6	0	0.159	0	0	0	0
P55008	AIF1	Allograft inflammatory factor 1			0	0	0	0	0	0	0	0	0	0	1	1	0	0	1	1	0	1	0	1	0	0	0	0	0	0	0	0	0	0	1	1	0	0	2	1	0	1	0	1	0	0	0	0	0
O95831	AIFM1	Apoptosis-inducing factor 1, mitochondrial			0	0	0	0	0	0	0	0	0	0	0	0	0	0	0	0	0	0	1	0	0	0	0	0	0	0	0	0	0	0	0	0	0	0	0	0	0	0	1	0	0	0	0	0	0
P00568	AK1	Adenylate kinase isoenzyme 1			0	0	0	0	0	0	0	0	0	8	0	5	0	0	8	9	0	8	5	0	0	0	0	0	0	0	0	0	0	9	0	6	0	0	12	19	0	13	5	0	0	0	0	0	0
P54819	AK2	Adenylate kinase 2, mitochondrial			0	0	0	0	0	0	0	0	0	0	0	0	0	0	1	1	0	1	0	0	0	0	0	0	0	0	0	0	0	0	0	0	0	0	1	1	0	1	0	0	0	0	0	0	0
Q9UIJ7	AK3	GTP:AMP phosphotransferase AK3, mitochondrial			0	0	0	0	0	0	0	0	0	0	0	0	0	0	0	0	0	1	0	0	0	0	0	0	0	0	0	0	0	0	0	0	0	0	0	0	0	1	0	0	0	0	0	0	0
Q9Y3D8	AK6	Adenylate kinase isoenzyme 6			0	1	0	0	0	0	0	0	0	0	0	0	0	0	0	0	0	0	0	0	0	1	0	0	0	0	0	0	0	0	0	0	0	0	0	0	0	0	0	0	0	0.058	0	0	0
Q02952	AKAP12	A-kinase anchor protein 12			0	0	0	0	0	0	0	0	0	1	0	0	0	0	4	5	0	2	0	0	0	0	0	0	0	0	0	0	0	1	0	0	0	0	4	5	0	3	0	0	0	0	0	0	0
P14550	AKR1A1	Alcohol dehydrogenase [NADP(+)]			0	0	0	0	0	0	0	0	0	7	0	3	0	0	8	2	0	9	1	5	0	0	0	0	0	0	0	0	0	7	0	3	0	0	9	2	0	13	1	6	0	0	0	0	0
P15121	AKR1B1	Aldose reductase			0	0	0	0	0	0	0	0	0	5	0	4	0	0	9	10	0	9	3	0	0	0	0	0	0	0	0	0	0	5	0	5	0	0	11	11	0	12	3	0	0	0	0	0	0
P52895	AKR1C2	Aldo-keto reductase family 1 member C2			0	0	0	0	0	0	0	0	0	4	0	0	0	0	1	2	0	4	1	6	0	0	0	0	0	0	0	0	0	4	0	0	0	0	1	2	0	4	1	7	0	0	0	0	0
P42330	AKR1C3	Aldo-keto reductase family 1 member C3			0	0	0	0	0	0	0	0	0	1	0	0	0	0	0	3	0	2	0	0	0	0	0	0	0	0	0	0	0	1	0	0	0	0	0	3	0	2	0	0	0	0	0	0	0
P17516	AKR1C4	Aldo-keto reductase family 1 member C4			0	0	0	0	0	0	0	0	0	0	0	1	0	0	1	0	0	1	1	0	0	0	0	0	0	0	0	0	0	0	0	1	0	0	1	0	0	1	1	0	0	0	0	0	0
O43488	AKR7A2	Aflatoxin B1 aldehyde reductase member 2			0	0	0	0	0	0	0	0	0	1	0	2	0	0	1	0	0	3	0	0	0	0	0	0	0	0	0	0	0	1	0	2	0	0	1	0	0	3	0	0	0	0	0	0	0
O95154	AKR7A3	Aflatoxin B1 aldehyde reductase member 3			0	0	0	0	0	0	0	0	0	0	0	0	0	0	0	1	0	0	0	0	0	0	0	0	0	0	0	0	0	0	0	0	0	0	0	1	0	0	0	0	0	0	0	0	0
P02768	ALB	Serum albumin	X		20	35	32	23	21	23	30	29	25	29	25	23	28	40	26	25	30	31	16	30	80	706	418	156	133	167	287	921	286	869	127	102	145	141	138	107	241	860	36	235	0.233	0.32	0.391	0.273	0.273
Q13740	ALCAM	CD166 antigen			2	0	4	2	4	2	0	1	5	0	4	2	1	3	0	3	2	1	4	5	2	0	4	3	5	3	0	1	5	0	4	2	1	3	0	4	2	1	4	6	0.043	0	0.084	0.087	0.106
P54886	ALDH18A1	Delta-1-pyrroline-5-carboxylate synthase			0	0	0	0	0	0	0	0	0	0	0	0	0	0	0	0	0	0	1	0	0	0	0	0	0	0	0	0	0	0	0	0	0	0	0	0	0	0	1	0	0	0	0	0	0
P00352	ALDH1A1	Retinal dehydrogenase 1			0	0	0	0	0	0	0	0	0	0	0	0	0	0	0	0	0	3	0	0	0	0	0	0	0	0	0	0	0	0	0	0	0	0	0	0	0	3	0	0	0	0	0	0	0
O75891	ALDH1L1	Cytosolic 10-formyltetrahydrofolate dehydrogenase			0	0	0	0	0	0	0	0	0	0	0	0	0	0	0	0	0	1	0	1	0	0	0	0	0	0	0	0	0	0	0	0	0	0	0	0	0	1	0	1	0	0	0	0	0
P30838	ALDH3A1	Aldehyde dehydrogenase, dimeric NADP-preferring			0	0	0	0	0	0	0	0	0	0	0	0	0	0	1	1	0	0	0	0	0	0	0	0	0	0	0	0	0	0	0	0	0	0	1	1	0	0	0	0	0	0	0	0	0
P49419	ALDH7A1	Alpha-aminoadipic semialdehyde dehydrogenase			0	0	0	0	0	0	0	0	0	0	0	0	0	0	0	5	0	1	0	0	0	0	0	0	0	0	0	0	0	0	0	0	0	0	0	5	0	1	0	0	0	0	0	0	0
P49189	ALDH9A1	4-trimethylaminobutyraldehyde dehydrogenase			0	0	0	0	0	0	0	0	0	0	0	0	0	0	1	0	0	1	0	0	0	0	0	0	0	0	0	0	0	0	0	0	0	0	1	0	0	1	0	0	0	0	0	0	0
P04075	ALDOA	Fructose-bisphosphate aldolase A			0	0	2	0	0	1	0	0	0	9	0	3	0	0	10	7	0	8	6	0	0	0	2	0	0	1	0	0	0	11	0	3	0	0	11	7	0	8	7	0	0	0	0.137	0	0
P09972	ALDOC	Fructose-bisphosphate aldolase C			0	0	1	0	1	1	0	0	2	5	2	3	0	0	9	12	0	12	7	3	0	0	1	0	1	2	0	0	2	5	2	3	0	0	14	14	0	14	7	5	0	0	0.044	0	0.038
P02760	AMBP	Protein AMBP			0	5	5	4	4	4	4	3	3	4	3	3	3	3	8	7	4	3	2	4	0	5	5	4	6	7	4	6	5	15	3	3	4	4	8	7	9	4	2	6	0	0.176	0.176	0.176	0.176
P49418	AMPH	Amphiphysin			0	0	0	0	0	0	0	0	0	0	0	0	0	0	2	3	0	0	1	0	0	0	0	0	0	0	0	0	0	0	0	0	0	0	2	3	0	0	1	0	0	0	0	0	0
Q400G9	AMZ1	Archaemetzincin-1			1	0	0	0	0	1	0	0	0	0	0	0	0	0	0	0	0	0	0	0	1	0	0	0	0	1	0	0	0	0	0	0	0	0	0	0	0	0	0	0	0.034	0	0	0	0
O43827	ANGPTL7	Angiopoietin-related protein 7			0	0	0	0	1	0	0	0	0	0	0	0	0	0	0	0	1	0	0	0	0	0	0	0	1	0	0	0	0	0	0	0	0	0	0	0	1	0	0	0	0	0	0	0	0.032
Q01484	ANK2	Ankyrin-2			0	0	0	0	0	0	0	0	0	0	0	0	0	0	0	0	0	3	0	0	0	0	0	0	0	0	0	0	0	0	0	0	0	0	0	0	0	3	0	0	0	0	0	0	0
Q7Z5J8	ANKAR	Ankyrin and armadillo repeat-containing protein			0	0	0	0	0	0	0	0	0	0	0	0	0	0	1	0	0	0	0	0	0	0	0	0	0	0	0	0	0	0	0	0	0	0	2	0	0	0	0	0	0	0	0	0	0
Q8IVF6	ANKRD18A	Ankyrin repeat domain-containing protein 18A			0	0	0	0	0	0	0	0	0	1	0	0	0	0	0	0	0	0	0	0	0	0	0	0	0	0	0	0	0	1	0	0	0	0	0	0	0	0	0	0	0	0	0	0	0
P39687	ANP32A	Acidic leucine-rich nuclear phosphoprotein 32 family member A			0	0	0	0	0	0	0	0	0	0	0	0	0	0	1	1	0	1	0	0	0	0	0	0	0	0	0	0	0	0	0	0	0	0	1	1	0	1	0	0	0	0	0	0	0
Q92688	ANP32B	Acidic leucine-rich nuclear phosphoprotein 32 family member B			0	0	0	0	0	0	0	0	0	0	0	0	0	0	0	1	0	0	0	0	0	0	0	0	0	0	0	0	0	0	0	0	0	0	0	1	0	0	0	0	0	0	0	0	0
P15144	ANPEP	Aminopeptidase N			0	0	0	0	0	0	0	0	0	0	0	0	0	0	0	1	0	1	0	0	0	0	0	0	0	0	0	0	0	0	0	0	0	0	0	1	0	1	0	0	0	0	0	0	0
P04083	ANXA1	Annexin A1			0	0	1	0	0	0	0	0	0	0	0	0	0	0	0	0	0	0	0	0	0	0	1	0	0	0	0	0	0	0	0	0	0	0	0	0	0	0	0	0	0	0	0.078	0	0
P08758	ANXA5	Annexin A5			0	0	0	0	0	0	0	0	0	2	0	0	0	0	0	12	0	5	1	2	0	0	0	0	0	0	0	0	0	2	0	0	0	0	0	12	0	6	1	2	0	0	0	0	0
Q10567	AP1B1	AP-1 complex subunit beta-1			0	0	0	0	1	1	0	0	0	0	1	2	0	0	2	1	0	3	1	0	0	0	0	0	1	1	0	0	0	0	1	2	0	0	2	1	0	3	1	0	0	0	0	0	0.014
O94973	AP2A2	AP-2 complex subunit alpha-2			0	0	0	0	0	0	0	0	0	0	0	0	0	0	0	3	0	1	0	0	0	0	0	0	0	0	0	0	0	0	0	0	0	0	0	3	0	1	0	0	0	0	0	0	0
P63010	AP2B1	AP-2 complex subunit beta			0	0	1	2	0	0	0	0	0	0	0	1	0	0	0	3	0	1	0	2	0	0	1	2	0	0	0	0	0	0	0	1	0	0	0	3	0	1	0	2	0	0	0.018	0.033	0
P02743	APCS	Serum amyloid P-component	X		0	0	0	0	0	0	0	0	0	0	0	0	0	0	1	0	0	0	0	0	0	0	0	0	0	0	0	0	0	0	0	0	0	0	1	0	0	0	0	0	0	0	0	0	0
P13798	APEH	Acylamino-acid-releasing enzyme			0	0	0	0	0	0	0	0	0	2	0	0	0	0	2	1	0	5	0	0	0	0	0	0	0	0	0	0	0	2	0	0	0	0	2	2	0	5	0	0	0	0	0	0	0
P27695	APEX1	DNA-(apurinic or apyrimidinic site) lyase			0	0	0	0	0	0	0	0	0	0	0	1	0	0	2	1	0	1	0	0	0	0	0	0	0	0	0	0	0	0	0	1	0	0	2	1	0	1	0	0	0	0	0	0	0
P51693	APLP1	Amyloid-like protein 1	X		5	2	5	3	4	3	6	8	8	4	9	6	3	8	11	7	4	2	5	5	6	2	5	3	7	3	10	11	10	5	16	8	3	12	14	8	5	3	6	6	0.068	0.054	0.098	0.083	0.058
Q06481	APLP2	Amyloid-like protein 2	X		2	0	0	0	0	0	0	0	0	0	3	0	0	1	6	4	0	0	0	0	2	0	0	0	0	0	0	0	0	0	3	0	0	1	6	4	0	0	0	0	0.033	0	0	0	0
P02647	APOA1	Apolipoprotein A-I	X		12	15	22	13	17	17	15	18	19	15	14	16	0	0	19	18	17	18	9	4	19	39	48	44	47	64	46	62	49	36	36	28	0	0	37	26	55	53	11	4	0.386	0.446	0.558	0.434	0.468
Q8NCW5	APOA1BP	NAD(P)H-hydrate epimerase			0	0	0	2	0	0	0	0	0	3	1	1	1	0	3	3	0	4	0	1	0	0	0	2	0	0	0	0	0	3	1	1	1	0	4	3	0	5	0	1	0	0	0	0	0
P02652	APOA2	Apolipoprotein A-II	X		0	0	1	0	0	0	3	3	4	2	0	1	0	0	0	0	2	4	0	0	0	0	1	0	0	0	8	3	7	2	0	1	0	0	0	0	3	7	0	0	0	0	0.1	0	0
P06727	APOA4	Apolipoprotein A-IV	X		4	4	7	2	3	0	5	19	16	17	14	16	11	11	12	0	7	8	1	0	5	4	7	2	4	0	7	20	17	19	18	20	17	12	13	0	8	8	2	0	0.114	0.154	0.235	0.066	0.088
P04114	APOB	Apolipoprotein B-100	X		0	0	0	0	0	0	0	0	0	0	0	0	0	0	0	0	0	2	0	0	0	0	0	0	0	0	0	0	0	0	0	0	0	0	0	0	0	2	0	0	0	0	0	0	0
Q9HC16	APOBEC3G	DNA dC->dU-editing enzyme APOBEC-3G			0	0	0	0	0	0	0	0	0	0	0	0	1	0	0	0	0	0	0	0	0	0	0	0	0	0	0	0	0	0	0	0	1	0	0	0	0	0	0	0	0	0	0	0	0
P02655	APOC2	Apolipoprotein C-II	X		0	0	0	0	0	0	0	0	0	2	0	0	0	0	0	0	0	0	0	0	0	0	0	0	0	0	0	0	0	2	0	0	0	0	0	0	0	0	0	0	0	0	0	0	0
P02656	APOC3	Apolipoprotein C-III	X		0	0	0	0	0	0	0	1	2	2	0	0	0	0	1	0	0	0	0	0	0	0	0	0	0	0	0	1	2	2	0	0	0	0	1	0	0	0	0	0	0	0	0	0	0
P05090	APOD	Apolipoprotein D	X		2	2	2	0	1	2	3	4	4	5	4	3	3	0	4	4	3	3	3	2	2	2	2	0	1	3	3	12	12	9	7	3	5	0	5	10	3	7	3	2	0.069	0.09	0.09	0	0.058
P02649	APOE	Apolipoprotein E	X		12	12	14	7	15	11	19	12	13	11	17	12	4	4	12	12	17	10	9	6	17	15	37	18	33	24	48	21	28	13	34	13	6	4	13	20	34	12	10	8	0.476	0.426	0.382	0.274	0.486
A0A0S2Z3V0	APOE	Apolipoprotein E isoform 2 (Fragment)	X		0	0	0	0	0	0	1	0	0	0	0	0	0	0	0	0	1	0	0	0	0	0	0	0	0	0	4	0	0	0	0	0	0	0	0	0	3	0	0	0	0.476	0.426	0.382	0.274	0.486
P02749	APOH	Beta-2-glycoprotein 1	X		1	0	0	0	0	0	2	0	2	0	0	0	0	0	0	0	0	2	2	0	1	0	0	0	0	0	3	0	4	0	0	0	0	0	0	0	0	2	2	0	0.026	0	0	0	0
O14791	APOL1	Apolipoprotein L1	X		0	0	0	0	0	0	0	0	0	0	0	0	0	0	0	0	0	1	0	0	0	0	0	0	0	0	0	0	0	0	0	0	0	0	0	0	0	1	0	0	0	0	0	0	0
O95445	APOM	Apolipoprotein M	X		0	1	0	0	0	0	0	0	0	0	0	0	0	0	0	0	0	0	0	0	0	1	0	0	0	0	0	0	0	0	0	0	0	0	0	0	0	0	0	0	0	0.106	0	0	0
P05067	APP	Amyloid beta A4 protein	X		5	1	2	1	5	5	7	5	2	2	7	4	2	5	12	4	6	1	3	2	6	1	3	1	8	8	12	5	3	4	13	5	2	7	23	6	8	2	4	5	0.06	0.013	0.036	0.013	0.094
P55087	AQP4	Aquaporin-4			0	0	0	0	0	0	0	0	0	2	2	2	0	0	2	0	0	2	1	0	0	0	0	0	0	0	0	0	0	2	5	2	0	0	3	0	0	9	1	0	0	0	0	0	0
P61204	ARF3	ADP-ribosylation factor 3			0	0	0	0	0	0	0	0	0	0	0	0	0	0	0	1	0	3	0	0	0	0	0	0	0	0	0	0	0	0	0	0	0	0	0	2	0	4	0	0	0	0	0	0	0
Q07960	ARHGAP1	Rho GTPase-activating protein 1			0	0	0	0	0	0	0	0	0	0	0	0	0	0	0	0	0	2	0	0	0	0	0	0	0	0	0	0	0	0	0	0	0	0	0	0	0	3	0	0	0	0	0	0	0
Q7Z6I6	ARHGAP30	Rho GTPase-activating protein 30			0	0	0	0	0	0	0	0	0	0	1	0	0	0	0	0	0	0	0	0	0	0	0	0	0	0	0	0	0	0	1	0	0	0	0	0	0	0	0	0	0	0	0	0	0
L8ECM8	ARHGAP36	Alternative protein ARHGAP36			0	0	0	0	0	0	0	0	0	1	0	0	0	0	0	1	0	1	0	0	0	0	0	0	0	0	0	0	0	7	0	0	0	0	0	5	0	15	0	0	0	0	0	0	0
P52565	ARHGDIA	Rho GDP-dissociation inhibitor 1			0	0	0	0	0	0	0	0	0	3	4	5	0	0	7	8	0	5	4	3	0	0	0	0	0	0	0	0	0	3	4	5	0	0	7	8	0	6	5	3	0	0	0	0	0
P52566	ARHGDIB	Rho GDP-dissociation inhibitor 2			0	0	0	0	0	0	0	0	0	0	0	0	1	0	2	3	0	2	0	0	0	0	0	0	0	0	0	0	0	0	0	0	1	0	2	3	0	2	0	0	0	0	0	0	0
Q8TER5	ARHGEF40	Rho guanine nucleotide exchange factor 40			0	0	0	0	0	0	0	0	0	0	0	0	0	0	0	0	0	0	0	1	0	0	0	0	0	0	0	0	0	0	0	0	0	0	0	0	0	0	0	1	0	0	0	0	0
Q15052	ARHGEF6	Rho guanine nucleotide exchange factor 6			1	0	0	0	0	0	0	0	0	0	0	0	0	0	0	0	0	0	0	0	1	0	0	0	0	0	0	0	0	0	0	0	0	0	0	0	0	0	0	0	0.015	0	0	0	0
P56211	ARPP19	cAMP-regulated phosphoprotein 19			0	0	0	0	0	0	0	0	0	0	0	0	0	0	1	0	0	0	1	0	0	0	0	0	0	0	0	0	0	0	0	0	0	0	1	0	0	0	1	0	0	0	0	0	0
Q8N5I2	ARRDC1	Arrestin domain-containing protein 1			0	0	0	0	0	1	0	0	0	0	0	0	0	0	0	0	0	0	0	0	0	0	0	0	0	1	0	0	0	0	0	0	0	0	0	0	0	0	0	0	0	0	0	0	0
P15289	ARSA	Arylsulfatase A			0	0	1	0	0	0	0	0	0	0	0	0	0	0	0	0	0	0	0	0	0	0	1	0	0	0	0	0	0	0	0	0	0	0	0	0	0	0	0	0	0	0	0.034	0	0
Q13508	ART3	Ecto-ADP-ribosyltransferase 3			0	0	1	2	1	1	0	1	4	0	2	0	3	0	6	6	2	1	0	3	0	0	1	2	1	1	0	1	4	0	2	0	3	0	6	6	2	1	0	4	0	0	0.041	0.046	0.041
Q13510	ASAH1	Acid ceramidase			0	0	0	0	0	0	0	0	0	0	0	0	0	0	1	0	0	1	0	0	0	0	0	0	0	0	0	0	0	0	0	0	0	0	1	0	0	1	0	0	0	0	0	0	0
P07307	ASGR2	Asialoglycoprotein receptor 2			0	0	0	0	0	0	0	0	0	0	0	0	0	0	0	0	0	0	0	1	0	0	0	0	0	0	0	0	0	0	0	0	0	0	0	0	0	0	0	2	0	0	0	0	0
P45381	ASPA	Aspartoacylase			0	0	0	0	0	0	0	0	0	0	0	0	0	0	0	1	0	0	0	0	0	0	0	0	0	0	0	0	0	0	0	0	0	0	0	1	0	0	0	0	0	0	0	0	0
Q12797	ASPH	Aspartyl/asparaginyl beta-hydroxylase			0	0	0	0	0	0	0	0	0	0	1	0	0	0	1	1	0	0	0	0	0	0	0	0	0	0	0	0	0	0	2	0	0	0	1	1	0	0	0	0	0	0	0	0	0
Q7L266	ASRGL1	Isoaspartyl peptidase/L-asparaginase			0	0	0	0	0	0	0	0	0	1	0	2	0	0	4	4	0	2	0	1	0	0	0	0	0	0	0	0	0	1	0	2	0	0	4	4	0	2	0	1	0	0	0	0	0
P00966	ASS1	Argininosuccinate synthase			0	0	0	0	0	0	0	0	0	0	0	0	0	0	0	0	0	1	0	0	0	0	0	0	0	0	0	0	0	0	0	0	0	0	0	0	0	1	0	0	0	0	0	0	0
O00244	ATOX1	Copper transport protein ATOX1			0	0	0	0	0	0	0	0	0	1	0	0	0	0	0	2	0	2	0	0	0	0	0	0	0	0	0	0	0	1	0	0	0	0	0	2	0	2	0	0	0	0	0	0	0
Q01814	ATP2B2	Plasma membrane calcium-transporting ATPase 2			0	0	0	0	0	0	0	0	0	0	0	0	0	0	0	1	0	1	0	0	0	0	0	0	0	0	0	0	0	0	0	0	0	0	0	1	0	1	0	0	0	0	0	0	0
P98194	ATP2C1	Calcium-transporting ATPase type 2C member 1			0	0	0	0	0	1	0	0	0	0	0	0	0	0	0	0	0	0	0	0	0	0	0	0	0	1	0	0	0	0	0	0	0	0	0	0	0	0	0	0	0	0	0	0	0
P25705	ATP5A1	ATP synthase subunit alpha, mitochondrial			0	0	0	0	0	0	0	0	0	0	0	0	0	0	0	0	0	0	7	0	0	0	0	0	0	0	0	0	0	0	0	0	0	0	0	0	0	0	7	0	0	0	0	0	0
P06576	ATP5B	ATP synthase subunit beta, mitochondrial			0	0	0	0	0	0	0	0	0	0	0	0	0	0	0	0	0	0	7	0	0	0	0	0	0	0	0	0	0	0	0	0	0	0	0	0	0	0	7	0	0	0	0	0	0
P30049	ATP5D	ATP synthase subunit delta, mitochondrial			0	0	0	0	0	0	0	0	0	0	0	0	0	0	0	0	0	0	1	0	0	0	0	0	0	0	0	0	0	0	0	0	0	0	0	0	0	0	1	0	0	0	0	0	0
O75947	ATP5H	ATP synthase subunit d, mitochondrial			0	0	0	0	0	0	1	0	0	0	0	0	0	0	0	0	0	0	0	0	0	0	0	0	0	0	1	0	0	0	0	0	0	0	0	0	0	0	0	0	0	0	0	0	0
Q15904	ATP6AP1	V-type proton ATPase subunit S1			1	0	0	0	0	0	1	1	1	1	1	0	0	0	2	2	0	0	0	0	1	0	0	0	0	0	2	1	1	1	1	0	0	0	2	2	0	0	0	0	0.028	0	0	0	0
O75882	ATRN	Attractin			0	1	1	1	0	2	0	0	0	0	0	0	1	0	2	0	1	0	0	0	0	1	1	1	0	2	0	0	0	0	0	0	1	0	2	0	1	0	0	0	0	0.007	0.007	0.007	0
P30530	AXL	Tyrosine-protein kinase receptor UFO			1	0	0	2	1	0	0	0	0	0	1	0	1	2	2	2	0	1	1	0	1	0	0	3	1	0	0	0	0	0	1	0	1	2	3	2	0	1	1	0	0.012	0	0	0.032	0.02
P25311	AZGP1	Zinc-alpha-2-glycoprotein	X		8	9	9	10	9	10	6	13	14	11	8	9	11	8	20	18	13	9	12	11	8	12	15	15	11	13	8	17	18	14	9	9	13	8	25	29	17	15	15	22	0.205	0.299	0.295	0.302	0.272
P61769	B2M	Beta-2-microglobulin			2	1	0	0	0	2	3	3	4	3	3	3	3	3	3	4	3	4	3	2	10	4	0	0	0	6	10	18	26	54	10	7	3	3	14	23	6	19	10	12	0.168	0.084	0	0	0
H0YLF3	B2M	Beta-2-microglobulin (Fragment)			0	0	0	0	0	1	0	0	0	0	1	0	0	1	0	0	0	0	0	0	0	0	0	0	0	2	0	0	0	0	1	0	0	1	0	0	0	0	0	0	0.168	0.084	0	0	0
P15291	B4GALT1	Beta-1,4-galactosyltransferase 1			0	0	0	0	0	0	0	0	0	0	0	0	0	0	0	0	0	1	0	0	0	0	0	0	0	0	0	0	0	0	0	0	0	0	0	0	0	1	0	0	0	0	0	0	0
O43505	B4GAT1	Beta-1,4-glucuronyltransferase 1			4	7	7	6	4	4	8	6	6	5	7	4	3	4	8	8	5	5	3	6	4	8	9	6	7	6	9	8	8	5	9	4	4	4	12	10	8	5	4	9	0.111	0.212	0.265	0.265	0.147
O95817	BAG3	BAG family molecular chaperone regulator 3			0	0	0	0	0	0	0	0	0	0	0	0	0	0	0	1	0	0	0	0	0	0	0	0	0	0	0	0	0	0	0	0	0	0	0	1	0	0	0	0	0	0	0	0	0
O60241	BAI2	Brain-specific angiogenesis inhibitor 2			0	0	1	1	0	0	0	0	0	0	0	0	2	0	0	2	0	1	0	0	0	0	1	1	0	0	0	0	0	0	0	0	2	0	0	2	0	1	0	0	0	0	0	0	0
P80723	BASP1	Brain acid soluble protein 1			0	0	0	0	0	0	0	0	0	0	0	0	0	0	1	0	0	0	0	0	0	0	0	0	0	0	0	0	0	0	0	0	0	0	2	0	0	0	0	0	0	0	0	0	0
Q07812	BAX	Apoptosis regulator BAX			0	0	0	0	0	0	0	0	0	0	0	0	0	0	1	1	0	1	0	1	0	0	0	0	0	0	0	0	0	0	0	0	0	0	1	1	0	1	0	1	0	0	0	0	0
P50895	BCAM	Basal cell adhesion molecule			0	0	0	0	1	0	0	0	0	0	0	1	0	0	7	2	0	1	2	0	0	0	0	0	1	0	0	0	0	0	0	1	0	0	7	2	0	1	2	0	0	0	0	0	0.025
Q96GW7	BCAN	Brevican core protein			0	0	0	0	2	0	0	3	0	1	3	0	0	0	2	2	0	2	2	0	0	0	0	0	2	0	0	3	0	1	3	0	0	0	2	2	0	2	2	0	0	0	0	0	0.018
Q9BXK5	BCL2L13	Bcl-2-like protein 13			0	0	0	0	0	0	0	0	0	0	0	0	0	0	3	0	0	0	0	0	0	0	0	0	0	0	0	0	0	0	0	0	0	0	5	0	0	0	0	0	0	0	0	0	0
Q9NYF8	BCLAF1	Bcl-2-associated transcription factor 1			0	0	0	0	0	0	0	0	0	0	0	0	0	0	0	0	0	0	2	0	0	0	0	0	0	0	0	0	0	0	0	0	0	0	0	0	0	0	2	0	0	0	0	0	0
Q9BUT1	BDH2	3-hydroxybutyrate dehydrogenase type 2			0	0	0	0	0	0	0	0	0	0	0	1	0	0	1	0	0	3	0	0	0	0	0	0	0	0	0	0	0	0	0	1	0	0	1	0	0	3	0	0	0	0	0	0	0
Q5SZJ8	BEND6	BEN domain-containing protein 6			0	1	0	0	0	0	0	1	0	0	0	0	0	0	0	0	0	0	0	0	0	1	0	0	0	0	0	1	0	0	0	0	0	0	0	0	0	0	0	0	0	0.05	0	0	0
P55957	BID	BH3-interacting domain death agonist			0	0	0	0	0	0	0	0	0	0	0	0	0	0	0	1	0	0	0	0	0	0	0	0	0	0	0	0	0	0	0	0	0	0	0	2	0	0	0	0	0	0	0	0	0
O00499	BIN1	Myc box-dependent-interacting protein 1			0	0	0	0	0	0	0	0	0	0	0	0	0	0	0	1	0	3	0	0	0	0	0	0	0	0	0	0	0	0	0	0	0	0	0	1	0	3	0	0	0	0	0	0	0
P53004	BLVRA	Biliverdin reductase A			0	0	0	0	0	0	0	0	0	2	0	0	0	0	2	8	0	5	0	0	0	0	0	0	0	0	0	0	0	2	0	0	0	0	2	8	0	5	0	0	0	0	0	0	0
P30043	BLVRB	Flavin reductase (NADPH)			0	0	0	0	0	0	0	0	0	4	2	4	0	0	6	4	0	5	2	2	0	0	0	0	0	0	0	0	0	5	2	6	0	0	10	5	0	7	2	2	0	0	0	0	0
P13497	BMP1	Bone morphogenetic protein 1			0	0	0	0	0	0	0	0	0	0	0	0	0	0	1	0	0	0	0	0	0	0	0	0	0	0	0	0	0	0	0	0	0	0	1	0	0	0	0	0	0	0	0	0	0
P07738	BPGM	Bisphosphoglycerate mutase			0	0	0	0	0	0	0	0	0	0	0	1	0	0	0	0	0	0	0	0	0	0	0	0	0	0	0	0	0	0	0	1	0	0	0	0	0	0	0	0	0	0	0	0	0
O95861	BPNT1	3'(2'),5'-bisphosphate nucleotidase 1			0	0	0	0	0	0	0	0	0	0	0	0	0	0	2	3	0	4	0	0	0	0	0	0	0	0	0	0	0	0	0	0	0	0	2	3	0	4	0	0	0	0	0	0	0
Q9H0E9	BRD8	Bromodomain-containing protein 8			0	0	0	0	0	0	0	0	0	2	0	0	0	0	0	0	0	0	0	0	0	0	0	0	0	0	0	0	0	2	0	0	0	0	0	0	0	0	0	0	0	0	0	0	0
P35613	BSG	Basigin			0	0	0	0	0	0	0	0	0	0	0	0	0	0	2	1	0	0	0	0	0	0	0	0	0	0	0	0	0	0	0	0	0	0	2	1	0	0	0	0	0	0	0	0	0
P43251	BTD	Biotinidase			0	4	7	4	5	5	2	3	5	2	5	1	1	3	8	8	4	2	0	5	0	5	10	4	6	5	2	4	5	2	6	1	1	3	9	8	5	3	0	6	0	0.123	0.144	0.105	0.145
Q9H0W9	C11orf54	Ester hydrolase C11orf54			0	0	0	0	0	0	0	0	0	1	0	0	0	0	2	4	0	2	0	0	0	0	0	0	0	0	0	0	0	1	0	0	0	0	2	4	0	2	0	0	0	0	0	0	0
Q9HB07	C12orf10	UPF0160 protein MYG1, mitochondrial		X	0	0	0	0	0	0	0	0	0	0	0	0	0	0	0	1	0	3	0	0	0	0	0	0	0	0	0	0	0	0	0	0	0	0	0	1	0	3	0	0	0	0	0	0	0
Q6UX73	C16orf89	UPF0764 protein C16orf89		X	0	0	1	1	1	0	0	2	3	2	2	1	1	2	3	4	0	1	0	0	0	0	1	1	1	0	0	3	3	2	2	1	1	3	3	4	0	1	0	0	0	0	0.03	0.03	0.032
Q9NWV4	C1orf123	UPF0587 protein C1orf123		X	0	0	0	0	0	0	0	0	0	0	0	0	0	0	4	0	0	0	0	0	0	0	0	0	0	0	0	0	0	0	0	0	0	0	4	0	0	0	0	0	0	0	0	0	0
Q07021	C1QBP	Complement component 1 Q subcomponent-binding protein, mitochondrial	X		0	0	0	0	0	0	0	0	0	0	0	0	0	0	0	0	0	0	1	0	0	0	0	0	0	0	0	0	0	0	0	0	0	0	0	0	0	0	1	0	0	0	0	0	0
P02747	C1QC	Complement C1q subcomponent subunit C	X		0	0	0	0	0	0	0	0	1	0	0	0	0	0	0	0	0	0	0	0	0	0	0	0	0	0	0	0	1	0	0	0	0	0	0	0	0	0	0	0	0	0	0	0	0
Q9BXJ3	C1QTNF4	Complement C1q tumor necrosis factor-related protein 4	X		0	0	0	0	0	0	0	0	0	0	0	0	0	0	1	0	0	0	0	0	0	0	0	0	0	0	0	0	0	0	0	0	0	0	1	0	0	0	0	0	0	0	0	0	0
P00736	C1R	Complement C1r subcomponent	X		0	0	0	0	0	1	0	0	0	0	0	0	0	0	0	0	0	0	0	0	0	0	0	0	0	1	0	0	0	0	0	0	0	0	0	0	0	0	0	0	0	0	0	0	0
Q9NZP8	C1RL	Complement C1r subcomponent-like protein	X		0	0	0	2	0	0	0	0	0	2	0	0	2	0	2	2	0	3	0	2	0	0	0	3	0	0	0	0	0	2	0	0	2	0	2	2	0	3	0	2	0	0	0	0.049	0
P09871	C1S	Complement C1s subcomponent	X		0	1	1	4	3	4	2	0	7	0	4	1	0	0	0	1	4	0	0	3	0	1	1	4	5	5	2	0	7	0	5	1	0	0	0	1	5	0	0	3	0	0.013	0.023	0.068	0.055
C9IZP8	C1S	Complement C1s subcomponent (Fragment)	X		0	0	0	1	0	0	0	0	1	0	0	1	0	0	0	0	0	0	0	0	0	0	0	1	0	0	0	0	1	0	0	2	0	0	0	0	0	0	0	0	0	0.013	0.023	0.068	0.055
P06681	C2	Complement C2	X		0	0	2	6	2	3	2	1	2	5	2	5	9	3	15	4	4	6	0	2	0	0	2	7	2	4	2	1	2	5	2	5	11	3	15	4	4	6	0	2	0	0	0.039	0.078	0.036
Q9GZN8	C20orf27	UPF0687 protein C20orf27		X	0	0	0	0	0	0	0	0	0	0	0	0	0	0	0	0	0	1	0	0	0	0	0	0	0	0	0	0	0	0	0	0	0	0	0	0	0	1	0	0	0	0	0	0	0
P30042	C21orf33	ES1 protein homolog, mitochondrial			0	0	0	0	0	0	0	0	0	0	0	0	0	0	0	0	0	0	1	0	0	0	0	0	0	0	0	0	0	0	0	0	0	0	0	0	0	0	2	0	0	0	0	0	0
Q8NCU7	C2CD4A	C2 calcium-dependent domain-containing protein 4A			0	0	0	0	0	1	0	0	0	0	0	0	0	0	0	0	0	0	0	0	0	0	0	0	0	1	0	0	0	0	0	0	0	0	0	0	0	0	0	0	0	0	0	0	0
P01024	C3	Complement C3	X		7	22	29	28	25	34	47	31	45	18	41	23	19	6	42	17	42	50	11	37	7	23	32	28	38	49	67	34	50	20	51	28	20	6	47	18	55	70	11	47	0.039	0.198	0.249	0.259	0.215
Q16581	C3AR1	C3a anaphylatoxin chemotactic receptor			0	0	0	0	0	0	0	0	0	0	0	0	0	0	0	0	0	1	0	0	0	0	0	0	0	0	0	0	0	0	0	0	0	0	0	0	0	1	0	0	0	0	0	0	0
P0C0L4	C4A	Complement C4-A	X		17	12	14	17	20	19	32	9	18	11	16	9	3	2	14	13	31	25	8	14	17	15	14	17	25	22	43	10	19	12	21	10	7	3	18	18	46	40	11	28	0.092	0.12	0.154	0.17	0.141
P0C0L5	C4B	Complement C4-B	X		1	1	1	3	1	4	3	2	1	1	2	3	3	3	4	4	2	4	2	3	2	1	1	4	3	7	4	3	2	1	3	3	5	8	7	4	2	6	3	8	0.007	0.015	0.015	0.03	0.007
Q6U2E7	C4B	C4B1 (Fragment)	X		1	0	0	0	1	1	0	0	0	0	0	0	0	0	0	0	0	0	0	0	1	0	0	0	3	1	0	0	0	0	0	0	0	0	0	0	0	0	0	0	0.007	0.015	0.015	0.03	0.007
Q8N1A6	C4orf33	UPF0462 protein C4orf33			0	0	0	0	0	0	0	0	0	0	0	0	0	0	0	1	0	0	0	0	0	0	0	0	0	0	0	0	0	0	0	0	0	0	0	1	0	0	0	0	0	0	0	0	0
Q5BLP8	C4orf48	Neuropeptide-like protein C4orf48			0	0	0	0	1	1	0	0	0	0	1	0	0	0	0	0	0	0	0	0	0	0	0	0	1	1	0	0	0	0	1	0	0	0	0	0	0	0	0	0	0	0	0	0	0.105
P01031	C5	Complement C5	X		0	0	0	0	2	0	0	0	0	0	0	0	0	0	0	0	0	1	0	0	0	0	0	0	2	0	0	0	0	0	0	0	0	0	0	0	0	1	0	0	0	0	0	0	0.017
P13671	C6	Complement component C6	X		0	0	0	0	1	0	1	0	0	0	0	0	0	0	0	0	3	0	0	0	0	0	0	0	1	0	1	0	0	0	0	0	0	0	0	0	3	0	0	0	0	0	0	0	0.012
P10643	C7	Complement component C7	X		3	0	3	7	6	4	4	3	6	3	8	7	0	0	7	5	4	5	1	2	3	0	3	7	8	6	5	3	6	3	12	7	0	0	7	6	4	5	1	2	0.052	0	0.057	0.114	0.104
P07360	C8G	Complement component C8 gamma chain	X		0	0	0	0	0	0	0	0	0	2	0	0	0	0	0	0	0	1	0	0	0	0	0	0	0	0	0	0	0	2	0	0	0	0	0	0	0	1	0	0	0	0	0	0	0
P02748	C9	Complement component C9	X		3	2	5	3	4	3	3	4	5	6	2	3	2	1	7	3	5	7	4	2	3	2	5	3	4	3	3	4	5	6	2	3	2	1	8	3	6	8	4	2	0.048	0.045	0.109	0.066	0.086
Q5T6V5	C9orf64	UPF0553 protein C9orf64		X	0	0	0	0	0	0	0	0	0	0	0	0	0	0	0	3	0	2	0	0	0	0	0	0	0	0	0	0	0	0	0	0	0	0	0	3	0	2	0	0	0	0	0	0	0
P00915	CA1	Carbonic anhydrase 1			0	0	0	2	0	0	0	0	2	6	0	0	2	0	5	7	0	6	5	6	0	0	0	2	0	0	0	0	2	6	0	0	2	0	6	7	0	6	5	7	0	0	0	0.126	0
P00918	CA2	Carbonic anhydrase 2			0	0	1	1	0	0	0	0	0	10	5	6	0	0	15	13	0	10	6	10	0	0	1	1	0	0	0	0	0	16	7	9	0	0	26	21	0	23	7	13	0	0	0.062	0.062	0
P07451	CA3	Carbonic anhydrase 3			0	0	0	0	0	0	0	0	0	0	0	0	0	0	2	0	0	3	0	0	0	0	0	0	0	0	0	0	0	0	0	0	0	0	2	0	0	3	0	0	0	0	0	0	0
P35219	CA8	Carbonic anhydrase-related protein			0	0	0	0	0	0	0	0	0	0	0	0	0	0	0	0	0	1	0	0	0	0	0	0	0	0	0	0	0	0	0	0	0	0	0	0	0	1	0	0	0	0	0	0	0
Q9H9S4	CAB39L	Calcium-binding protein 39-like			0	0	0	0	0	0	0	0	0	0	0	0	0	0	1	4	0	0	0	0	0	0	0	0	0	0	0	0	0	0	0	0	0	0	1	4	0	0	0	0	0	0	0	0	0
P54289	CACNA2D1	Voltage-dependent calcium channel subunit alpha-2/delta-1			7	1	6	6	10	8	6	0	6	0	15	4	6	10	12	5	4	0	1	5	7	1	6	6	12	9	8	0	6	0	19	4	8	12	13	5	4	0	1	6	0.081	0.017	0.092	0.081	0.134
Q9UIU0	CACNA2D1	Dihydropyridine receptor alpha 2 subunit			0	0	0	1	1	0	0	0	1	0	0	0	0	0	0	0	1	0	0	0	0	0	0	1	1	0	0	0	1	0	0	0	0	0	0	0	1	0	0	0	0.081	0.017	0.092	0.081	0.134
Q9NY47	CACNA2D2	Voltage-dependent calcium channel subunit alpha-2/delta-2			0	0	0	1	0	0	0	0	0	0	0	0	0	0	0	0	0	0	0	0	0	0	0	1	0	0	0	0	0	0	0	0	0	0	0	0	0	0	0	0	0	0	0	0.011	0
Q9HB71	CACYBP	Calcyclin-binding protein			0	0	0	0	0	0	0	0	0	0	0	1	0	0	4	0	0	1	0	0	0	0	0	0	0	0	0	0	0	0	0	1	0	0	4	0	0	1	0	0	0	0	0	0	0
Q9BY67	CADM1	Cell adhesion molecule 1			2	0	4	3	3	2	3	3	2	3	5	3	2	3	5	5	2	3	0	3	2	0	4	3	3	3	4	4	2	3	6	3	2	3	6	6	2	4	0	4	0.048	0	0.124	0.124	0.09
Q8N3J6	CADM2	Cell adhesion molecule 2			0	0	1	1	0	1	0	2	0	1	1	1	1	0	2	1	1	2	0	1	0	0	1	1	0	1	0	2	0	1	1	2	4	0	2	1	1	3	0	1	0	0	0.025	0.025	0
Q8N126	CADM3	Cell adhesion molecule 3			2	3	3	4	2	2	2	3	3	2	3	3	3	2	4	4	3	3	1	4	3	3	3	4	3	2	3	3	3	2	4	3	5	2	7	4	4	4	1	5	0.085	0.136	0.136	0.166	0.085
Q8NFZ8	CADM4	Cell adhesion molecule 4			2	2	3	3	2	1	2	1	4	1	3	3	3	2	3	3	0	4	4	3	2	2	3	3	3	1	2	1	4	1	4	4	3	2	3	3	0	4	4	3	0.062	0.08	0.103	0.103	0.062
P05937	CALB1	Calbindin			0	0	0	0	0	0	0	0	0	2	2	3	0	0	4	17	0	9	4	1	0	0	0	0	0	0	0	0	0	2	2	3	0	0	4	23	0	11	6	1	0	0	0	0	0
P22676	CALB2	Calretinin			0	0	0	0	0	0	0	0	0	2	0	0	0	0	6	7	0	0	1	0	0	0	0	0	0	0	0	0	0	2	0	0	0	0	6	8	0	0	1	0	0	0	0	0	0
Q05682	CALD1	Caldesmon			0	0	0	0	0	0	0	0	0	0	0	0	0	0	0	1	0	0	0	0	0	0	0	0	0	0	0	0	0	0	0	0	0	0	0	1	0	0	0	0	0	0	0	0	0
P0DP24	CALM2	Calmodulin-2			0	0	0	0	0	1	0	0	0	4	1	0	0	0	0	5	0	5	2	5	0	0	0	0	0	1	0	0	0	4	1	0	0	0	0	5	0	8	2	6	0	0	0	0	0
P27797	CALR	Calreticulin			1	0	1	3	3	3	0	3	2	4	1	4	4	3	7	10	1	6	4	5	1	0	1	4	3	5	0	3	2	4	1	5	5	3	10	11	1	6	4	6	0.029	0	0.029	0.12	0.12
O43852	CALU	Calumenin			0	0	0	0	0	0	0	0	0	0	0	0	0	0	0	1	0	0	4	0	0	0	0	0	0	0	0	0	0	0	0	0	0	0	0	1	0	0	4	0	0	0	0	0	0
Q9NYX4	CALY	Neuron-specific vesicular protein calcyon			0	0	1	0	0	0	0	0	0	0	1	0	0	0	1	2	0	0	0	0	0	0	1	0	0	0	0	0	0	0	1	0	0	0	1	2	0	0	0	0	0	0	0.06	0	0
Q13554	CAMK2B	Calcium/calmodulin-dependent protein kinase type II subunit beta			0	0	0	0	0	1	0	0	0	0	0	0	0	0	1	1	0	0	0	0	0	0	0	0	0	1	0	0	0	0	0	0	0	0	1	1	0	0	0	0	0	0	0	0	0
Q13555	CAMK2G	Calcium/calmodulin-dependent protein kinase type II subunit gamma			0	0	0	0	0	0	0	0	0	0	0	0	0	0	0	0	0	1	0	0	0	0	0	0	0	0	0	0	0	0	0	0	0	0	0	0	0	1	0	0	0	0	0	0	0
Q8WVQ1	CANT1	Soluble calcium-activated nucleotidase 1			0	0	0	3	1	1	0	1	1	0	6	1	1	0	8	5	0	0	1	3	0	0	0	3	1	1	0	1	1	0	6	1	2	0	8	5	0	0	1	3	0	0	0	0.12	0.045
P27824	CANX	Calnexin			0	0	1	1	0	0	0	0	0	0	1	0	0	0	0	0	0	0	2	1	0	0	1	1	0	0	0	0	0	0	1	0	0	0	0	0	0	0	2	1	0	0	0.025	0.027	0
Q01518	CAP1	Adenylyl cyclase-associated protein 1			0	0	0	0	0	0	0	0	0	1	0	2	0	0	3	3	0	3	0	3	0	0	0	0	0	0	0	0	0	1	0	4	0	0	4	3	0	3	0	3	0	0	0	0	0
P40121	CAPG	Macrophage-capping protein			0	0	0	0	0	0	0	0	0	1	0	3	0	0	0	6	0	1	1	0	0	0	0	0	0	0	0	0	0	1	0	3	0	0	0	6	0	2	1	0	0	0	0	0	0
P04632	CAPNS1	Calpain small subunit 1			0	0	0	0	0	0	0	0	0	0	0	0	0	0	0	0	0	0	0	1	0	0	0	0	0	0	0	0	0	0	0	0	0	0	0	0	0	0	0	1	0	0	0	0	0
Q13938	CAPS	Calcyphosin			0	0	0	0	0	0	0	0	0	5	1	3	0	0	3	8	0	7	6	1	0	0	0	0	0	0	0	0	0	5	1	3	0	0	3	9	0	10	6	1	0	0	0	0	0
P52907	CAPZA1	F-actin-capping protein subunit alpha-1			0	0	0	0	0	0	0	0	0	0	0	1	0	0	7	5	0	1	0	0	0	0	0	0	0	0	0	0	0	0	0	1	0	0	7	5	0	1	0	0	0	0	0	0	0
P47755	CAPZA2	F-actin-capping protein subunit alpha-2			0	0	0	0	0	0	0	0	0	0	0	0	0	0	0	2	0	3	0	3	0	0	0	0	0	0	0	0	0	0	0	0	0	0	0	2	0	3	0	3	0	0	0	0	0
P47756	CAPZB	F-actin-capping protein subunit beta			0	0	0	0	0	0	0	0	0	0	0	0	0	0	0	0	0	2	1	1	0	0	0	0	0	0	0	0	0	0	0	0	0	0	0	0	0	2	1	1	0	0	0	0	0
Q16568	CARTPT	Cocaine- and amphetamine-regulated transcript protein			0	0	0	0	0	0	0	0	0	0	1	0	0	0	1	1	0	0	0	0	0	0	0	0	0	0	0	0	0	0	1	0	0	0	1	1	0	0	0	0	0	0	0	0	0
P20810	CAST	Calpastatin			0	0	0	0	0	0	0	0	0	1	0	0	0	0	2	2	0	2	0	0	0	0	0	0	0	0	0	0	0	1	0	0	0	0	2	2	0	2	0	0	0	0	0	0	0
P23435	CBLN1	Cerebellin-1			0	0	0	0	0	0	0	0	0	0	0	0	0	2	0	0	0	0	0	0	0	0	0	0	0	0	0	0	0	0	0	0	0	2	0	0	0	0	0	0	0	0	0	0	0
Q8IUK8	CBLN2	Cerebellin-2			0	0	0	0	1	0	0	0	0	0	0	0	0	0	0	0	0	0	0	0	0	0	0	0	1	0	0	0	0	0	0	0	0	0	0	0	0	0	0	0	0	0	0	0	0.058
P16152	CBR1	Carbonyl reductase [NADPH] 1			0	0	0	0	0	0	0	0	0	2	3	6	0	0	7	4	0	11	2	0	0	0	0	0	0	0	0	0	0	2	3	6	0	0	7	4	0	15	2	0	0	0	0	0	0
P83916	CBX1	Chromobox protein homolog 1			0	0	0	0	0	0	0	0	0	0	0	0	0	0	1	1	0	0	0	0	0	0	0	0	0	0	0	0	0	0	0	0	0	0	1	1	0	0	0	0	0	0	0	0	0
Q13185	CBX3	Chromobox protein homolog 3			0	0	0	0	0	0	0	0	0	0	0	0	0	0	0	0	0	1	2	0	0	0	0	0	0	0	0	0	0	0	0	0	0	0	0	0	0	1	2	0	0	0	0	0	0
Q8IYT3	CCDC170	Coiled-coil domain-containing protein 170			0	0	0	0	0	1	0	0	0	0	0	0	0	0	0	0	0	0	0	0	0	0	0	0	0	1	0	0	0	0	0	0	0	0	0	0	0	0	0	0	0	0	0	0	0
Q6PII3	CCDC174	Coiled-coil domain-containing protein 174			0	0	0	0	0	0	0	0	0	0	0	0	1	0	0	0	0	0	0	0	0	0	0	0	0	0	0	0	0	0	0	0	1	0	0	0	0	0	0	0	0	0	0	0	0
Q8NEL0	CCDC54	Coiled-coil domain-containing protein 54			0	0	0	0	0	1	0	0	0	0	0	0	0	0	0	0	0	0	0	0	0	0	0	0	0	1	0	0	0	0	0	0	0	0	0	0	0	0	0	0	0	0	0	0	0
Q16627	CCL14	C-C motif chemokine 14			0	0	0	0	0	0	0	0	0	0	0	0	0	0	0	1	0	0	0	0	0	0	0	0	0	0	0	0	0	0	0	0	0	0	0	1	0	0	0	0	0	0	0	0	0
O14618	CCS	Copper chaperone for superoxide dismutase			0	0	0	0	0	0	0	0	0	1	0	0	0	0	0	1	0	3	0	1	0	0	0	0	0	0	0	0	0	1	0	0	0	0	0	1	0	3	0	1	0	0	0	0	0
Q4G0I0	CCSMST1	Protein CCSMST1			1	0	0	1	1	1	0	0	0	0	1	0	0	0	0	0	0	0	0	0	2	0	0	1	1	2	0	0	0	0	1	0	0	0	0	0	0	0	0	0	0.076	0	0	0.076	0.076
P48643	CCT5	T-complex protein 1 subunit epsilon			0	0	0	0	0	0	0	0	0	0	0	0	0	0	1	0	0	0	0	0	0	0	0	0	0	0	0	0	0	0	0	0	0	0	1	0	0	0	0	0	0	0	0	0	0
P40227	CCT6A	T-complex protein 1 subunit zeta			0	0	0	0	0	0	0	0	0	0	0	0	0	0	0	0	0	0	1	0	0	0	0	0	0	0	0	0	0	0	0	0	0	0	0	0	0	0	1	0	0	0	0	0	0
P50990	CCT8	T-complex protein 1 subunit theta			0	0	0	0	0	0	0	0	0	0	0	0	0	0	0	0	0	0	1	0	0	0	0	0	0	0	0	0	0	0	0	0	0	0	0	0	0	0	1	0	0	0	0	0	0
P08571	CD14	Monocyte differentiation antigen CD14			1	7	7	6	5	3	6	5	4	5	5	2	0	0	8	6	4	6	2	8	1	8	8	9	7	3	7	5	5	8	5	2	0	0	17	9	5	9	2	16	0.027	0.245	0.232	0.232	0.149
Q86VB7	CD163	Scavenger receptor cysteine-rich type 1 protein M130			0	0	0	1	0	1	0	0	0	0	0	0	1	1	0	0	0	0	0	0	0	0	0	1	0	1	0	0	0	0	0	0	1	1	0	0	0	0	0	0	0	0	0	0.015	0
Q9HCU0	CD248	Endosialin			0	0	0	0	0	0	0	0	0	0	0	0	0	0	0	0	0	0	0	2	0	0	0	0	0	0	0	0	0	0	0	0	0	0	0	0	0	0	0	2	0	0	0	0	0
P16070	CD44	CD44 antigen			0	1	1	0	0	0	1	2	0	2	2	0	2	0	2	0	1	1	2	0	0	1	1	0	0	0	1	2	0	2	2	0	2	0	2	0	1	1	2	0	0	0.016	0.016	0	0
P13987	CD59	CD59 glycoprotein			0	0	0	0	0	0	0	1	1	1	0	0	1	0	1	0	0	1	0	0	0	0	0	0	0	0	0	1	1	1	0	0	1	0	1	0	0	1	0	0	0	0	0	0	0
Q9UIB8	CD84	SLAM family member 5			0	0	0	0	0	0	0	0	0	0	0	0	0	0	0	1	0	0	0	0	0	0	0	0	0	0	0	0	0	0	0	0	0	0	0	1	0	0	0	0	0	0	0	0	0
Q9NPY3	CD93	Complement component C1q receptor	X		0	0	0	0	0	0	0	0	0	1	1	1	0	0	1	0	0	0	1	0	0	0	0	0	0	0	0	0	0	1	1	1	0	0	1	0	0	0	1	0	0	0	0	0	0
H7C2F2	CD99	CD99 antigen (Fragment)			0	0	0	1	0	1	0	1	1	1	0	0	1	0	1	1	0	1	0	0	0	0	0	1	0	1	0	1	2	1	0	0	2	0	1	2	0	1	0	0	0	0	0	0.08	0
Q8TCZ2	CD99L2	CD99 antigen-like protein 2			1	0	2	2	3	2	1	3	3	0	1	2	0	0	3	2	1	3	1	0	1	0	2	2	3	4	1	3	4	0	2	2	0	0	3	2	1	3	1	0	0.088	0	0.179	0.16	0.218
Q16543	CDC37	Hsp90 co-chaperone Cdc37			0	0	0	0	0	0	0	0	0	0	0	0	0	0	2	0	0	0	0	0	0	0	0	0	0	0	0	0	0	0	0	0	0	0	2	0	0	0	0	0	0	0	0	0	0
P60953	CDC42	Cell division control protein 42 homolog			0	0	0	0	0	0	0	0	0	0	0	0	0	0	1	1	0	2	0	0	0	0	0	0	0	0	0	0	0	0	0	0	0	0	1	1	0	2	0	0	0	0	0	0	0
Q9H3Q1	CDC42EP4	Cdc42 effector protein 4			0	0	0	0	0	0	0	0	0	0	0	1	0	0	0	0	0	0	0	0	0	0	0	0	0	0	0	0	0	0	0	1	0	0	0	0	0	0	0	0	0	0	0	0	0
P12830	CDH1	Cadherin-1			0	0	0	0	0	0	0	0	1	0	0	0	0	0	0	1	0	2	0	0	0	0	0	0	0	0	0	0	1	0	0	0	0	0	0	1	0	2	0	0	0	0	0	0	0
P55287	CDH11	Cadherin-11			0	0	0	0	0	0	0	0	0	0	0	1	0	0	2	0	0	0	0	0	0	0	0	0	0	0	0	0	0	0	0	1	0	0	2	0	0	0	0	0	0	0	0	0	0
P55290	CDH13	Cadherin-13			3	3	5	5	6	5	4	5	5	5	7	7	2	2	5	8	3	4	3	3	5	4	5	5	8	6	5	5	6	5	9	8	2	2	6	9	4	4	4	3	0.032	0.05	0.083	0.102	0.086
P55291	CDH15	Cadherin-15			0	0	0	1	0	0	0	0	0	0	1	0	0	0	0	0	0	0	0	1	0	0	0	1	0	0	0	0	0	0	1	0	0	0	0	0	0	0	0	1	0	0	0	0.02	0
P19022	CDH2	Cadherin-2			5	3	5	4	7	5	0	7	8	8	9	8	6	6	13	12	4	10	5	1	5	3	8	7	16	10	0	10	12	14	26	11	8	9	23	23	7	12	6	1	0.068	0.058	0.092	0.088	0.092
P55283	CDH4	Cadherin-4			1	0	1	0	1	0	0	1	1	0	0	0	0	0	2	2	0	0	0	0	1	0	1	0	1	0	0	1	1	0	0	0	0	0	3	2	0	0	0	0	0.012	0	0.023	0	0.023
P55285	CDH6	Cadherin-6			0	0	0	0	0	0	0	0	1	0	1	0	0	0	1	0	0	0	0	0	0	0	0	0	0	0	0	0	1	0	1	0	0	0	1	0	0	0	0	0	0	0	0	0	0
P55286	CDH8	Cadherin-8			0	0	2	1	0	0	0	0	0	0	1	0	0	0	0	1	0	0	0	1	0	0	2	1	0	0	0	0	0	0	1	0	0	0	0	1	0	0	0	2	0	0	0.059	0.028	0
Q49AH0	CDNF	Cerebral dopamine neurotrophic factor			0	0	0	0	0	0	0	1	0	0	0	0	0	0	0	0	0	0	0	0	0	0	0	0	0	0	0	1	0	0	0	0	0	0	0	0	0	0	0	0	0	0	0	0	0
Q9HCU4	CELSR2	Cadherin EGF LAG seven-pass G-type receptor 2			0	0	0	0	0	1	0	0	0	0	0	0	0	0	0	0	0	0	0	0	0	0	0	0	0	2	0	0	0	0	0	0	0	0	0	0	0	0	0	0	0	0	0	0	0
P49454	CENPF	Centromere protein F			0	0	0	0	0	0	0	0	0	1	0	0	0	0	0	0	0	0	0	0	0	0	0	0	0	0	0	0	0	1	0	0	0	0	0	0	0	0	0	0	0	0	0	0	0
P41208	CETN2	Centrin-2			0	0	0	0	0	0	0	0	0	0	0	0	0	0	2	0	0	0	0	0	0	0	0	0	0	0	0	0	0	0	0	0	0	0	2	0	0	0	0	0	0	0	0	0	0
P00751	CFB	Complement factor B	X		5	10	8	4	4	6	8	7	6	6	4	5	5	6	10	4	12	12	5	6	5	10	8	5	5	7	10	7	6	7	4	5	6	6	11	4	14	15	5	6	0.071	0.164	0.127	0.065	0.065
P00746	CFD	Complement factor D	X		0	2	3	3	0	0	2	3	1	3	2	1	0	0	3	4	2	2	0	4	0	2	3	3	0	0	2	3	1	3	2	1	0	0	4	4	2	2	0	4	0	0.154	0.206	0.206	0
P08603	CFH	Complement factor H	X		0	0	0	0	2	1	1	0	0	0	0	0	0	0	2	0	0	0	0	1	0	0	0	0	2	1	1	0	0	0	0	0	0	0	2	0	0	0	0	1	0	0	0	0	0.028
P05156	CFI	Complement factor I	X		2	6	3	2	2	2	3	4	5	1	2	2	4	3	5	2	4	3	1	4	2	6	3	2	2	4	3	4	5	1	2	2	4	3	6	2	4	3	1	4	0.031	0.163	0.084	0.039	0.06
P23528	CFL1	Cofilin-1			0	0	0	0	0	0	0	0	0	3	1	3	0	0	3	4	0	4	1	4	0	0	0	0	0	0	0	0	0	3	1	3	0	0	5	6	0	4	1	4	0	0	0	0	0
Q9Y281	CFL2	Cofilin-2			0	0	0	0	0	0	0	0	0	0	0	0	0	0	1	3	0	2	0	0	0	0	0	0	0	0	0	0	0	0	0	0	0	0	1	4	0	2	0	0	0	0	0	0	0
P13569	CFTR	Cystic fibrosis transmembrane conductance regulator			0	0	0	0	0	0	0	0	0	0	0	0	0	0	0	0	0	1	0	0	0	0	0	0	0	0	0	0	0	0	0	0	0	0	0	0	0	1	0	0	0	0	0	0	0
Q99674	CGREF1	Cell growth regulator with EF hand domain protein 1			0	0	2	0	0	0	0	1	1	0	0	0	0	0	0	1	0	1	0	0	0	0	2	0	0	0	0	1	1	0	0	0	0	0	0	1	0	1	0	0	0	0	0.15	0	0
P10645	CHGA	Chromogranin-A	X		7	6	9	7	8	6	7	10	9	9	9	8	4	9	13	12	9	8	5	0	8	8	14	11	20	14	12	12	19	11	19	10	5	16	22	15	15	11	5	0	0.199	0.217	0.282	0.236	0.291
P05060	CHGB	Secretogranin-1	X		12	7	13	9	12	13	11	9	10	5	12	8	9	15	15	12	11	7	8	0	14	8	16	15	22	26	18	12	13	6	19	11	13	21	17	21	15	7	12	0	0.217	0.162	0.21	0.199	0.211
P36222	CHI3L1	Chitinase-3-like protein 1			4	4	5	5	6	4	4	7	7	0	6	3	0	3	11	7	5	4	2	6	4	4	5	6	9	5	4	7	7	0	8	3	0	3	14	8	7	4	2	7	0.133	0.164	0.175	0.167	0.164
Q15782	CHI3L2	Chitinase-3-like protein 2			0	0	0	0	0	0	0	0	0	0	0	1	0	0	0	0	0	0	0	0	0	0	0	0	0	0	0	0	0	0	0	1	0	0	0	0	0	0	0	0	0	0	0	0	0
Q13231	CHIT1	Chitotriosidase-1			0	0	0	0	0	0	0	0	0	0	0	0	0	0	0	8	0	0	0	0	0	0	0	0	0	0	0	0	0	0	0	0	0	0	0	9	0	0	0	0	0	0	0	0	0
O00533	CHL1	Neural cell adhesion molecule L1-like protein			6	2	6	7	7	5	7	0	9	1	8	6	8	12	8	9	7	2	1	2	6	2	6	7	9	8	7	0	10	1	9	6	10	15	8	9	7	2	1	2	0.053	0.013	0.07	0.096	0.082
Q9H444	CHMP4B	Charged multivesicular body protein 4b			0	0	0	0	0	0	0	0	0	0	0	0	0	0	0	1	0	0	0	0	0	0	0	0	0	0	0	0	0	0	0	0	0	0	0	1	0	0	0	0	0	0	0	0	0
Q9BU40	CHRDL1	Chordin-like protein 1			0	0	0	0	0	0	0	0	0	0	0	1	0	0	0	0	0	0	0	0	0	0	0	0	0	0	0	0	0	0	0	1	0	0	0	0	0	0	0	0	0	0	0	0	0
Q14011	CIRBP	Cold-inducible RNA-binding protein			0	0	0	0	0	0	0	0	0	0	0	0	0	0	1	2	0	1	0	0	0	0	0	0	0	0	0	0	0	0	0	0	0	0	1	3	0	1	0	0	0	0	0	0	0
P12277	CKB	Creatine kinase B-type			0	0	0	0	0	0	0	0	0	10	6	9	0	0	10	6	0	11	0	3	0	0	0	0	0	0	0	0	0	12	11	10	0	0	11	6	0	18	0	3	0	0	0	0	0
P61024	CKS1B	Cyclin-dependent kinases regulatory subunit 1			0	0	0	0	0	0	0	0	0	0	0	0	0	0	0	0	0	0	1	0	0	0	0	0	0	0	0	0	0	0	0	0	0	0	0	0	0	0	1	0	0	0	0	0	0
Q9Y240	CLEC11A	C-type lectin domain family 11 member A			0	0	0	0	0	0	0	0	0	0	1	0	0	0	0	0	0	0	0	0	0	0	0	0	0	0	0	0	0	0	1	0	0	0	0	0	0	0	0	0	0	0	0	0	0
P05452	CLEC3B	Tetranectin			2	4	5	4	3	4	4	4	3	2	3	3	2	2	4	4	2	1	1	5	2	4	6	4	6	6	4	4	4	2	4	3	2	2	6	4	3	1	1	7	0.163	0.376	0.376	0.376	0.233
O00299	CLIC1	Chloride intracellular channel protein 1			0	0	0	0	0	0	0	0	0	0	0	0	0	0	3	4	0	5	1	0	0	0	0	0	0	0	0	0	0	0	0	0	0	0	4	4	0	5	1	0	0	0	0	0	0
O15247	CLIC2	Chloride intracellular channel protein 2			0	0	0	0	0	0	0	0	0	0	0	0	0	0	0	0	0	1	0	0	0	0	0	0	0	0	0	0	0	0	0	0	0	0	0	0	0	1	0	0	0	0	0	0	0
Q9Y696	CLIC4	Chloride intracellular channel protein 4			0	0	0	0	0	0	0	0	0	0	0	0	0	0	2	3	0	5	0	0	0	0	0	0	0	0	0	0	0	0	0	0	0	0	2	3	0	5	0	0	0	0	0	0	0
Q96NY7	CLIC6	Chloride intracellular channel protein 6			0	0	0	0	0	0	0	0	0	11	1	1	0	0	13	6	0	13	0	1	0	0	0	0	0	0	0	0	0	12	1	2	0	0	15	6	0	16	0	1	0	0	0	0	0
Q9UDT6	CLIP2	CAP-Gly domain-containing linker protein 2			0	0	0	0	0	0	0	0	0	0	0	0	0	0	0	0	0	1	0	0	0	0	0	0	0	0	0	0	0	0	0	0	0	0	0	0	0	1	0	0	0	0	0	0	0
O94985	CLSTN1	Calsyntenin-1	X		3	2	7	5	5	4	11	5	5	0	10	4	0	4	9	5	7	2	0	5	3	2	8	5	10	12	13	5	6	0	12	4	0	4	10	5	10	2	0	8	0.039	0.044	0.122	0.086	0.077
Q9BQT9	CLSTN3	Calsyntenin-3	X		0	0	0	1	1	0	0	1	1	0	1	0	1	0	1	0	0	0	1	0	0	0	0	1	1	0	0	1	1	0	1	0	2	0	1	0	0	0	1	0	0	0	0	0.014	0.014
P09496	CLTA	Clathrin light chain A			0	0	0	0	0	0	0	0	0	0	0	0	0	0	0	0	0	0	1	0	0	0	0	0	0	0	0	0	0	0	0	0	0	0	0	0	0	0	1	0	0	0	0	0	0
P10909	CLU	Clusterin	X		3	2	2	3	3	3	4	7	8	5	7	9	5	6	13	7	4	8	5	6	3	2	3	3	3	3	4	8	9	6	13	14	7	7	15	7	4	11	5	6	0.094	0.065	0.065	0.087	0.087
Q96DG6	CMBL	Carboxymethylenebutenolidase homolog			0	0	0	0	0	0	0	0	0	1	0	4	0	0	2	2	0	6	2	4	0	0	0	0	0	0	0	0	0	1	0	4	0	0	2	2	0	7	2	4	0	0	0	0	0
P30085	CMPK1	UMP-CMP kinase			0	0	0	0	0	0	0	0	0	1	0	0	0	0	2	3	0	7	1	0	0	0	0	0	0	0	0	0	0	1	0	0	0	0	2	3	0	7	1	0	0	0	0	0	0
Q96KN2	CNDP1	Beta-Ala-His dipeptidase	X		16	20	19	15	15	11	18	17	17	10	25	17	17	19	19	18	18	13	13	20	21	25	28	27	30	20	27	24	21	14	51	26	32	29	22	22	33	17	16	32	0.264	0.452	0.367	0.377	0.321
J3KRP0	CNDP1	Beta-Ala-His dipeptidase	X		0	2	2	0	0	1	0	0	0	0	0	0	0	0	0	2	1	1	0	1	0	3	5	0	0	2	0	0	0	0	0	0	0	0	0	2	1	1	0	4	0.264	0.452	0.367	0.377	0.321
Q96KP4	CNDP2	Cytosolic non-specific dipeptidase	X		0	0	0	0	0	0	0	0	0	1	2	1	0	0	8	6	0	7	1	4	0	0	0	0	0	0	0	0	0	2	2	1	0	0	9	6	0	8	1	4	0	0	0	0	0
Q99439	CNN2	Calponin-2			0	0	0	0	0	0	0	0	0	0	0	0	0	0	0	0	0	1	0	0	0	0	0	0	0	0	0	0	0	0	0	0	0	0	0	0	0	1	0	0	0	0	0	0	0
Q15417	CNN3	Calponin-3			0	0	0	0	0	0	0	1	0	0	1	0	0	0	2	1	0	6	0	0	0	0	0	0	0	0	0	1	0	0	1	0	0	0	2	1	0	6	0	0	0	0	0	0	0
Q96F85	CNRIP1	CB1 cannabinoid receptor-interacting protein 1			0	0	0	0	0	0	0	0	0	0	0	0	0	0	0	2	0	3	0	1	0	0	0	0	0	0	0	0	0	0	0	0	0	0	0	2	0	3	0	1	0	0	0	0	0
P26992	CNTFR	Ciliary neurotrophic factor receptor subunit alpha			0	0	2	2	1	0	0	1	0	0	5	0	0	0	7	5	0	0	0	4	0	0	2	3	1	0	0	1	0	0	6	0	0	0	7	5	0	0	0	4	0	0	0.134	0.118	0.065
Q12860	CNTN1	Contactin-1	X		8	3	7	8	8	12	15	4	7	0	12	4	3	0	6	6	8	4	9	6	9	3	9	10	12	17	19	4	7	0	14	4	3	0	6	6	15	5	9	7	0.08	0.05	0.105	0.124	0.124
Q02246	CNTN2	Contactin-2	X		0	0	0	2	2	4	5	0	1	0	1	1	0	0	1	1	2	0	0	0	0	0	0	2	2	5	5	0	1	0	1	1	0	0	1	1	2	0	0	0	0	0	0	0.033	0.039
Q9UHC6	CNTNAP2	Contactin-associated protein-like 2	X		0	0	0	0	1	1	0	0	0	0	2	1	0	0	0	0	0	0	0	0	0	0	0	0	1	1	0	0	0	0	2	1	0	0	0	0	0	0	0	0	0	0	0	0	0.008
Q9C0A0	CNTNAP4	Contactin-associated protein-like 4	X		0	0	2	0	2	2	1	0	0	0	0	0	0	0	0	0	1	0	0	0	0	0	3	0	2	2	1	0	0	0	0	0	0	0	0	0	1	0	0	0	0	0	0.033	0	0.018
O43405	COCH	Cochlin			1	0	1	1	0	0	1	0	2	0	1	1	0	0	1	1	1	0	0	1	1	0	1	1	0	0	1	0	2	0	1	1	0	0	1	1	1	0	0	1	0.016	0	0.016	0.016	0
P39059	COL15A1	Collagen alpha-1(XV) chain	X		0	0	0	0	0	0	0	0	0	0	0	0	0	0	2	0	0	0	0	0	0	0	0	0	0	0	0	0	0	0	0	0	0	0	2	0	0	0	0	0	0	0	0	0	0
P39060	COL18A1	Collagen alpha-1(XVIII) chain	X		1	0	3	1	0	0	0	1	1	2	3	1	0	0	5	5	3	3	1	3	1	0	3	1	0	0	0	1	1	2	3	1	0	0	5	5	3	3	1	3	0.005	0	0.017	0.005	0
P02452	COL1A1	Collagen alpha-1(I) chain	X		0	0	0	0	0	0	0	0	0	0	0	1	2	0	0	0	0	0	0	0	0	0	0	0	0	0	0	0	0	0	0	1	2	0	0	0	0	0	0	0	0	0	0	0	0
P12109	COL6A1	Collagen alpha-1(VI) chain	X		0	0	3	0	0	0	1	0	0	0	6	0	0	3	4	0	1	0	0	4	0	0	3	0	0	0	2	0	0	0	7	0	0	3	4	0	1	0	0	4	0	0	0.05	0	0
P12111	COL6A3	Collagen alpha-3(VI) chain	X		0	1	0	2	0	0	0	0	0	0	1	0	1	0	7	0	0	6	0	4	0	1	0	2	0	0	0	0	0	0	1	0	1	0	7	0	0	6	0	4	0	0.007	0	0.011	0
Q5KU26	COLEC12	Collectin-12			2	0	0	0	0	0	0	0	2	1	1	1	0	0	0	2	0	0	2	0	2	0	0	0	0	0	0	0	2	1	1	1	0	0	0	2	0	0	2	0	0.03	0	0	0	0
F8WBW9	COMT	Catechol O-methyltransferase			0	0	0	0	0	1	0	0	0	0	0	0	0	0	0	0	0	0	0	0	0	0	0	0	0	1	0	0	0	0	0	0	0	0	0	0	0	0	0	0	0	0	0	0	0
O14579	COPE	Coatomer subunit epsilon			0	0	0	0	0	0	0	0	0	0	0	0	0	0	0	1	0	0	0	0	0	0	0	0	0	0	0	0	0	0	0	0	0	0	0	1	0	0	0	0	0	0	0	0	0
Q9Y678	COPG1	Coatomer subunit gamma-1			0	0	0	0	0	0	0	0	0	0	0	0	0	0	0	1	0	0	0	0	0	0	0	0	0	0	0	0	0	0	0	0	0	0	0	1	0	0	0	0	0	0	0	0	0
Q9UBF2	COPG2	Coatomer subunit gamma-2			1	0	0	0	0	0	0	0	0	0	0	0	0	0	0	0	0	0	0	0	1	0	0	0	0	0	0	0	0	0	0	0	0	0	0	0	0	0	0	0	0.014	0	0	0	0
Q9BT78	COPS4	COP9 signalosome complex subunit 4			0	0	0	0	0	0	0	0	0	0	0	0	0	0	0	0	0	1	0	0	0	0	0	0	0	0	0	0	0	0	0	0	0	0	0	0	0	1	0	0	0	0	0	0	0
P31146	CORO1A	Coronin-1A			0	0	0	0	0	0	0	0	0	0	0	0	0	0	0	0	0	2	0	0	0	0	0	0	0	0	0	0	0	0	0	0	0	0	0	0	0	2	0	0	0	0	0	0	0
Q9BR76	CORO1B	Coronin-1B			0	0	0	0	0	0	0	0	0	0	0	0	0	0	0	0	0	1	0	0	0	0	0	0	0	0	0	0	0	0	0	0	0	0	0	0	0	1	0	0	0	0	0	0	0
Q14019	COTL1	Coactosin-like protein			0	0	0	1	0	0	0	0	0	4	4	5	0	0	6	7	0	7	4	4	0	0	0	1	0	0	0	0	0	4	4	6	0	0	6	14	0	10	4	5	0	0	0	0.085	0
P09669	COX6C	Cytochrome c oxidase subunit 6C			0	0	0	0	0	0	0	0	0	0	0	0	0	0	0	0	0	0	1	0	0	0	0	0	0	0	0	0	0	0	0	0	0	0	0	0	0	0	1	0	0	0	0	0	0
P00450	CP	Ceruloplasmin	X		14	26	31	19	17	16	20	22	21	19	19	21	18	23	27	19	23	23	20	16	15	43	47	33	32	29	30	31	27	25	22	31	41	26	37	22	40	33	24	19	0.135	0.318	0.35	0.248	0.151
E9PFZ2	CP	Ceruloplasmin	X		0	0	0	1	0	0	0	0	0	0	0	2	0	0	1	1	0	0	0	0	0	0	0	1	0	0	0	0	0	0	0	2	0	0	1	1	0	0	0	0	0.135	0.318	0.35	0.248	0.151
P15085	CPA1	Carboxypeptidase A1			0	0	0	0	0	0	0	0	0	1	0	0	0	0	0	0	0	0	0	0	0	0	0	0	0	0	0	0	0	1	0	0	0	0	0	0	0	0	0	0	0	0	0	0	0
Q96IY4	CPB2	Carboxypeptidase B2			0	0	1	1	1	1	3	2	2	0	1	0	0	0	3	0	1	0	0	0	0	0	1	1	1	1	4	2	2	0	1	0	0	0	3	0	1	0	0	0	0	0	0.019	0.028	0.028
P16870	CPE	Carboxypeptidase E			3	1	4	5	6	3	7	6	6	4	7	6	3	7	12	7	4	2	4	7	4	1	4	5	11	5	9	6	7	4	7	6	3	8	14	7	4	2	4	10	0.042	0.044	0.13	0.147	0.191
P15169	CPN1	Carboxypeptidase N catalytic chain			0	0	0	0	0	0	0	0	0	0	0	0	0	0	0	0	0	1	0	0	0	0	0	0	0	0	0	0	0	0	0	0	0	0	0	0	0	1	0	0	0	0	0	0	0
P22792	CPN2	Carboxypeptidase N subunit 2			0	0	0	0	0	0	0	0	0	0	0	0	0	0	2	0	0	1	0	0	0	0	0	0	0	0	0	0	0	0	0	0	0	0	2	0	0	1	0	0	0	0	0	0	0
Q9BRF8	CPPED1	Serine/threonine-protein phosphatase CPPED1			0	0	0	0	0	0	0	0	0	1	0	0	0	0	1	2	0	3	0	3	0	0	0	0	0	0	0	0	0	1	0	0	0	0	1	2	0	3	0	3	0	0	0	0	0
Q9Y646	CPQ	Carboxypeptidase Q			0	0	2	2	2	2	0	4	3	0	3	1	3	0	6	2	0	0	0	0	0	0	2	3	2	3	0	4	3	0	3	1	3	0	6	2	0	0	0	0	0	0	0.059	0.085	0.072
Q8N684	CPSF7	Cleavage and polyadenylation specificity factor subunit 7			0	0	0	0	0	0	0	0	0	0	0	0	0	0	0	0	0	0	1	0	0	0	0	0	0	0	0	0	0	0	0	0	0	0	0	0	0	0	1	0	0	0	0	0	0
Q9H3G5	CPVL	Probable serine carboxypeptidase CPVL			0	0	0	0	0	0	0	0	1	0	0	0	0	0	0	2	0	0	0	0	0	0	0	0	0	0	0	0	1	0	0	0	0	0	0	2	0	0	0	0	0	0	0	0	0
P29762	CRABP1	Cellular retinoic acid-binding protein 1			0	0	0	0	0	0	0	0	0	3	3	6	0	0	6	7	0	5	6	4	0	0	0	0	0	0	0	0	0	4	3	8	0	0	9	11	0	8	9	6	0	0	0	0	0
P29373	CRABP2	Cellular retinoic acid-binding protein 2			0	0	0	0	0	0	0	0	0	0	0	3	0	0	1	2	0	2	1	2	0	0	0	0	0	0	0	0	0	0	0	3	0	0	1	3	0	2	1	2	0	0	0	0	0
Q5IJ48	CRB2	Protein crumbs homolog 2			0	0	0	0	0	0	0	0	0	0	0	0	0	0	1	0	0	0	0	0	0	0	0	0	0	0	0	0	0	0	0	0	0	0	1	0	0	0	0	0	0	0	0	0	0
O75629	CREG1	Protein CREG1			0	0	0	0	0	0	0	0	0	0	0	0	0	0	0	0	0	0	0	1	0	0	0	0	0	0	0	0	0	0	0	0	0	0	0	0	0	0	0	1	0	0	0	0	0
Q96HD1	CRELD1	Cysteine-rich with EGF-like domain protein 1			0	0	0	0	0	0	0	0	0	0	0	0	0	0	0	1	0	0	0	0	0	0	0	0	0	0	0	0	0	0	0	0	0	0	0	1	0	0	0	0	0	0	0	0	0
P52943	CRIP2	Cysteine-rich protein 2			0	0	0	0	0	0	0	0	0	1	0	1	0	0	2	3	0	1	0	0	0	0	0	0	0	0	0	0	0	1	0	1	0	0	2	3	0	1	0	0	0	0	0	0	0
Q9H336	CRISPLD1	Cysteine-rich secretory protein LCCL domain-containing 1			0	0	0	0	0	0	0	0	0	0	1	1	0	0	0	0	0	0	0	0	0	0	0	0	0	0	0	0	0	0	2	1	0	0	0	0	0	0	0	0	0	0	0	0	0
P46108	CRK	Adapter molecule crk			0	0	0	0	0	0	0	0	0	0	0	1	0	0	4	5	0	3	0	2	0	0	0	0	0	0	0	0	0	0	0	1	0	0	4	5	0	3	0	2	0	0	0	0	0
P46109	CRKL	Crk-like protein			0	0	0	0	0	0	0	0	0	0	0	0	0	0	5	3	0	2	0	0	0	0	0	0	0	0	0	0	0	0	0	0	0	0	5	3	0	2	0	0	0	0	0	0	0
P02741	CRP	C-reactive protein			0	0	0	0	0	0	0	0	0	4	0	0	0	0	3	1	0	5	2	1	0	0	0	0	0	0	0	0	0	5	0	0	0	0	4	1	0	6	2	1	0	0	0	0	0
Q9NQ79	CRTAC1	Cartilage acidic protein 1	X		5	5	12	5	8	2	4	6	9	1	7	5	0	1	8	6	4	0	2	9	6	5	13	6	10	2	5	6	9	1	9	5	0	1	10	7	5	0	2	10	0.106	0.144	0.268	0.142	0.18
P02489	CRYAA	Alpha-crystallin A chain			0	0	0	0	0	0	0	0	0	0	2	4	0	0	0	0	0	0	0	0	0	0	0	0	0	0	0	0	0	0	2	7	0	0	0	0	0	0	0	0	0	0	0	0	0
P02511	CRYAB	Alpha-crystallin B chain			0	0	0	0	0	0	0	0	0	0	3	4	0	0	0	0	0	0	0	0	0	0	0	0	0	0	0	0	0	0	3	5	0	0	0	0	0	0	0	0	0	0	0	0	0
P05813	CRYBA1	Beta-crystallin A3			0	0	0	0	0	0	0	0	0	0	4	6	0	0	0	0	0	0	0	0	0	0	0	0	0	0	0	0	0	0	10	18	0	0	0	0	0	0	0	0	0	0	0	0	0
P53673	CRYBA4	Beta-crystallin A4			0	0	0	0	0	0	0	0	0	0	5	5	0	0	0	0	0	0	0	0	0	0	0	0	0	0	0	0	0	0	7	10	0	0	0	0	0	0	0	0	0	0	0	0	0
P53674	CRYBB1	Beta-crystallin B1			0	0	0	0	0	0	0	0	0	0	14	17	0	0	0	0	0	0	0	0	0	0	0	0	0	0	0	0	0	0	35	69	0	0	0	0	0	0	0	0	0	0	0	0	0
P43320	CRYBB2	Beta-crystallin B2			0	0	0	0	0	0	0	0	0	0	8	10	0	0	0	0	0	0	0	0	0	0	0	0	0	0	0	0	0	0	15	23	0	0	0	0	0	0	0	0	0	0	0	0	0
P07315	CRYGC	Gamma-crystallin C			0	0	0	0	0	0	0	0	0	0	7	7	0	0	0	0	0	0	0	0	0	0	0	0	0	0	0	0	0	0	16	23	0	0	0	0	0	0	0	0	0	0	0	0	0
P07320	CRYGD	Gamma-crystallin D			0	0	0	0	0	0	0	0	0	0	7	9	0	0	0	0	0	0	0	0	0	0	0	0	0	0	0	0	0	0	17	29	0	0	0	0	0	0	0	0	0	0	0	0	0
P22914	CRYGS	Beta-crystallin S			0	0	0	0	0	0	0	0	0	0	6	8	0	0	0	0	0	0	0	0	0	0	0	0	0	0	0	0	0	0	10	29	0	0	0	0	0	0	0	0	0	0	0	0	0
Q9Y2S2	CRYL1	Lambda-crystallin homolog			0	0	0	0	0	0	0	0	0	0	0	0	0	0	1	0	0	5	0	0	0	0	0	0	0	0	0	0	0	0	0	0	0	0	1	0	0	5	0	0	0	0	0	0	0
Q08257	CRYZ	Quinone oxidoreductase			0	0	0	0	0	0	0	0	0	2	0	0	0	0	2	2	0	2	0	0	0	0	0	0	0	0	0	0	0	2	0	0	0	0	2	2	0	2	0	0	0	0	0	0	0
P09603	CSF1	Macrophage colony-stimulating factor 1			0	0	0	1	0	0	0	0	0	0	0	0	0	0	1	1	0	0	0	0	0	0	0	1	0	0	0	0	0	0	0	0	0	0	1	1	0	0	0	0	0	0	0	0.022	0
P07333	CSF1R	Macrophage colony-stimulating factor 1 receptor			0	4	4	4	3	0	3	1	0	0	5	3	4	3	7	5	0	0	0	3	0	4	4	4	3	0	3	2	0	0	7	3	4	4	9	5	0	0	0	3	0	0.062	0.062	0.062	0.033
P02662	CSN1S1	Alpha-S1-casein			0	0	0	0	0	0	2	0	0	0	0	0	0	0	0	0	0	0	0	0	0	0	0	0	0	0	2	0	0	0	0	0	0	0	0	0	0	0	0	0	0	0	0	0	0
O95196	CSPG5	Chondroitin sulfate proteoglycan 5			0	0	0	0	0	1	0	0	1	1	0	0	0	0	1	1	0	1	1	0	0	0	0	0	0	1	0	0	1	1	0	0	0	0	1	1	0	1	1	0	0	0	0	0	0
P21291	CSRP1	Cysteine and glycine-rich protein 1			0	0	0	0	0	0	0	0	0	1	1	2	0	0	2	0	0	1	2	0	0	0	0	0	0	0	0	0	0	1	1	2	0	0	2	0	0	1	3	0	0	0	0	0	0
Q16527	CSRP2	Cysteine and glycine-rich protein 2			0	1	0	0	0	0	0	0	0	0	0	0	0	0	0	0	0	0	0	0	0	1	0	0	0	0	0	0	0	0	0	0	0	0	0	0	0	0	0	0	0	0.098	0	0	0
P01034	CST3	Cystatin-C	X		3	5	5	4	6	5	5	6	4	4	5	3	3	2	7	6	4	4	3	5	20	31	42	15	44	29	21	27	33	11	44	19	6	4	36	27	21	14	8	52	0.185	0.301	0.301	0.301	0.308
Q15828	CST6	Cystatin-M	X		0	0	0	0	2	0	0	0	0	2	0	0	0	0	1	1	0	0	0	1	0	0	0	0	2	0	0	0	0	2	0	0	0	0	1	1	0	0	0	1	0	0	0	0	0.208
P04080	CSTB	Cystatin-B	X		0	0	0	0	0	0	0	0	0	3	3	3	0	0	5	4	0	5	3	3	0	0	0	0	0	0	0	0	0	3	4	6	0	0	12	11	0	10	4	4	0	0	0	0	0
P33240	CSTF2	Cleavage stimulation factor subunit 2			0	0	0	0	0	0	0	0	0	0	0	0	0	0	1	1	0	2	0	0	0	0	0	0	0	0	0	0	0	0	0	0	0	0	1	1	0	2	0	0	0	0	0	0	0
Q01459	CTBS	Di-N-acetylchitobiase			0	1	2	2	0	0	1	1	1	0	2	0	0	0	2	3	0	0	0	2	0	1	2	2	0	0	1	1	1	0	2	0	0	0	2	3	0	0	0	2	0	0.039	0.091	0.091	0
P07858	CTSB	Cathepsin B			1	0	0	0	0	1	0	0	0	1	0	0	0	2	4	4	1	0	1	0	1	0	0	0	0	1	0	0	0	2	0	0	0	3	4	5	2	0	1	0	0.024	0	0	0	0
P07339	CTSD	Cathepsin D			5	2	8	6	9	8	4	5	8	6	8	5	2	1	0	0	7	5	4	6	5	2	9	7	11	11	5	5	9	8	11	5	2	1	0	0	11	6	4	6	0.124	0.078	0.153	0.153	0.221
P09668	CTSH	Pro-cathepsin H			1	0	2	0	1	1	1	0	0	0	2	2	0	1	3	3	1	0	2	0	1	0	2	0	1	2	1	0	0	0	2	3	0	1	3	3	1	0	2	0	0.039	0	0.078	0	0.039
P07711	CTSL	Cathepsin L1			2	1	2	2	2	1	3	3	4	1	2	3	1	3	4	4	2	2	0	3	3	1	2	2	5	3	4	4	4	1	2	3	1	3	4	4	5	2	0	3	0.072	0.042	0.072	0.072	0.072
P43234	CTSO	Cathepsin O			0	0	0	0	1	0	0	0	0	0	0	0	0	0	0	0	0	0	0	0	0	0	0	0	1	0	0	0	0	0	0	0	0	0	0	0	0	0	0	0	0	0	0	0	0.05
P25774	CTSS	Cathepsin S			0	0	0	0	0	0	0	0	0	0	0	1	0	0	0	0	0	0	0	0	0	0	0	0	0	0	0	0	0	0	0	1	0	0	0	0	0	0	0	0	0	0	0	0	0
Q9UBR2	CTSZ	Cathepsin Z			1	0	1	1	2	1	0	0	0	0	1	1	2	0	2	0	3	0	0	1	1	0	1	1	2	2	0	0	0	0	1	1	2	0	2	0	3	0	0	1	0.033	0	0.033	0.033	0.073
Q14247	CTTN	Src substrate cortactin			0	0	0	0	0	0	0	0	0	1	0	0	0	0	1	1	0	1	0	1	0	0	0	0	0	0	0	0	0	1	0	0	0	0	1	1	0	1	0	1	0	0	0	0	0
O60888	CUTA	Protein CutA			0	2	2	3	2	1	2	2	3	3	1	1	1	2	4	5	3	3	0	2	0	3	4	4	4	4	4	3	4	4	2	1	1	2	6	7	4	7	0	5	0	0.229	0.229	0.307	0.067
Q9HCG8	CWC22	Pre-mRNA-splicing factor CWC22 homolog			0	0	0	0	0	0	0	0	0	0	0	0	0	0	0	0	0	0	1	0	0	0	0	0	0	0	0	0	0	0	0	0	0	0	0	0	0	0	1	0	0	0	0	0	0
O43169	CYB5B	Cytochrome b5 type B			0	0	0	0	0	0	0	0	0	0	0	0	0	0	0	0	0	0	1	0	0	0	0	0	0	0	0	0	0	0	0	0	0	0	0	0	0	0	1	0	0	0	0	0	0
P99999	CYCS	Cytochrome c			2	0	0	0	0	0	0	0	0	1	4	5	1	1	6	6	0	3	5	0	3	0	0	0	0	0	0	0	0	2	5	5	1	1	7	8	0	5	5	0	0.143	0	0	0	0
Q14118	DAG1	Dystroglycan			5	0	2	2	2	2	3	4	5	3	8	8	0	8	10	10	3	4	5	1	5	0	2	2	3	2	3	5	5	3	10	8	0	8	12	11	3	4	5	1	0.048	0	0.035	0.035	0.035
P51397	DAP	Death-associated protein 1			0	0	0	0	0	0	0	0	0	0	0	0	0	0	1	0	0	0	0	0	0	0	0	0	0	0	0	0	0	0	0	0	0	0	1	0	0	0	0	0	0	0	0	0	0
P07108	DBI	Acyl-CoA-binding protein			1	0	4	3	1	1	0	1	0	3	3	5	1	0	4	6	3	3	4	4	1	0	4	3	2	1	0	1	0	4	8	24	1	0	9	11	4	8	5	11	0.092	0	0.299	0.299	0.092
Q16643	DBN1	Drebrin			0	0	0	0	0	0	0	0	0	0	0	0	0	0	1	0	0	0	0	0	0	0	0	0	0	0	0	0	0	0	0	0	0	0	1	0	0	0	0	0	0	0	0	0	0
Q9UJU6	DBNL	Drebrin-like protein			0	0	0	0	0	0	0	0	0	0	0	0	0	0	1	2	0	2	0	0	0	0	0	0	0	0	0	0	0	0	0	0	0	0	2	2	0	2	0	0	0	0	0	0	0
P81605	DCD	Dermcidin	X		1	0	0	1	0	1	0	1	0	0	1	1	2	1	0	0	0	0	1	0	1	0	0	1	0	1	0	1	0	0	4	1	2	2	0	0	0	0	1	0	0.121	0	0	0.154	0
O15075	DCLK1	Serine/threonine-protein kinase DCLK1			0	0	0	0	0	0	0	0	0	0	0	0	0	0	2	2	0	4	0	0	0	0	0	0	0	0	0	0	0	0	0	0	0	0	2	2	0	4	0	0	0	0	0	0	0
Q13561	DCTN2	Dynactin subunit 2			0	0	0	0	0	0	0	0	0	0	0	0	0	0	1	0	0	0	0	0	0	0	0	0	0	0	0	0	0	0	0	0	0	0	1	0	0	0	0	0	0	0	0	0	0
O94760	DDAH1	N(G),N(G)-dimethylarginine dimethylaminohydrolase 1			0	0	1	0	0	0	0	0	0	4	3	6	0	0	14	10	0	9	2	0	0	0	1	0	0	0	0	0	0	4	3	7	0	0	19	10	0	14	2	0	0	0	0.032	0	0
O95865	DDAH2	N(G),N(G)-dimethylarginine dimethylaminohydrolase 2			0	0	0	0	0	0	0	0	0	0	0	1	0	0	4	2	0	6	0	1	0	0	0	0	0	0	0	0	0	0	0	1	0	0	4	2	0	13	0	1	0	0	0	0	0
Q16531	DDB1	DNA damage-binding protein 1			0	0	0	0	0	0	0	0	0	0	0	0	0	0	0	1	0	0	0	0	0	0	0	0	0	0	0	0	0	0	0	0	0	0	0	1	0	0	0	0	0	0	0	0	0
Q08345	DDR1	Epithelial discoidin domain-containing receptor 1			0	0	0	0	1	1	0	0	0	0	0	1	0	0	1	0	0	0	0	0	0	0	0	0	1	1	0	0	0	0	0	1	0	0	1	0	0	0	0	0	0	0	0	0	0.012
P30046	DDT	D-dopachrome decarboxylase			0	0	0	0	0	0	0	0	0	0	1	1	0	0	1	1	0	1	0	1	0	0	0	0	0	0	0	0	0	0	2	1	0	0	2	2	0	3	0	1	0	0	0	0	0
A6NHG4	DDTL	D-dopachrome decarboxylase-like protein			0	0	0	0	0	0	0	0	0	1	1	1	0	0	1	1	0	2	0	1	0	0	0	0	0	0	0	0	0	1	1	2	0	0	1	3	0	2	0	1	0	0	0	0	0
Q92841	DDX17	Probable ATP-dependent RNA helicase DDX17			0	0	0	0	0	0	0	0	0	0	0	0	0	0	0	0	0	0	1	0	0	0	0	0	0	0	0	0	0	0	0	0	0	0	0	0	0	0	1	0	0	0	0	0	0
Q9NR30	DDX21	Nucleolar RNA helicase 2			0	0	0	0	0	0	0	0	0	0	0	0	0	0	0	0	0	0	1	0	0	0	0	0	0	0	0	0	0	0	0	0	0	0	0	0	0	0	1	0	0	0	0	0	0
P17844	DDX5	Probable ATP-dependent RNA helicase DDX5			0	0	0	0	0	0	0	0	0	0	0	0	0	0	0	0	0	0	1	0	0	0	0	0	0	0	0	0	0	0	0	0	0	0	0	0	0	0	1	0	0	0	0	0	0
A0A0U1RR27	DENND4A	C-myc promoter-binding protein			0	0	0	0	0	0	1	0	0	0	0	0	0	0	0	0	0	0	0	0	0	0	0	0	0	0	1	0	0	0	0	0	0	0	0	0	0	0	0	0	0	0	0	0	0
O43583	DENR	Density-regulated protein			0	0	0	0	0	0	0	0	0	0	0	0	0	0	1	1	0	1	0	1	0	0	0	0	0	0	0	0	0	0	0	0	0	0	1	1	0	2	0	1	0	0	0	0	0
P17661	DES	Desmin			0	0	0	0	0	0	0	0	0	0	0	1	0	0	0	0	0	1	1	0	0	0	0	0	0	0	0	0	0	0	0	1	0	0	0	0	0	1	1	0	0	0	0	0	0
O00273	DFFA	DNA fragmentation factor subunit alpha			0	0	0	0	0	0	0	0	0	0	0	0	0	0	3	1	0	0	0	0	0	0	0	0	0	0	0	0	0	0	0	0	0	0	3	1	0	0	0	0	0	0	0	0	0
A0A087WZ02	DGKH	Diacylglycerol kinase eta (Fragment)			0	0	0	0	0	0	0	0	0	1	0	0	0	0	0	0	0	0	0	0	0	0	0	0	0	0	0	0	0	14	0	0	0	0	0	0	0	0	0	0	0	0	0	0	0
O75911	DHRS3	Short-chain dehydrogenase/reductase 3			0	0	0	0	1	0	0	0	0	0	0	0	0	0	0	0	0	0	0	0	0	0	0	0	1	0	0	0	0	0	0	0	0	0	0	0	0	0	0	0	0	0	0	0	0.053
O60231	DHX16	Putative pre-mRNA-splicing factor ATP-dependent RNA helicase DHX16			0	0	0	0	0	0	0	0	0	0	0	0	0	0	0	0	0	1	0	0	0	0	0	0	0	0	0	0	0	0	0	0	0	0	0	0	0	1	0	0	0	0	0	0	0
Q08211	DHX9	ATP-dependent RNA helicase A			0	0	0	0	0	0	0	0	0	0	0	0	1	0	0	0	0	0	1	1	0	0	0	0	0	0	0	0	0	0	0	0	1	0	0	0	0	0	1	1	0	0	0	0	0
Q9BTC0	DIDO1	Death-inducer obliterator 1			0	0	0	0	0	0	0	0	0	1	0	0	0	0	0	0	0	0	0	0	0	0	0	0	0	0	0	0	0	1	0	0	0	0	0	0	0	0	0	0	0	0	0	0	0
Q9UFA7	DKFZp434A0627	Crystallin, gamma S, isoform CRA_a		X	0	0	0	0	0	0	0	0	0	0	1	2	0	0	0	0	0	0	0	0	0	0	0	0	0	0	0	0	0	0	1	5	0	0	0	0	0	0	0	0	0	0	0	0	0
Q5GMF9	DKFZp667M2423	Putative uncharacterized protein DKFZp667M2423		X	0	0	0	0	0	0	0	0	0	0	0	0	0	0	0	0	0	0	0	1	0	0	0	0	0	0	0	0	0	0	0	0	0	0	0	0	0	0	0	1	0	0	0	0	0
Q9UBP4	DKK3	Dickkopf-related protein 3			6	3	4	1	6	4	8	4	5	4	8	7	6	6	9	4	5	4	7	0	16	3	5	1	9	8	14	6	8	4	22	17	8	7	17	5	10	5	11	0	0.174	0.12	0.114	0.046	0.191
P36957	DLST	Dihydrolipoyllysine-residue succinyltransferase component of 2-oxoglutarate dehydrogenase complex, mitochondrial			0	0	0	0	0	0	0	0	0	0	0	0	0	0	0	0	0	1	0	0	0	0	0	0	0	0	0	0	0	0	0	0	0	0	0	0	0	1	0	0	0	0	0	0	0
Q9UFH2	DNAH17	Dynein heavy chain 17, axonemal			0	0	0	0	0	0	0	0	0	0	0	1	0	0	0	0	0	0	0	0	0	0	0	0	0	0	0	0	0	0	0	1	0	0	0	0	0	0	0	0	0	0	0	0	0
O75937	DNAJC8	DnaJ homolog subfamily C member 8			0	0	0	0	0	0	0	0	0	0	0	0	0	0	0	0	0	1	0	0	0	0	0	0	0	0	0	0	0	0	0	0	0	0	0	0	0	2	0	0	0	0	0	0	0
O00115	DNASE2	Deoxyribonuclease-2-alpha			0	0	0	0	0	0	0	0	0	0	0	1	0	0	0	0	0	0	1	0	0	0	0	0	0	0	0	0	0	0	0	1	0	0	0	0	0	0	1	0	0	0	0	0	0
Q8NFT8	DNER	Delta and Notch-like epidermal growth factor-related receptor			0	0	0	0	1	0	0	0	0	0	0	0	0	0	1	0	0	0	0	0	0	0	0	0	1	0	0	0	0	0	0	0	0	0	1	0	0	0	0	0	0	0	0	0	0.016
O43598	DNPH1	2'-deoxynucleoside 5'-phosphate N-hydrolase 1			0	0	0	0	0	0	0	0	0	1	0	1	0	0	3	3	0	3	1	0	0	0	0	0	0	0	0	0	0	1	0	1	0	0	3	3	0	3	1	0	0	0	0	0	0
Q9NY33	DPP3	Dipeptidyl peptidase 3			0	0	0	0	0	0	0	0	0	0	0	0	0	0	3	8	0	3	1	3	0	0	0	0	0	0	0	0	0	0	0	0	0	0	3	8	0	3	1	3	0	0	0	0	0
P27487	DPP4	Dipeptidyl peptidase 4			0	0	0	1	0	0	0	0	0	0	0	0	0	0	0	0	0	0	0	0	0	0	0	1	0	0	0	0	0	0	0	0	0	0	0	0	0	0	0	0	0	0	0	0.014	0
Q9UHL4	DPP7	Dipeptidyl peptidase 2			0	0	0	0	0	0	0	0	0	0	0	0	0	0	2	0	0	1	0	0	0	0	0	0	0	0	0	0	0	0	0	0	0	0	2	0	0	1	0	0	0	0	0	0	0
Q7L190	DPPA4	Developmental pluripotency-associated protein 4			0	0	1	0	0	0	0	0	0	0	0	0	0	0	0	0	0	0	0	1	0	0	1	0	0	0	0	0	0	0	0	0	0	0	0	0	0	0	0	2	0	0	0.049	0	0
Q7Z388	DPY19L4	Probable C-mannosyltransferase DPY19L4			0	0	0	0	0	0	0	0	0	0	0	0	0	0	0	1	0	0	0	0	0	0	0	0	0	0	0	0	0	0	0	0	0	0	0	1	0	0	0	0	0	0	0	0	0
Q16555	DPYSL2	Dihydropyrimidinase-related protein 2			0	0	0	0	0	0	0	0	0	3	0	4	0	0	7	3	0	7	1	0	0	0	0	0	0	0	0	0	0	3	0	4	0	0	7	4	0	8	1	0	0	0	0	0	0
A0A1C7CYX9	DPYSL2	Dihydropyrimidinase-related protein 2			0	0	0	0	0	0	0	0	0	0	0	0	0	0	0	1	0	0	0	0	0	0	0	0	0	0	0	0	0	0	0	0	0	0	0	1	0	0	0	0	0	0	0	0	0
Q14195	DPYSL3	Dihydropyrimidinase-related protein 3			0	0	0	0	0	0	0	0	0	0	0	1	0	0	3	2	0	6	0	0	0	0	0	0	0	0	0	0	0	0	0	1	0	0	3	2	0	6	0	0	0	0	0	0	0
Q02487	DSC2	Desmocollin-2			0	0	0	1	0	0	0	0	0	0	0	1	0	0	3	2	0	0	0	2	0	0	0	1	0	0	0	0	0	0	0	1	0	0	3	2	0	0	0	2	0	0	0	0.02	0
Q14126	DSG2	Desmoglein-2	X		0	0	0	1	0	0	0	0	0	2	1	1	0	0	5	2	0	0	1	0	0	0	0	1	0	0	0	0	0	2	1	1	0	0	5	2	0	0	1	0	0	0	0	0.014	0
Q03001	DST	Dystonin			0	0	0	0	0	0	0	0	0	0	0	0	0	0	0	0	0	1	0	0	0	0	0	0	0	0	0	0	0	0	0	0	0	0	0	0	0	1	0	0	0	0	0	0	0
P60981	DSTN	Destrin			0	0	0	0	0	0	0	0	0	0	0	0	0	0	4	3	0	2	0	0	0	0	0	0	0	0	0	0	0	0	0	0	0	0	4	3	0	2	0	0	0	0	0	0	0
Q96G46	DUS3L	tRNA-dihydrouridine(47) synthase [NAD(P)(+)]-like			0	0	0	0	0	0	0	0	0	0	0	0	0	0	0	0	0	0	0	1	0	0	0	0	0	0	0	0	0	0	0	0	0	0	0	0	0	0	0	1	0	0	0	0	0
O43237	DYNC1LI2	Cytoplasmic dynein 1 light intermediate chain 2			0	0	0	0	0	0	0	0	0	0	0	0	0	0	0	1	0	0	0	0	0	0	0	0	0	0	0	0	0	0	0	0	0	0	0	1	0	0	0	0	0	0	0	0	0
Q8NCM8	DYNC2H1	Cytoplasmic dynein 2 heavy chain 1			0	0	0	0	0	0	0	0	1	1	0	0	0	0	0	0	0	1	0	0	0	0	0	0	0	0	0	0	1	1	0	0	0	0	0	0	0	1	0	0	0	0	0	0	0
P63167	DYNLL1	Dynein light chain 1, cytoplasmic			0	0	0	0	0	0	0	0	0	0	0	0	0	0	1	0	0	0	1	0	0	0	0	0	0	0	0	0	0	0	0	0	0	0	1	0	0	0	1	0	0	0	0	0	0
Q96FJ2	DYNLL2	Dynein light chain 2, cytoplasmic			0	0	0	0	0	0	0	0	0	0	0	0	0	0	1	1	0	0	0	0	0	0	0	0	0	0	0	0	0	0	0	0	0	0	1	1	0	0	0	0	0	0	0	0	0
Q9NP97	DYNLRB1	Dynein light chain roadblock-type 1			0	0	0	0	0	0	0	0	0	0	0	0	0	0	0	1	0	0	0	0	0	0	0	0	0	0	0	0	0	0	0	0	0	0	0	1	0	0	0	0	0	0	0	0	0
Q99848	EBNA1BP2	Probable rRNA-processing protein EBP2			0	0	0	0	0	0	0	0	0	0	0	0	0	0	0	0	0	0	2	0	0	0	0	0	0	0	0	0	0	0	0	0	0	0	0	0	0	0	2	0	0	0	0	0	0
P30084	ECHS1	Enoyl-CoA hydratase, mitochondrial			0	0	0	0	0	0	0	0	0	0	0	0	0	0	0	0	0	0	3	0	0	0	0	0	0	0	0	0	0	0	0	0	0	0	0	0	0	0	3	0	0	0	0	0	0
Q16610	ECM1	Extracellular matrix protein 1			0	1	2	0	2	2	2	3	0	0	0	0	1	0	0	0	3	0	0	0	0	1	3	0	3	2	2	3	0	0	0	0	1	0	0	0	3	0	0	0	0	0.019	0.056	0	0.035
O60869	EDF1	Endothelial differentiation-related factor 1			0	0	0	0	0	0	0	0	0	0	0	0	0	0	0	1	0	0	0	0	0	0	0	0	0	0	0	0	0	0	0	0	0	0	0	1	0	0	0	0	0	0	0	0	0
P68104	EEF1A1	Elongation factor 1-alpha 1			0	1	1	1	0	0	0	0	0	1	0	2	0	0	2	0	0	3	3	2	0	1	1	2	0	0	0	0	0	1	0	2	0	0	2	0	0	3	3	2	0	0.024	0.024	0.024	0
P24534	EEF1B2	Elongation factor 1-beta			0	0	0	0	0	0	0	0	0	1	0	0	0	0	2	4	0	1	0	0	0	0	0	0	0	0	0	0	0	1	0	0	0	0	3	4	0	2	0	0	0	0	0	0	0
P29692	EEF1D	Elongation factor 1-delta			0	0	0	0	0	0	0	0	0	1	0	0	0	0	1	2	0	1	1	0	0	0	0	0	0	0	0	0	0	1	0	0	0	0	1	2	0	1	1	0	0	0	0	0	0
P26641	EEF1G	Elongation factor 1-gamma			0	0	0	0	0	0	0	0	0	0	1	1	0	0	2	3	0	3	2	0	0	0	0	0	0	0	0	0	0	0	1	1	0	0	2	3	0	3	2	0	0	0	0	0	0
P13639	EEF2	Elongation factor 2			0	0	0	0	0	0	0	0	0	0	0	0	0	0	1	1	0	2	0	0	0	0	0	0	0	0	0	0	0	0	0	0	0	0	1	1	0	2	0	0	0	0	0	0	0
O75071	EFCAB14	EF-hand calcium-binding domain-containing protein 14			0	0	1	0	0	0	0	0	0	1	0	0	0	0	2	3	0	0	0	3	0	0	1	0	0	0	0	0	0	2	0	0	0	0	2	3	0	0	0	3	0	0	0.046	0	0
Q12805	EFEMP1	EGF-containing fibulin-like extracellular matrix protein 1	X		0	1	0	0	1	0	0	4	3	0	2	0	0	0	0	1	0	0	0	3	0	2	0	0	1	0	0	4	3	0	2	0	0	0	0	1	0	0	0	3	0	0.047	0	0	0.026
Q9BUP0	EFHD1	EF-hand domain-containing protein D1			0	0	0	0	0	0	0	0	0	0	0	0	0	0	1	2	0	0	0	0	0	0	0	0	0	0	0	0	0	0	0	0	0	0	1	2	0	0	0	0	0	0	0	0	0
P52797	EFNA3	Ephrin-A3			0	0	0	1	0	0	0	0	0	0	1	1	0	0	1	0	0	0	0	0	0	0	0	1	0	0	0	0	0	0	1	1	0	0	1	0	0	0	0	0	0	0	0	0.067	0
P98172	EFNB1	Ephrin-B1			0	0	0	1	0	0	0	0	0	1	1	0	0	0	0	1	0	1	0	1	0	0	0	1	0	0	0	0	0	1	1	0	0	0	0	1	0	1	0	1	0	0	0	0.04	0
P52799	EFNB2	Ephrin-B2			0	0	2	2	0	1	1	0	0	0	3	2	0	0	2	2	1	1	0	1	0	0	2	2	0	1	2	0	0	0	3	3	0	0	2	2	1	1	0	1	0	0	0.093	0.093	0
P00533	EGFR	Epidermal growth factor receptor			0	0	0	0	0	0	8	0	0	0	0	0	0	0	0	0	9	0	0	0	0	0	0	0	0	0	52	0	0	0	0	0	0	0	0	0	21	0	0	0	0	0	0	0	0
Q8NDI1	EHBP1	EH domain-binding protein 1			0	0	0	0	0	0	0	0	0	0	1	0	0	0	0	0	0	0	0	0	0	0	0	0	0	0	0	0	0	0	1	0	0	0	0	0	0	0	0	0	0	0	0	0	0
Q9H4M9	EHD1	EH domain-containing protein 1			0	0	0	0	0	0	0	0	0	0	0	0	0	0	1	0	0	0	0	0	0	0	0	0	0	0	0	0	0	0	0	0	0	0	2	0	0	0	0	0	0	0	0	0	0
Q9NZN4	EHD2	EH domain-containing protein 2			0	0	0	0	0	0	0	0	0	0	0	0	0	0	0	0	0	2	0	0	0	0	0	0	0	0	0	0	0	0	0	0	0	0	0	0	0	2	0	0	0	0	0	0	0
Q9NZC4	EHF	ETS homologous factor			0	0	0	0	0	0	0	0	0	0	0	0	0	0	0	0	0	1	0	0	0	0	0	0	0	0	0	0	0	0	0	0	0	0	0	0	0	1	0	0	0	0	0	0	0
Q14240	EIF4A2	Eukaryotic initiation factor 4A-II			0	0	0	0	0	0	0	0	0	0	0	0	0	0	0	0	0	2	1	0	0	0	0	0	0	0	0	0	0	0	0	0	0	0	0	0	0	2	1	0	0	0	0	0	0
P23588	EIF4B	Eukaryotic translation initiation factor 4B			0	0	0	0	0	0	0	0	0	0	0	0	0	0	0	1	0	1	0	0	0	0	0	0	0	0	0	0	0	0	0	0	0	0	0	1	0	2	0	0	0	0	0	0	0
Q13542	EIF4EBP2	Eukaryotic translation initiation factor 4E-binding protein 2			0	0	0	0	0	0	0	0	0	0	0	0	0	0	1	0	0	0	0	0	0	0	0	0	0	0	0	0	0	0	0	0	0	0	1	0	0	0	0	0	0	0	0	0	0
Q04637	EIF4G1	Eukaryotic translation initiation factor 4 gamma 1			0	0	0	0	0	0	0	0	0	0	0	0	0	0	0	1	0	1	0	0	0	0	0	0	0	0	0	0	0	0	0	0	0	0	0	1	0	1	0	0	0	0	0	0	0
Q15056	EIF4H	Eukaryotic translation initiation factor 4H			0	0	0	0	0	0	0	0	0	0	0	0	0	0	0	1	0	2	1	0	0	0	0	0	0	0	0	0	0	0	0	0	0	0	0	1	0	2	1	0	0	0	0	0	0
P63241	EIF5A	Eukaryotic translation initiation factor 5A-1			0	0	0	0	0	0	0	0	0	0	0	0	0	0	0	2	0	1	0	0	0	0	0	0	0	0	0	0	0	0	0	0	0	0	0	2	0	1	0	0	0	0	0	0	0
Q9GZV4	EIF5A2	Eukaryotic translation initiation factor 5A-2			0	0	0	0	0	0	0	0	0	0	0	1	0	0	1	0	0	1	0	0	0	0	0	0	0	0	0	0	0	0	0	1	0	0	1	0	0	1	0	0	0	0	0	0	0
P56537	EIF6	Eukaryotic translation initiation factor 6			0	0	0	0	0	0	0	0	0	0	0	0	0	0	2	3	0	2	0	0	0	0	0	0	0	0	0	0	0	0	0	0	0	0	2	3	0	2	0	0	0	0	0	0	0
O00423	EML1	Echinoderm microtubule-associated protein-like 1			0	0	0	0	0	0	0	0	0	0	0	0	0	0	1	0	0	0	0	0	0	0	0	0	0	0	0	0	0	0	0	0	0	0	1	0	0	0	0	0	0	0	0	0	0
Q8N8S7	ENAH	Protein enabled homolog			0	0	0	0	0	0	0	0	0	0	0	0	0	0	0	0	0	1	0	0	0	0	0	0	0	0	0	0	0	0	0	0	0	0	0	0	0	1	0	0	0	0	0	0	0
O94919	ENDOD1	Endonuclease domain-containing 1 protein			4	1	2	2	3	2	0	3	5	2	6	3	1	1	4	7	0	3	1	6	4	1	2	2	3	2	0	3	5	2	6	3	1	1	4	7	0	3	1	6	0.082	0.026	0.09	0.054	0.076
P06733	ENO1	Alpha-enolase			1	0	1	4	1	1	0	0	1	9	6	12	0	1	20	23	0	14	8	7	1	0	1	4	1	1	0	0	1	13	9	18	0	1	27	37	0	46	13	7	0.025	0	0.048	0.154	0.032
P09104	ENO2	Gamma-enolase			0	0	5	3	3	3	0	0	1	10	5	6	0	0	21	20	2	10	8	9	0	0	5	3	4	4	0	0	1	15	6	6	0	0	24	29	3	15	13	10	0	0	0.235	0.101	0.101
P13929	ENO3	Beta-enolase			0	0	2	2	1	1	0	1	0	2	2	3	0	0	3	2	0	2	2	2	0	0	2	2	1	1	0	1	0	5	4	5	0	0	5	5	0	4	4	2	0	0	0.055	0.055	0.041
Q9UHY7	ENOPH1	Enolase-phosphatase E1			0	0	0	0	0	0	0	0	0	1	2	2	0	0	4	3	0	5	1	3	0	0	0	0	0	0	0	0	0	1	2	3	0	0	4	3	0	6	1	3	0	0	0	0	0
Q13822	ENPP2	Ectonucleotide pyrophosphatase/phosphodiesterase family member 2	X		6	8	11	15	15	12	15	4	12	1	13	5	5	9	12	15	15	0	3	9	6	9	12	23	25	27	18	4	16	1	13	5	8	9	12	15	22	0	3	9	0.058	0.141	0.17	0.22	0.18
Q9UJA9	ENPP5	Ectonucleotide pyrophosphatase/phosphodiesterase family member 5	X		0	0	0	1	1	0	0	0	0	0	2	0	0	0	0	0	0	0	0	3	0	0	0	1	1	0	0	0	0	0	2	0	0	0	0	0	0	0	0	3	0	0	0	0.021	0.021
O43491	EPB41L2	Band 4.1-like protein 2			0	0	0	0	0	0	0	0	0	0	0	0	0	0	0	1	0	2	0	0	0	0	0	0	0	0	0	0	0	0	0	0	0	0	0	2	0	2	0	0	0	0	0	0	0
E9PHY5	EPB41L2	Band 4.1-like protein 2			0	0	0	0	0	0	0	0	0	0	0	0	0	0	0	0	0	1	0	0	0	0	0	0	0	0	0	0	0	0	0	0	0	0	0	0	0	1	0	0	0	0	0	0	0
Q9Y2J2	EPB41L3	Band 4.1-like protein 3			0	0	0	0	0	0	0	0	0	0	0	0	0	0	1	0	0	0	0	0	0	0	0	0	0	0	0	0	0	0	0	0	0	0	1	0	0	0	0	0	0	0	0	0	0
Q9UM22	EPDR1	Mammalian ependymin-related protein 1			0	0	0	0	0	0	0	0	0	0	1	0	0	0	0	0	0	0	0	2	0	0	0	0	0	0	0	0	0	0	1	0	0	0	0	0	0	0	0	2	0	0	0	0	0
Q5JZY3	EPHA10	Ephrin type-A receptor 10			0	0	0	0	0	0	0	1	1	0	0	0	0	0	1	0	0	0	0	0	0	0	0	0	0	0	0	1	1	0	0	0	0	0	1	0	0	0	0	0	0	0	0	0	0
P29317	EPHA2	Ephrin type-A receptor 2			0	0	0	0	0	0	0	0	0	1	0	0	0	0	0	0	0	0	0	0	0	0	0	0	0	0	0	0	0	1	0	0	0	0	0	0	0	0	0	0	0	0	0	0	0
P54764	EPHA4	Ephrin type-A receptor 4			3	1	6	4	4	4	4	1	6	0	6	2	2	2	6	5	4	1	0	4	3	1	6	4	4	4	5	1	7	0	7	2	2	3	6	5	4	1	0	4	0.033	0.014	0.109	0.067	0.067
P54756	EPHA5	Ephrin type-A receptor 5			0	0	2	2	2	1	1	0	1	0	1	0	0	0	2	1	0	0	0	1	0	0	2	2	2	1	1	0	1	0	1	0	0	0	2	1	0	0	0	1	0	0	0.039	0.03	0.03
Q15375	EPHA7	Ephrin type-A receptor 7			0	0	0	1	0	0	0	0	0	0	1	0	0	0	0	0	0	0	0	1	0	0	0	1	0	0	0	0	0	0	1	0	0	0	0	0	0	0	0	1	0	0	0	0.016	0
P34913	EPHX2	Bifunctional epoxide hydrolase 2			0	0	0	0	0	0	0	0	0	0	0	0	0	0	0	1	0	0	0	0	0	0	0	0	0	0	0	0	0	0	0	0	0	0	0	1	0	0	0	0	0	0	0	0	0
P07814	EPRS	Bifunctional glutamate/proline--tRNA ligase			0	0	0	0	0	0	0	0	0	0	0	0	0	0	0	0	0	1	0	0	0	0	0	0	0	0	0	0	0	0	0	0	0	0	0	0	0	1	0	0	0	0	0	0	0
Q9NZ08	ERAP1	Endoplasmic reticulum aminopeptidase 1			0	0	0	2	0	0	0	0	0	0	0	0	0	0	0	0	0	0	0	0	0	0	0	2	0	0	0	0	0	0	0	0	0	0	0	0	0	0	0	0	0	0	0	0.029	0
Q15303	ERBB4	Receptor tyrine-protein kinase erbB-4			0	0	0	0	1	0	1	0	0	0	0	0	0	0	0	0	1	0	0	0	0	0	0	0	1	0	2	0	0	0	0	0	0	0	0	0	1	0	0	0	0	0	0	0	0.009
Q8TAM6	ERMN	Ermin			0	0	0	0	0	0	0	0	0	0	0	0	0	0	2	0	0	2	0	0	0	0	0	0	0	0	0	0	0	0	0	0	0	0	2	0	0	2	0	0	0	0	0	0	0
A0A0C4DH04	ESCO1	N-acetyltransferase ESCO1			0	0	0	0	0	0	0	0	0	0	0	0	0	1	0	0	0	0	0	0	0	0	0	0	0	0	0	0	0	0	0	0	0	2	0	0	0	0	0	0	0	0	0	0	0
P10768	ESD	S-formylglutathione hydrolase			0	0	0	0	0	0	0	0	0	2	0	0	0	0	2	6	0	5	0	0	0	0	0	0	0	0	0	0	0	2	0	0	0	0	2	8	0	7	0	0	0	0	0	0	0
Q9NV70	EXOC1	Exocyst complex component 1			0	0	0	0	0	0	0	0	0	0	0	0	0	0	0	0	0	1	0	0	0	0	0	0	0	0	0	0	0	0	0	0	0	0	0	0	0	1	0	0	0	0	0	0	0
Q9UBQ6	EXTL2	Exostosin-like 2			0	0	0	2	2	1	0	0	1	0	3	1	0	0	1	0	2	0	0	0	0	0	0	2	2	1	0	0	1	0	3	1	0	0	1	0	2	0	0	0	0	0	0	0.079	0.055
P15311	EZR	Ezrin			0	0	0	0	0	0	0	0	0	6	3	3	0	0	14	13	0	11	6	1	0	0	0	0	0	0	0	0	0	8	3	4	0	0	15	15	0	13	6	1	0	0	0	0	0
P00742	F10	Coagulation factor X	X		0	0	0	0	0	0	0	0	0	0	0	0	0	0	0	1	0	0	0	0	0	0	0	0	0	0	0	0	0	0	0	0	0	0	0	1	0	0	0	0	0	0	0	0	0
Q9Y624	F11R	Junctional adhesion molecule A			0	0	0	0	0	0	0	0	0	1	0	0	0	0	1	0	0	0	0	0	0	0	0	0	0	0	0	0	0	1	0	0	0	0	1	0	0	0	0	0	0	0	0	0	0
P00748	F12	Coagulation factor XII	X		0	3	2	0	0	0	2	1	1	0	0	0	0	0	0	0	0	0	0	1	0	4	2	0	0	0	2	1	1	0	0	0	0	0	0	0	0	0	0	1	0	0.072	0.057	0	0
P00488	F13A1	Coagulation factor XIII A chain	X		0	0	0	0	0	0	0	0	0	0	0	0	0	0	2	1	0	0	0	0	0	0	0	0	0	0	0	0	0	0	0	0	0	0	2	1	0	0	0	0	0	0	0	0	0
P00734	F2	Prothrombin	X		1	0	0	0	2	1	0	2	3	1	1	2	2	1	5	0	0	2	2	0	1	0	0	0	2	1	0	2	3	1	1	2	2	1	5	0	0	2	2	0	0.021	0	0	0	0.037
P12259	F5	Coagulation factor V	X		1	0	1	1	0	0	0	0	0	0	0	0	0	0	5	5	0	1	0	1	1	0	2	1	0	0	0	0	0	0	0	0	0	0	6	5	0	1	0	1	0.006	0	0.006	0.011	0
P07148	FABP1	Fatty acid-binding protein, liver			0	0	0	0	0	0	0	0	0	0	0	0	0	0	0	0	0	0	0	2	0	0	0	0	0	0	0	0	0	0	0	0	0	0	0	0	0	0	0	6	0	0	0	0	0
P05413	FABP3	Fatty acid-binding protein, heart			0	0	0	0	0	0	0	0	0	1	0	1	0	0	4	3	0	4	2	2	0	0	0	0	0	0	0	0	0	1	0	1	0	0	4	4	0	5	2	2	0	0	0	0	0
P15090	FABP4	Fatty acid-binding protein, adipocyte			0	0	0	0	0	0	0	0	0	4	1	3	0	0	5	5	0	3	3	3	0	0	0	0	0	0	0	0	0	4	1	3	0	0	5	6	0	3	3	3	0	0	0	0	0
Q01469	FABP5	Fatty acid-binding protein, epidermal			0	0	0	0	0	0	0	0	0	2	2	3	0	0	2	2	0	2	3	1	0	0	0	0	0	0	0	0	0	5	2	6	0	0	4	7	0	22	3	2	0	0	0	0	0
O15540	FABP7	Fatty acid-binding protein, brain			0	0	0	0	0	0	0	0	0	5	5	6	0	0	8	11	0	6	3	5	0	0	0	0	0	0	0	0	0	5	6	8	0	0	14	18	0	9	5	8	0	0	0	0	0
P16930	FAH	Fumarylacetoacetase			0	0	0	1	0	0	0	0	0	0	0	2	0	0	5	6	0	5	0	2	0	0	0	1	0	0	0	0	0	0	0	2	0	0	5	8	0	5	0	2	0	0	0	0.038	0
H0YLC7	FAH	Fumarylacetoacetase (Fragment)			0	0	0	0	0	0	0	0	0	0	0	0	0	0	0	1	0	0	0	0	0	0	0	0	0	0	0	0	0	0	0	0	0	0	0	1	0	0	0	0	0	0	0	0.038	0
C9JC47	FAM157A	Putative protein FAM157A			0	0	0	0	0	0	0	0	0	0	0	0	0	0	0	0	0	1	0	0	0	0	0	0	0	0	0	0	0	0	0	0	0	0	0	0	0	1	0	0	0	0	0	0	0
F5H4B4	FAM227A	Protein FAM227A			0	0	0	0	0	0	0	0	0	0	0	0	0	0	0	0	0	1	0	0	0	0	0	0	0	0	0	0	0	0	0	0	0	0	0	0	0	1	0	0	0	0	0	0	0
Q92520	FAM3C	Protein FAM3C			3	4	5	4	3	3	4	4	4	4	4	5	6	4	5	5	2	4	2	6	3	4	6	5	6	6	5	4	6	4	7	5	7	4	6	6	4	5	2	15	0.119	0.229	0.233	0.278	0.154
Q9H0Q0	FAM49A	Protein FAM49A			0	0	0	0	0	0	0	0	0	0	0	0	0	0	0	1	0	0	0	0	0	0	0	0	0	0	0	0	0	0	0	0	0	0	0	1	0	0	0	0	0	0	0	0	0
Q9NUQ9	FAM49B	Protein FAM49B			0	0	0	0	0	0	0	0	0	1	0	2	0	0	4	4	0	2	0	1	0	0	0	0	0	0	0	0	0	1	0	2	0	0	4	4	0	2	0	1	0	0	0	0	0
P49327	FASN	Fatty acid synthase			0	0	0	0	0	0	0	0	0	0	0	0	0	0	0	0	0	2	0	0	0	0	0	0	0	0	0	0	0	0	0	0	0	0	0	0	0	2	0	0	0	0	0	0	0
Q8TDW7	FAT3	Protocadherin Fat 3			0	0	0	0	0	0	0	0	0	0	0	0	0	0	0	0	0	1	0	0	0	0	0	0	0	0	0	0	0	0	0	0	0	0	0	0	0	3	0	0	0	0	0	0	0
P23142	FBLN1	Fibulin-1			2	0	0	0	2	1	4	0	3	0	4	1	0	0	1	1	2	1	0	1	2	0	0	0	2	1	5	0	3	0	4	1	0	0	1	1	2	1	0	1	0.03	0	0	0	0.037
Q9UBX5	FBLN5	Fibulin-5			0	0	0	0	0	0	0	1	1	0	0	0	0	0	0	0	0	0	0	3	0	0	0	0	0	0	0	1	1	0	0	0	0	0	0	0	0	0	0	3	0	0	0	0	0
O00757	FBP2	Fructose-1,6-bisphosphatase isozyme 2			0	0	0	0	0	0	0	0	0	0	0	0	0	0	1	0	0	2	0	0	0	0	0	0	0	0	0	0	0	0	0	0	0	0	1	0	0	2	0	0	0	0	0	0	0
L8EAM2	FBXL7	Alternative protein FBXL7			0	0	0	0	0	0	0	0	0	0	0	0	0	0	0	0	0	0	0	1	0	0	0	0	0	0	0	0	0	0	0	0	0	0	0	0	0	0	0	1	0	0	0	0	0
Q9UK22	FBXO2	F-box only protein 2			0	0	0	0	0	0	0	0	0	0	1	2	0	0	0	1	0	1	0	0	0	0	0	0	0	0	0	0	0	0	1	2	0	0	0	1	0	1	0	0	0	0	0	0	0
Q6PJ61	FBXO46	F-box only protein 46			0	0	0	0	0	0	0	0	0	0	1	0	0	0	1	0	0	0	0	0	0	0	0	0	0	0	0	0	0	0	1	0	0	0	1	0	0	0	0	0	0	0	0	0	0
Q9Y6R7	FCGBP	IgGFc-binding protein	X		0	0	0	1	0	0	0	0	0	0	0	0	0	0	0	0	0	0	0	0	0	0	0	1	0	0	0	0	0	0	0	0	0	0	0	0	0	0	0	0	0	0	0	0.002	0
P12318	FCGR2A	Low affinity immunoglobulin gamma Fc region receptor II-a			0	0	0	0	0	0	0	0	0	0	0	0	0	0	1	0	0	0	0	0	0	0	0	0	0	0	0	0	0	0	0	0	0	0	1	0	0	0	0	0	0	0	0	0	0
P08637	FCGR3A	Low affinity immunoglobulin gamma Fc region receptor III-A			0	1	0	1	0	1	0	0	0	0	1	0	0	0	1	0	0	1	0	1	0	1	0	1	0	1	0	0	0	0	1	0	0	0	1	0	0	1	0	1	0	0.043	0	0.043	0
Q15485	FCN2	Ficolin-2			1	0	0	0	0	0	0	0	0	0	0	0	0	0	0	0	0	0	0	0	1	0	0	0	0	0	0	0	0	0	0	0	0	0	0	0	0	0	0	0	0.051	0	0	0	0
P14324	FDPS	Farnesyl pyrophosphate synthase			0	0	0	0	0	0	0	0	0	0	0	0	0	0	0	0	0	1	0	1	0	0	0	0	0	0	0	0	0	0	0	0	0	0	0	0	0	2	0	1	0	0	0	0	0
Q9UGM5	FETUB	Fetuin-B			0	0	1	0	0	0	0	0	0	1	0	0	1	0	0	0	0	0	0	0	0	0	1	0	0	0	0	0	0	1	0	0	1	0	0	0	0	0	0	0	0	0	0.047	0	0
P02671	FGA	Fibrinogen alpha chain	X		0	0	0	0	0	0	0	0	0	5	0	1	0	0	5	1	0	8	5	3	0	0	0	0	0	0	0	0	0	13	0	1	0	0	5	1	0	21	9	4	0	0	0	0	0
P02675	FGB	Fibrinogen beta chain	X		0	0	0	0	0	0	0	0	0	4	0	0	0	0	1	0	0	4	4	1	0	0	0	0	0	0	0	0	0	4	0	0	0	0	1	0	0	4	4	1	0	0	0	0	0
P11362	FGFR1	Fibroblast growth factor receptor 1			2	0	0	2	1	1	0	2	1	1	3	1	2	1	3	4	0	1	1	0	2	0	0	2	1	1	0	2	1	1	4	1	2	1	3	4	0	1	1	0	0.027	0	0	0.015	0.016
P21802	FGFR2	Fibroblast growth factor receptor 2			0	0	0	0	0	1	1	0	0	0	0	1	0	1	1	1	1	0	0	1	0	0	0	0	0	1	2	0	0	0	0	1	0	1	1	1	1	0	0	1	0	0	0	0	0
P02679	FGG	Fibrinogen gamma chain	X		0	0	0	0	0	0	0	0	0	2	0	0	0	0	0	0	0	1	1	0	0	0	0	0	0	0	0	0	0	4	0	0	0	0	0	0	0	1	1	0	0	0	0	0	0
P49789	FHIT	Bis(5'-adenosyl)-triphosphatase			0	0	0	0	0	0	0	0	0	0	0	0	0	0	2	0	0	2	0	0	0	0	0	0	0	0	0	0	0	0	0	0	0	0	2	0	0	2	0	0	0	0	0	0	0
Q13642	FHL1	Four and a half LIM domains protein 1			0	0	0	0	0	0	0	0	0	0	0	1	0	0	0	0	0	0	0	0	0	0	0	0	0	0	0	0	0	0	0	1	0	0	0	0	0	0	0	0	0	0	0	0	0
Q9Y3D6	FIS1	Mitochondrial fission 1 protein			0	0	0	0	0	1	0	0	0	0	0	1	0	0	0	1	0	0	0	1	0	0	0	0	0	1	0	0	0	0	0	1	0	0	0	1	0	0	0	1	0	0	0	0	0
P62942	FKBP1A	Peptidyl-prolyl cis-trans isomerase FKBP1A			0	0	0	0	1	0	0	0	0	1	1	0	0	0	2	2	1	1	1	2	0	0	0	0	1	0	0	0	0	1	1	0	0	0	2	3	1	1	1	4	0	0	0	0	0.13
Q5VVH2	FKBP1C	Peptidylprolyl isomerase			0	0	0	0	0	0	0	0	0	0	0	0	0	0	0	2	0	0	0	0	0	0	0	0	0	0	0	0	0	0	0	0	0	0	0	2	0	0	0	0	0	0	0	0	0
P26885	FKBP2	Peptidyl-prolyl cis-trans isomerase FKBP2			0	0	0	0	0	0	0	0	0	0	0	0	0	0	0	2	0	0	1	1	0	0	0	0	0	0	0	0	0	0	0	0	0	0	0	2	0	0	1	1	0	0	0	0	0
Q00688	FKBP3	Peptidyl-prolyl cis-trans isomerase FKBP3			0	0	0	0	0	0	0	0	0	0	0	0	0	0	3	1	0	0	1	0	0	0	0	0	0	0	0	0	0	0	0	0	0	0	3	1	0	0	1	0	0	0	0	0	0
Q02790	FKBP4	Peptidyl-prolyl cis-trans isomerase FKBP4			0	0	0	0	0	0	0	0	0	0	0	0	0	0	6	4	0	1	0	4	0	0	0	0	0	0	0	0	0	0	0	0	0	0	6	4	0	1	0	4	0	0	0	0	0
Q5D862	FLG2	Filaggrin-2			0	0	1	1	0	0	0	0	0	0	0	0	0	0	0	0	0	0	0	0	0	0	1	1	0	0	0	0	0	0	0	0	0	0	0	0	0	0	0	0	0	0	0.005	0.005	0
P21333	FLNA	Filamin-A			0	0	0	0	0	0	0	0	0	0	0	0	0	0	0	0	0	4	0	2	0	0	0	0	0	0	0	0	0	0	0	0	0	0	0	0	0	4	0	2	0	0	0	0	0
Q14315	FLNC	Filamin-C			0	0	0	0	0	0	0	0	0	0	0	0	0	0	0	0	0	3	0	0	0	0	0	0	0	0	0	0	0	0	0	0	0	0	0	0	0	3	0	0	0	0	0	0	0
Q01740	FMO1	Dimethylaniline monooxygenase [N-oxide-forming] 1			0	0	0	0	0	0	0	0	0	0	0	0	0	0	0	1	0	0	0	0	0	0	0	0	0	0	0	0	0	0	0	0	0	0	0	2	0	0	0	0	0	0	0	0	0
P02751	FN1	Fibronectin	X		0	0	0	0	0	3	3	1	6	0	0	0	0	0	1	0	0	0	0	6	0	0	0	0	0	3	3	1	6	0	0	0	0	0	1	0	0	0	0	6	0	0	0	0	0
Q9HA64	FN3KRP	Ketosamine-3-kinase			0	0	0	0	0	0	0	0	0	0	0	0	0	0	0	1	0	0	0	0	0	0	0	0	0	0	0	0	0	0	0	0	0	0	0	1	0	0	0	0	0	0	0	0	0
P14207	FOLR2	Folate receptor beta			0	0	0	0	1	0	0	0	0	0	0	0	0	0	0	0	0	0	0	0	0	0	0	0	2	0	0	0	0	0	0	0	0	0	0	0	0	0	0	0	0	0	0	0	0.039
Q9NU39	FOXD4L1	Forkhead box protein D4-like 1			0	0	0	0	0	1	0	0	0	0	0	0	0	0	0	0	0	0	0	0	0	0	0	0	0	2	0	0	0	0	0	0	0	0	0	0	0	0	0	0	0	0	0	0	0
Q9P0K9	FRRS1L	DOMON domain-containing protein FRRS1L			0	0	0	0	0	0	0	0	0	0	0	0	0	0	0	1	0	0	0	0	0	0	0	0	0	0	0	0	0	0	0	0	0	0	0	1	0	0	0	0	0	0	0	0	0
Q92765	FRZB	Secreted frizzled-related protein 3			0	0	0	0	0	0	0	0	0	0	0	0	0	0	1	0	0	0	0	0	0	0	0	0	0	0	0	0	0	0	0	0	0	0	1	0	0	0	0	0	0	0	0	0	0
Q16658	FSCN1	Fascin			0	0	0	0	0	0	0	0	0	0	0	0	0	0	6	1	0	3	0	2	0	0	0	0	0	0	0	0	0	0	0	0	0	0	6	1	0	3	0	2	0	0	0	0	0
Q6MZW2	FSTL4	Follistatin-related protein 4			0	0	0	0	0	0	0	0	0	0	1	0	0	0	0	0	0	0	0	0	0	0	0	0	0	0	0	0	0	0	1	0	0	0	0	0	0	0	0	0	0	0	0	0	0
P02794	FTH1	Ferritin heavy chain	X		0	0	0	0	0	0	0	0	0	0	0	0	0	0	0	0	0	1	0	0	0	0	0	0	0	0	0	0	0	0	0	0	0	0	0	0	0	1	0	0	0	0	0	0	0
P04066	FUCA1	Tissue alpha-L-fucosidase			0	0	2	3	1	0	0	0	0	1	0	0	0	0	1	0	0	0	0	0	0	0	2	3	1	0	0	0	0	1	0	0	0	0	1	0	0	0	0	0	0	0	0.06	0.073	0.024
Q9BTY2	FUCA2	Plasma alpha-L-fucosidase			0	0	3	6	1	3	1	0	0	0	1	0	0	0	0	3	3	0	0	0	0	0	3	6	1	4	1	0	0	0	1	0	0	0	0	3	3	0	0	0	0	0	0.077	0.158	0.024
P35637	FUS	RNA-binding protein FUS			0	0	0	0	0	0	0	0	0	0	0	0	0	0	0	0	0	0	1	0	0	0	0	0	0	0	0	0	0	0	0	0	0	0	0	0	0	0	1	0	0	0	0	0	0
Q495W5	FUT11	Alpha-(1,3)-fucosyltransferase 11			0	0	0	0	0	0	0	0	0	0	1	0	0	0	0	0	0	0	0	0	0	0	0	0	0	0	0	0	0	0	1	0	0	0	0	0	0	0	0	0	0	0	0	0	0
P11413	G6PD	Glucose-6-phosphate 1-dehydrogenase			0	0	0	0	0	0	0	0	0	0	0	0	0	0	3	0	0	2	0	0	0	0	0	0	0	0	0	0	0	0	0	0	0	0	3	0	0	2	0	0	0	0	0	0	0
P10253	GAA	Lysosomal alpha-glucosidase			0	0	0	0	0	0	0	0	0	0	0	0	0	0	0	1	0	0	0	0	0	0	0	0	0	0	0	0	0	0	0	0	0	0	0	1	0	0	0	0	0	0	0	0	0
P60520	GABARAPL2	Gamma-aminobutyric acid receptor-associated protein-like 2			0	0	0	0	0	0	0	0	0	0	0	0	0	0	0	1	0	0	0	0	0	0	0	0	0	0	0	0	0	0	0	0	0	0	0	1	0	0	0	0	0	0	0	0	0
Q96C23	GALM	Aldose 1-epimerase			0	0	0	0	0	0	0	0	0	0	0	0	0	0	0	2	0	4	0	1	0	0	0	0	0	0	0	0	0	0	0	0	0	0	0	2	0	4	0	1	0	0	0	0	0
Q10471	GALNT2	Polypeptide N-acetylgalactosaminyltransferase 2			1	0	0	2	1	0	0	0	0	0	1	0	0	0	0	0	0	0	0	0	1	0	0	2	1	0	0	0	0	0	1	0	0	0	0	0	0	0	0	0	0.016	0	0	0.07	0.028
Q14353	GAMT	Guanidinoacetate N-methyltransferase			0	0	0	0	0	0	0	0	0	0	0	0	0	0	0	0	0	3	0	0	0	0	0	0	0	0	0	0	0	0	0	0	0	0	0	0	0	3	0	0	0	0	0	0	0
E7EWB6	GANC	Neutral alpha-glucidase C			0	0	0	0	0	0	1	0	0	0	0	0	0	0	0	0	1	0	0	0	0	0	0	0	0	0	1	0	0	0	0	0	0	0	0	0	1	0	0	0	0	0	0	0	0
P04406	GAPDH	Glyceraldehyde-3-phosphate dehydrogenase			0	0	0	0	0	1	0	0	0	2	0	1	0	0	6	4	0	6	2	0	0	0	0	0	0	1	0	0	0	2	0	1	0	0	6	4	0	8	2	0	0	0	0	0	0
Q04446	GBE1	1,4-alpha-glucan-branching enzyme			0	0	0	0	0	0	0	0	0	0	0	0	0	0	0	0	0	1	0	0	0	0	0	0	0	0	0	0	0	0	0	0	0	0	0	0	0	1	0	0	0	0	0	0	0
P02774	GC	Vitamin D-binding protein	X		6	12	12	9	9	8	13	12	9	9	7	7	12	8	14	10	10	11	6	11	11	24	18	14	29	24	18	20	19	16	14	14	31	21	37	19	20	17	8	17	0.11	0.255	0.249	0.152	0.143
D6RF35	GC	Vitamin D-binding protein	X		0	0	1	0	1	0	0	0	0	1	0	0	0	0	0	0	0	1	0	0	0	0	1	0	1	0	0	0	0	1	0	0	0	0	0	0	0	1	0	0	0.11	0.255	0.249	0.152	0.143
A0A1B1CYC5	Gc	Vitamin D binding protein (Fragment)	X		0	0	0	0	0	1	0	0	1	0	0	0	0	0	1	0	0	0	0	0	0	0	0	0	0	1	0	0	1	0	0	0	0	0	1	0	0	0	0	0	0.11	0.255	0.249	0.152	0.143
P48506	GCLC	Glutamate--cysteine ligase catalytic subunit			0	0	0	0	0	0	0	0	0	0	0	0	0	0	0	0	0	2	0	0	0	0	0	0	0	0	0	0	0	0	0	0	0	0	0	0	0	2	0	0	0	0	0	0	0
P23434	GCSH	Glycine cleavage system H protein, mitochondrial			0	0	0	0	0	0	0	0	0	0	0	0	0	0	1	2	0	0	0	0	0	0	0	0	0	0	0	0	0	0	0	0	0	0	1	2	0	0	0	0	0	0	0	0	0
Q9Y2T3	GDA	Guanine deaminase			1	0	2	1	2	1	0	1	1	2	4	3	2	0	5	3	0	3	2	0	1	0	2	1	2	1	0	1	1	2	4	3	3	0	5	3	0	3	2	0	0.029	0	0.073	0.029	0.079
P31150	GDI1	Rab GDP dissociation inhibitor alpha			0	0	1	4	0	0	0	0	0	9	10	13	0	0	23	23	0	15	6	3	0	0	1	4	0	0	0	0	0	10	10	14	0	0	28	28	0	19	7	3	0	0	0.043	0.139	0
P50395	GDI2	Rab GDP dissociation inhibitor beta			0	0	0	0	0	0	0	0	0	1	3	4	0	0	4	8	0	5	1	0	0	0	0	0	0	0	0	0	0	1	3	7	0	0	5	9	0	6	1	0	0	0	0	0	0
P57678	GEMIN4	Gem-associated protein 4			0	0	0	0	0	0	1	0	0	0	0	0	0	0	0	0	0	0	0	0	0	0	0	0	0	0	1	0	0	0	0	0	0	0	0	0	0	0	0	0	0	0	0	0	0
P14136	GFAP	Glial fibrillary acidic protein			0	0	0	0	0	0	0	0	0	6	1	1	0	0	4	0	0	9	2	0	0	0	0	0	0	0	0	0	0	8	1	1	0	0	4	0	0	33	2	0	0	0	0	0	0
Q9BVM4	GGACT	Gamma-glutamylaminecyclotransferase			0	0	0	0	0	0	0	0	0	0	0	1	0	0	0	1	0	0	1	0	0	0	0	0	0	0	0	0	0	0	0	1	0	0	0	1	0	0	1	0	0	0	0	0	0
O75223	GGCT	Gamma-glutamylcyclotransferase			0	0	0	0	1	0	0	0	0	1	0	1	0	0	2	4	0	5	1	4	0	0	0	0	1	0	0	0	0	1	0	1	0	0	2	4	0	5	1	4	0	0	0	0	0.053
Q92820	GGH	Gamma-glutamyl hydrolase			0	0	0	1	1	2	0	0	0	0	0	0	0	0	2	0	0	0	0	0	0	0	0	1	1	3	0	0	0	0	0	0	0	0	2	0	0	0	0	0	0	0	0	0.035	0.035
P01241	GH1	Somatotropin			0	0	0	0	0	0	0	0	0	0	0	0	0	0	0	0	0	3	0	0	0	0	0	0	0	0	0	0	0	0	0	0	0	0	0	0	0	5	0	0	0	0	0	0	0
Q6ZMI3	GLDN	Gliomedin			0	0	3	2	2	2	1	2	2	0	2	0	0	0	0	2	1	0	0	2	0	0	3	2	2	2	1	2	2	0	2	0	0	0	0	2	1	0	0	2	0	0	0.085	0.038	0.038
Q04760	GLO1	Lactoylglutathione lyase			0	0	0	0	0	0	0	0	0	0	2	5	0	0	8	8	0	5	3	0	0	0	0	0	0	0	0	0	0	0	2	5	0	0	9	9	0	6	3	0	0	0	0	0	0
Q9HC38	GLOD4	Glyoxalase domain-containing protein 4			0	0	0	0	0	0	0	0	0	6	2	2	0	0	8	12	0	10	5	3	0	0	0	0	0	0	0	0	0	6	3	2	0	0	9	19	0	17	5	4	0	0	0	0	0
P35754	GLRX	Glutaredoxin-1			0	0	0	0	0	0	0	0	0	1	0	0	0	0	1	1	0	2	0	0	0	0	0	0	0	0	0	0	0	1	0	0	0	0	1	1	0	2	0	0	0	0	0	0	0
Q86SX6	GLRX5	Glutaredoxin-related protein 5, mitochondrial			0	0	0	0	0	0	0	0	0	0	0	0	0	0	0	0	0	0	1	0	0	0	0	0	0	0	0	0	0	0	0	0	0	0	0	0	0	0	1	0	0	0	0	0	0
P17900	GM2A	Ganglioside GM2 activator			0	0	0	0	0	0	0	3	1	3	0	2	0	0	3	3	0	3	3	3	0	0	0	0	0	0	0	3	1	3	0	2	0	0	3	3	0	3	3	3	0	0	0	0	0
P60983	GMFB	Glia maturation factor beta			0	0	1	0	0	0	0	0	0	2	1	3	0	0	2	3	0	3	0	0	0	0	1	0	0	0	0	0	0	2	1	3	0	0	2	3	0	3	0	0	0	0	0.162	0	0
O60234	GMFG	Glia maturation factor gamma			0	0	0	0	0	0	0	0	0	0	0	0	0	0	1	1	0	1	0	0	0	0	0	0	0	0	0	0	0	0	0	0	0	0	1	1	0	1	0	0	0	0	0	0	0
O15228	GNPAT	Dihydroxyacetone phphate acyltransferase			0	0	0	0	0	0	1	0	0	0	0	0	0	0	0	0	0	0	0	0	0	0	0	0	0	0	1	0	0	0	0	0	0	0	0	0	0	0	0	0	0	0	0	0	0
P46926	GNPDA1	Glucosamine-6-phosphate isomerase 1			0	0	0	0	0	0	0	0	0	0	0	0	0	0	3	0	0	3	0	0	0	0	0	0	0	0	0	0	0	0	0	0	0	0	3	0	0	3	0	0	0	0	0	0	0
P15586	GNS	N-acetylglucosamine-6-sulfatase			0	0	0	0	0	0	0	0	0	0	0	0	0	0	0	0	0	0	1	0	0	0	0	0	0	0	0	0	0	0	0	0	0	0	0	0	0	0	1	0	0	0	0	0	0
O00461	GOLIM4	Golgi integral membrane protein 4			0	0	0	0	0	0	0	1	0	0	0	0	0	0	0	2	0	0	0	0	0	0	0	0	0	0	0	1	0	0	0	0	0	0	0	3	0	0	0	0	0	0	0	0	0
Q8NBJ4	GOLM1	Golgi membrane protein 1			0	0	0	0	1	1	0	0	1	0	0	0	0	0	3	0	0	1	0	0	0	0	0	0	1	1	0	0	1	0	0	0	0	0	3	0	0	1	0	0	0	0	0	0	0.022
P17174	GOT1	Aspartate aminotransferase, cytoplasmic			1	0	4	2	1	2	3	2	5	5	4	5	2	1	11	6	1	9	4	3	1	0	4	2	1	3	4	2	6	6	4	5	2	1	13	7	1	9	5	4	0.019	0	0.182	0.099	0.048
P00505	GOT2	Aspartate aminotransferase, mitochondrial			0	0	0	0	0	0	0	0	0	0	0	0	0	0	0	0	0	0	3	0	0	0	0	0	0	0	0	0	0	0	0	0	0	0	0	0	0	0	3	0	0	0	0	0	0
P07359	GP1BA	Platelet glycoprotein Ib alpha chain			0	0	0	0	0	0	0	0	0	0	0	0	0	0	0	1	0	0	0	0	0	0	0	0	0	0	0	0	0	0	0	0	0	0	0	1	0	0	0	0	0	0	0	0	0
P06744	GPI	Glucose-6-phosphate isomerase			0	0	0	0	0	0	0	0	0	8	4	7	0	0	13	13	0	11	5	2	0	0	0	0	0	0	0	0	0	11	4	7	0	0	13	14	0	13	5	2	0	0	0	0	0
O15354	GPR37	Prosaposin receptor GPR37			0	0	0	2	1	0	0	0	0	0	2	1	0	0	2	3	0	0	0	0	0	0	0	2	1	0	0	0	0	0	4	1	0	0	3	3	0	0	0	0	0	0	0	0.055	0.021
P22352	GPX3	Glutathione peroxidase 3			5	5	7	5	5	4	3	2	4	2	4	2	2	3	2	0	4	0	1	0	6	5	7	6	7	4	4	2	4	2	4	2	2	3	2	0	6	0	1	0	0.195	0.195	0.195	0.195	0.119
P36969	GPX4	Phospholipid hydroperoxide glutathione peroxidase, mitochondrial			0	0	0	0	0	0	0	0	0	0	0	0	0	0	2	2	0	0	0	0	0	0	0	0	0	0	0	0	0	0	0	0	0	0	2	2	0	0	0	0	0	0	0	0	0
P62993	GRB2	Growth factor receptor-bound protein 2			0	0	0	0	0	0	0	0	0	0	0	0	0	0	2	4	0	0	2	2	0	0	0	0	0	0	0	0	0	0	0	0	0	0	2	4	0	0	2	2	0	0	0	0	0
Q9UBQ7	GRHPR	Glyoxylate reductase/hydroxypyruvate reductase			0	0	0	0	0	0	0	0	0	0	0	0	0	0	4	2	0	4	0	0	0	0	0	0	0	0	0	0	0	0	0	0	0	0	4	2	0	4	0	0	0	0	0	0	0
P42263	GRIA3	Glutamate receptor 3			0	0	0	0	0	0	0	0	0	0	0	0	0	0	0	0	0	0	0	1	0	0	0	0	0	0	0	0	0	0	0	0	0	0	0	0	0	0	0	1	0	0	0	0	0
P48058	GRIA4	Glutamate receptor 4			1	0	0	0	0	0	1	0	0	0	0	0	0	0	0	0	0	0	0	0	1	0	0	0	0	0	1	0	0	0	0	0	0	0	0	0	0	0	0	0	0.011	0	0	0	0
P06396	GSN	Gelsolin	X		6	6	10	6	10	7	11	14	15	10	13	7	7	3	19	19	8	16	7	14	6	7	11	8	16	11	17	19	17	13	18	8	8	3	31	28	12	23	7	19	0.079	0.171	0.206	0.151	0.221
P48637	GSS	Glutathione synthetase			0	0	0	0	0	0	0	0	0	0	1	3	0	0	7	5	0	1	0	2	0	0	0	0	0	0	0	0	0	0	1	3	0	0	8	5	0	1	0	3	0	0	0	0	0
P28161	GSTM2	Glutathione S-transferase Mu 2			0	0	0	0	0	0	0	0	0	5	4	5	0	0	9	10	0	9	4	3	0	0	0	0	0	0	0	0	0	6	4	5	0	0	9	13	0	13	4	4	0	0	0	0	0
P21266	GSTM3	Glutathione S-transferase Mu 3			0	0	0	0	0	0	0	0	0	6	3	6	0	0	7	9	0	9	2	6	0	0	0	0	0	0	0	0	0	8	3	6	0	0	8	12	0	15	2	7	0	0	0	0	0
Q03013	GSTM4	Glutathione S-transferase Mu 4			0	0	0	0	0	0	0	0	0	3	1	2	0	0	4	7	0	4	1	1	0	0	0	0	0	0	0	0	0	4	1	3	0	0	5	11	0	11	1	1	0	0	0	0	0
P46439	GSTM5	Glutathione S-transferase Mu 5			0	0	0	0	0	0	0	0	0	1	0	1	0	0	2	4	0	5	0	0	0	0	0	0	0	0	0	0	0	1	0	1	0	0	2	4	0	5	0	0	0	0	0	0	0
P78417	GSTO1	Glutathione S-transferase omega-1			0	0	0	0	0	0	0	0	0	3	0	2	0	0	5	8	0	5	4	1	0	0	0	0	0	0	0	0	0	4	0	2	0	0	6	9	0	6	4	1	0	0	0	0	0
P09211	GSTP1	Glutathione S-transferase P			0	0	1	1	1	0	0	2	2	6	6	6	0	0	11	12	0	7	4	7	0	0	1	1	1	0	0	2	3	12	7	10	0	0	23	17	0	20	6	11	0	0	0.076	0.095	0.076
C7DJS2	GSTP1	Glutathione S-transferase pi (Fragment)			0	0	0	0	0	0	0	0	0	2	1	1	0	0	1	0	0	1	1	0	0	0	0	0	0	0	0	0	0	3	2	2	0	0	2	0	0	3	1	0	0	0	0.076	0.095	0.076
P30711	GSTT1	Glutathione S-transferase theta-1			0	0	0	0	0	0	0	0	0	2	0	2	0	0	0	0	0	4	0	0	0	0	0	0	0	0	0	0	0	2	0	2	0	0	0	0	0	5	0	0	0	0	0	0	0
O43708	GSTZ1	Maleylacetoacetate isomerase			0	0	0	0	0	0	0	0	0	1	0	0	0	0	0	0	0	2	0	0	0	0	0	0	0	0	0	0	0	1	0	0	0	0	0	0	0	2	0	0	0	0	0	0	0
A0A0C4DFM0	GSTZ1	Glutathione transferase zeta 1 (Maleylacetoacetate isomerase), isoform CRA_c			0	0	0	0	0	0	0	0	0	0	0	0	0	0	0	1	0	0	0	0	0	0	0	0	0	0	0	0	0	0	0	0	0	0	0	1	0	0	0	0	0	0	0	0	0
H7BZH7	GTF3A	Transcription factor IIIA			1	1	0	0	0	0	0	0	0	1	0	0	0	0	0	0	0	1	0	0	1	3	0	0	0	0	0	0	0	8	0	0	0	0	0	0	0	5	0	0	0.059	0.059	0	0	0
Q16774	GUK1	Guanylate kinase			0	0	0	0	0	0	0	0	0	0	0	0	0	0	0	0	0	0	0	1	0	0	0	0	0	0	0	0	0	0	0	0	0	0	0	0	0	0	0	1	0	0	0	0	0
Q9UBP9	GULP1	PTB domain-containing engulfment adapter protein 1			1	0	0	0	0	0	0	0	0	0	0	0	0	0	0	0	0	0	0	0	1	0	0	0	0	0	0	0	0	0	0	0	0	0	0	0	0	0	0	0	0.039	0	0	0	0
P46976	GYG1	Glycogenin-1			0	0	0	0	0	0	0	0	0	0	0	0	0	0	0	1	0	4	0	0	0	0	0	0	0	0	0	0	0	0	0	0	0	0	0	1	0	4	0	0	0	0	0	0	0
Q71UI9	H2AFV	Histone H2A.V			0	0	1	0	0	0	0	0	0	0	0	0	0	0	0	0	0	0	1	0	0	0	1	0	0	0	0	0	0	0	0	0	0	0	0	0	0	0	1	0	0	0	0.078	0	0
P46952	HAAO	3-hydroxyanthranilate 3,4-dioxygenase			0	0	0	0	0	0	0	0	0	0	0	0	0	0	0	4	0	0	1	1	0	0	0	0	0	0	0	0	0	0	0	0	0	0	0	4	0	0	1	1	0	0	0	0	0
Q9P035	HACD3	Very-long-chain (3R)-3-hydroxyacyl-CoA dehydratase 3			0	0	0	0	0	0	0	0	0	0	0	0	0	0	0	2	0	1	0	0	0	0	0	0	0	0	0	0	0	0	0	0	0	0	0	2	0	1	0	0	0	0	0	0	0
P40939	HADHA	Trifunctional enzyme subunit alpha, mitochondrial			0	0	0	0	0	0	0	0	0	0	0	0	0	0	0	0	0	0	1	0	0	0	0	0	0	0	0	0	0	0	0	0	0	0	0	0	0	0	1	0	0	0	0	0	0
Q16775	HAGH	Hydroxyacylglutathione hydrolase, mitochondrial			0	0	0	0	0	0	0	0	0	2	0	0	0	0	1	3	0	2	0	1	0	0	0	0	0	0	0	0	0	2	0	0	0	0	1	3	0	2	0	1	0	0	0	0	0
Q9GZV7	HAPLN2	Hyaluronan and proteoglycan link protein 2			0	0	0	0	0	0	0	0	0	0	0	0	0	0	0	1	0	0	0	0	0	0	0	0	0	0	0	0	0	0	0	0	0	0	0	1	0	0	0	0	0	0	0	0	0
Q8TDQ0	HAVCR2	Hepatitis A virus cellular receptor 2			0	0	0	0	0	0	0	0	0	0	0	0	0	0	2	3	0	0	0	0	0	0	0	0	0	0	0	0	0	0	0	0	0	0	2	3	0	0	0	0	0	0	0	0	0
P69905	HBA1	Hemoglobin subunit alpha	X		1	0	0	3	0	0	0	0	2	4	3	3	4	4	6	4	1	3	4	0	1	0	0	4	0	0	0	0	2	5	3	5	9	5	7	8	1	9	11	0	0.106	0	0	0.254	0
Q7Z6G4	HBA2	HBA2 (Fragment)	X		0	0	0	0	0	0	0	0	0	1	0	0	0	0	0	1	0	0	1	0	0	0	0	0	0	0	0	0	0	1	0	0	0	0	0	1	0	0	1	0	0	0	0	0	0
P68871	HBB	Hemoglobin subunit beta	X		2	2	0	5	1	0	0	3	5	5	7	7	8	6	6	7	4	8	5	3	2	2	0	9	1	0	0	3	5	8	8	7	15	8	9	9	5	22	8	3	0.129	0.19	0	0.367	0.129
P02042	HBD	Hemoglobin subunit delta	X		0	0	0	1	0	0	0	0	0	0	0	0	0	0	2	1	0	1	1	0	0	0	0	1	0	0	0	0	0	0	0	0	0	0	2	1	0	1	1	0	0	0	0	0.129	0
P69891	HBG1	Hemoglobin subunit gamma-1	X		0	0	0	0	0	0	0	0	0	0	0	0	0	0	0	2	0	0	0	0	0	0	0	0	0	0	0	0	0	0	0	0	0	0	0	2	0	0	0	0	0	0	0	0	0
Q7Z4H3	HDDC2	HD domain-containing protein 2			0	0	0	0	0	0	0	0	0	0	0	0	0	0	4	4	0	2	0	3	0	0	0	0	0	0	0	0	0	0	0	0	0	0	4	5	0	2	0	3	0	0	0	0	0
Q8N4P3	HDDC3	Guanosine-3',5'-bis(diphosphate) 3'-pyrophosphohydrolase MESH1			0	0	0	0	0	0	0	0	0	0	0	0	0	0	0	1	0	0	0	0	0	0	0	0	0	0	0	0	0	0	0	0	0	0	0	1	0	0	0	0	0	0	0	0	0
P51858	HDGF	Hepatoma-derived growth factor	X		0	0	0	0	0	0	0	0	0	1	0	1	0	0	1	2	0	1	0	0	0	0	0	0	0	0	0	0	0	1	0	1	0	0	1	2	0	1	0	0	0	0	0	0	0
Q7Z4V5	HDGFL2	Hepatoma-derived growth factor-related protein 2	X		0	0	0	0	0	0	0	0	0	0	0	0	0	0	0	0	0	0	1	0	0	0	0	0	0	0	0	0	0	0	0	0	0	0	0	0	0	0	1	0	0	0	0	0	0
Q9H0R4	HDHD2	Haloacid dehalogenase-like hydrolase domain-containing protein 2			0	0	0	0	0	0	0	0	0	0	1	1	0	0	0	0	0	0	0	0	0	0	0	0	0	0	0	0	0	0	1	1	0	0	0	0	0	0	0	0	0	0	0	0	0
Q9NRV9	HEBP1	Heme-binding protein 1			0	0	0	0	0	0	0	0	0	0	0	0	0	0	1	4	0	4	0	0	0	0	0	0	0	0	0	0	0	0	0	0	0	0	1	4	0	4	0	0	0	0	0	0	0
Q9Y5Z4	HEBP2	Heme-binding protein 2			0	0	0	0	0	0	0	0	0	4	0	0	0	0	5	7	0	6	3	1	0	0	0	0	0	0	0	0	0	4	0	0	0	0	5	7	0	6	4	1	0	0	0	0	0
Q9ULI3	HEG1	Protein HEG homolog 1			0	0	0	0	0	0	0	0	0	0	0	0	0	0	1	0	0	0	0	0	0	0	0	0	0	0	0	0	0	0	0	0	0	0	1	0	0	0	0	0	0	0	0	0	0
Q14CZ8	HEPACAM	Hepatocyte cell adhesion molecule			0	0	0	0	0	0	0	0	0	0	0	0	0	0	0	0	0	1	0	0	0	0	0	0	0	0	0	0	0	0	0	0	0	0	0	0	0	2	0	0	0	0	0	0	0
P06865	HEXA	Beta-hexosaminidase subunit alpha			0	0	0	0	0	0	0	0	0	0	1	0	0	0	1	0	0	0	0	0	0	0	0	0	0	0	0	0	0	0	1	0	0	0	1	0	0	0	0	0	0	0	0	0	0
P07686	HEXB	Beta-hexaminidase subunit beta			0	0	0	0	0	1	0	0	0	0	0	0	0	0	0	0	0	0	0	0	0	0	0	0	0	1	0	0	0	0	0	0	0	0	0	0	0	0	0	0	0	0	0	0	0
Q53FT3	HIKESHI	Protein Hikeshi			0	0	0	0	0	0	0	0	0	0	0	0	0	0	0	1	0	0	0	0	0	0	0	0	0	0	0	0	0	0	0	0	0	0	0	1	0	0	0	0	0	0	0	0	0
P49773	HINT1	Histidine triad nucleotide-binding protein 1			0	0	0	0	0	0	0	0	0	1	0	0	0	0	2	0	0	0	0	0	0	0	0	0	0	0	0	0	0	1	0	0	0	0	2	0	0	0	0	0	0	0	0	0	0
Q02539	HIST1H1A	Histone H1.1			0	1	1	1	0	0	0	0	0	0	0	0	0	0	0	0	0	0	1	1	0	1	1	1	0	0	0	0	0	0	0	0	0	0	0	0	0	0	1	1	0	0.051	0.051	0.051	0
P16401	HIST1H1B	Histone H1.5			0	1	2	2	0	0	0	0	0	0	0	0	0	0	0	0	0	0	0	3	0	1	2	2	0	0	0	0	0	0	0	0	0	0	0	0	0	0	0	6	0	0.049	0.102	0.102	0
P16403	HIST1H1C	Histone H1.2			0	0	1	1	0	0	0	0	0	0	0	0	0	0	0	0	0	0	1	0	0	0	1	1	0	0	0	0	0	0	0	0	0	0	0	0	0	0	1	0	0	0	0.042	0.042	0
Q96KK5	HIST1H2AH	Histone H2A type 1-H			0	3	3	3	1	1	0	0	0	0	0	0	0	0	0	0	0	0	3	3	0	3	3	3	1	1	0	0	0	0	0	0	0	0	0	0	0	0	7	3	0	0.273	0.273	0.273	0.07
P33778	HIST1H2BB	Histone H2B type 1-B			0	0	3	3	0	0	0	0	0	0	0	0	0	0	0	0	0	0	3	3	0	0	3	4	0	0	0	0	0	0	0	0	0	0	0	0	0	0	3	5	0	0	0.262	0.262	0
Q93079	HIST1H2BH	Histone H2B type 1-H			0	1	0	0	0	0	0	0	0	0	0	0	0	0	0	0	0	0	2	2	0	1	0	0	0	0	0	0	0	0	0	0	0	0	0	0	0	0	4	2	0	0.071	0	0	0
P62805	HIST1H4A	Histone H4			0	4	3	3	1	0	0	0	0	0	0	0	0	0	0	0	0	0	6	6	0	6	4	5	1	0	0	0	0	0	0	0	0	0	0	0	0	0	9	10	0	0.408	0.291	0.291	0.097
Q8IUE6	HIST2H2AB	Histone H2A type 2-B			0	0	0	0	0	0	0	0	0	0	0	0	0	0	0	0	0	0	1	0	0	0	0	0	0	0	0	0	0	0	0	0	0	0	0	0	0	0	1	0	0	0	0	0	0
Q71DI3	HIST2H3A	Histone H3.2			0	3	1	1	0	0	0	0	0	0	0	0	0	0	0	0	0	0	2	2	0	3	1	1	0	0	0	0	0	0	0	0	0	0	0	0	0	0	3	2	0	0.169	0.051	0.051	0
Q5TEC6	HIST2H3PS2	Histone H3			0	0	0	0	0	0	0	0	0	0	0	0	0	0	0	0	0	0	1	0	0	0	0	0	0	0	0	0	0	0	0	0	0	0	0	0	0	0	1	0	0	0	0	0	0
P01892	HLA-A	HLA class I histocompatibility antigen, A-2 alpha chain			0	0	0	0	0	0	0	0	0	0	0	0	0	0	1	0	0	0	0	0	0	0	0	0	0	0	0	0	0	0	0	0	0	0	1	0	0	0	0	0	0	0	0	0	0
Q68CK4	HMFT1766	Leucine-rich alpha-2-glycoprotein			0	1	0	0	0	0	0	0	1	0	0	0	0	0	1	0	1	1	1	1	0	1	0	0	0	0	0	0	1	0	0	0	0	0	1	0	1	1	1	1	0	0.066	0	0	0
P17096	HMGA1	High mobility group protein HMG-I/HMG-Y			0	1	1	0	0	0	0	0	0	0	0	0	0	0	0	0	0	0	0	1	0	1	1	0	0	0	0	0	0	0	0	0	0	0	0	0	0	0	0	2	0	0.15	0.15	0	0
B2RPK0	HMGB1P1	Putative high mobility group protein B1-like 1			0	0	0	0	0	0	0	0	0	0	0	0	0	0	0	0	0	0	1	0	0	0	0	0	0	0	0	0	0	0	0	0	0	0	0	0	0	0	1	0	0	0	0	0	0
P50135	HNMT	Histamine N-methyltransferase			0	0	0	0	0	0	0	0	0	1	0	0	0	0	0	2	0	3	0	0	0	0	0	0	0	0	0	0	0	1	0	0	0	0	0	2	0	3	0	0	0	0	0	0	0
Q32P51	HNRNPA1L2	Heterogeneous nuclear ribonucleoprotein A1-like 2	X		0	0	0	0	0	0	0	0	0	0	0	0	0	0	3	0	0	0	3	0	0	0	0	0	0	0	0	0	0	0	0	0	0	0	3	0	0	0	3	0	0	0	0	0	0
P22626	HNRNPA2B1	Heterogeneous nuclear ribonucleoproteins A2/B1	X		0	2	4	2	0	0	0	0	0	1	0	3	0	0	3	2	0	3	5	4	0	2	5	2	0	0	0	0	0	1	0	3	0	0	3	2	0	3	6	4	0	0.113	0.187	0.071	0
P51991	HNRNPA3	Heterogeneous nuclear ribonucleoprotein A3	X		0	2	0	0	0	0	0	0	0	0	0	0	0	0	0	0	0	0	2	1	0	2	0	0	0	0	0	0	0	0	0	0	0	0	0	0	0	0	2	1	0	0.095	0	0	0
Q99729	HNRNPAB	Heterogeneous nuclear ribonucleoprotein A/B	X		0	0	0	0	0	0	0	0	0	0	0	0	0	0	1	1	0	0	1	0	0	0	0	0	0	0	0	0	0	0	0	0	0	0	1	1	0	0	1	0	0	0	0	0	0
P07910	HNRNPC	Heterogeneous nuclear ribonucleoproteins C1/C2	X		0	0	0	1	0	0	0	0	0	0	0	0	0	0	0	2	0	2	0	0	0	0	0	1	0	0	0	0	0	0	0	0	0	0	0	2	0	2	0	0	0	0	0	0.036	0
B2RXH8	HNRNPCL2	Heterogeneous nuclear ribonucleoprotein C-like 2	X		0	0	0	0	0	0	0	0	0	0	0	0	0	0	1	1	0	0	3	1	0	0	0	0	0	0	0	0	0	0	0	0	0	0	1	1	0	0	3	1	0	0	0	0	0
Q14103	HNRNPD	Heterogeneous nuclear ribonucleoprotein D0	X		0	1	0	0	0	0	0	0	0	0	0	0	0	0	4	1	0	2	1	1	0	1	0	0	0	0	0	0	0	0	0	0	0	0	4	1	0	2	1	1	0	0.039	0	0	0
O14979	HNRNPDL	Heterogeneous nuclear ribonucleoprotein D-like	X		0	0	0	0	0	0	0	0	0	0	0	0	0	0	1	0	0	0	0	0	0	0	0	0	0	0	0	0	0	0	0	0	0	0	1	0	0	0	0	0	0	0	0	0	0
P52597	HNRNPF	Heterogeneous nuclear ribonucleoprotein F	X		0	0	0	0	0	0	0	0	0	0	0	0	0	0	0	2	0	2	0	0	0	0	0	0	0	0	0	0	0	0	0	0	0	0	0	2	0	2	0	0	0	0	0	0	0
P55795	HNRNPH2	Heterogeneous nuclear ribonucleoprotein H2	X		0	0	0	0	0	0	0	0	0	0	0	0	0	0	1	1	0	2	1	2	0	0	0	0	0	0	0	0	0	0	0	0	0	0	1	1	0	2	1	2	0	0	0	0	0
P31942	HNRNPH3	Heterogeneous nuclear ribonucleoprotein H3	X		0	0	0	0	0	0	0	0	0	0	0	0	0	0	0	0	0	1	2	0	0	0	0	0	0	0	0	0	0	0	0	0	0	0	0	0	0	1	2	0	0	0	0	0	0
P61978	HNRNPK	Heterogeneous nuclear ribonucleoprotein K	X		0	1	1	2	0	0	0	0	0	1	0	0	0	0	2	3	0	4	4	1	0	2	2	2	0	0	0	0	0	1	0	0	0	0	2	3	0	4	6	1	0	0.037	0.037	0.063	0
P14866	HNRNPL	Heterogeneous nuclear ribonucleoprotein L	X		0	0	0	0	0	0	0	0	0	0	0	0	0	0	0	0	0	2	0	0	0	0	0	0	0	0	0	0	0	0	0	0	0	0	0	0	0	2	0	0	0	0	0	0	0
P52272	HNRNPM	Heterogeneous nuclear ribonucleoprotein M	X		0	0	0	0	0	0	0	0	0	0	0	0	0	0	0	0	0	0	2	0	0	0	0	0	0	0	0	0	0	0	0	0	0	0	0	0	0	0	2	0	0	0	0	0	0
O43390	HNRNPR	Heterogeneous nuclear ribonucleoprotein R	X		0	0	0	0	0	0	0	0	0	0	0	0	0	0	1	0	0	1	3	1	0	0	0	0	0	0	0	0	0	0	0	0	0	0	1	0	0	1	4	1	0	0	0	0	0
Q00839	HNRNPU	Heterogeneous nuclear ribonucleoprotein U	X		0	0	0	0	0	0	0	0	0	0	0	0	0	0	0	0	0	1	0	0	0	0	0	0	0	0	0	0	0	0	0	0	0	0	0	0	0	1	0	0	0	0	0	0	0
P00738	HP	Haptoglobin	X		7	7	6	5	4	4	7	8	8	2	6	6	6	6	8	2	8	11	9	3	7	8	6	5	4	4	7	15	9	2	6	7	39	10	9	2	14	59	18	3	0.19	0.197	0.165	0.145	0.116
P32754	HPD	4-hydroxyphenylpyruvate dioxygenase			0	0	0	0	0	0	0	0	0	0	0	0	0	0	2	9	0	0	1	4	0	0	0	0	0	0	0	0	0	0	0	0	0	0	2	10	0	0	1	4	0	0	0	0	0
P00739	HPR	Haptoglobin-related protein	X		0	0	0	0	0	0	0	0	0	0	0	0	4	4	1	1	0	0	0	0	0	0	0	0	0	0	0	0	0	0	0	0	5	5	1	1	0	0	0	0	0	0	0	0	0
P00492	HPRT1	Hypoxanthine-guanine phosphoribosyltransferase			0	0	0	0	0	0	0	0	0	0	0	0	0	0	2	3	0	1	0	0	0	0	0	0	0	0	0	0	0	0	0	0	0	0	2	3	0	1	0	0	0	0	0	0	0
P02790	HPX	Hemopexin	X		7	10	13	11	8	10	12	12	13	6	7	9	10	14	15	13	11	12	6	8	13	34	42	20	35	41	30	36	41	10	14	17	33	29	32	30	39	27	12	15	0.139	0.247	0.281	0.24	0.171
P04196	HRG	Histidine-rich glycoprotein	X		3	5	6	5	5	6	7	6	7	1	6	1	3	6	6	1	9	0	0	0	4	6	8	5	5	7	11	6	8	1	6	1	3	9	6	1	12	0	0	0	0.063	0.124	0.164	0.124	0.124
O75506	HSBP1	Heat shock factor-binding protein 1			0	0	0	0	0	0	0	0	0	0	0	0	0	0	1	1	0	1	0	0	0	0	0	0	0	0	0	0	0	0	0	0	0	0	1	1	0	1	0	0	0	0	0	0	0
P07900	HSP90AA1	Heat shock protein HSP 90-alpha			0	0	0	0	0	0	0	0	0	0	0	4	0	0	11	2	0	9	0	3	0	0	0	0	0	0	0	0	0	0	0	4	0	0	13	2	0	11	0	4	0	0	0	0	0
Q14568	HSP90AA2P	Heat shock protein HSP 90-alpha A2			0	0	0	0	0	0	0	0	0	0	0	1	0	0	1	0	0	0	0	1	0	0	0	0	0	0	0	0	0	0	0	1	0	0	1	0	0	0	0	2	0	0	0	0	0
P08238	HSP90AB1	Heat shock protein HSP 90-beta			0	0	0	0	0	0	0	0	0	0	0	1	0	0	2	1	0	5	3	3	0	0	0	0	0	0	0	0	0	0	0	1	0	0	2	1	0	7	3	3	0	0	0	0	0
Q58FF8	HSP90AB2P	Putative heat shock protein HSP 90-beta 2			0	0	0	0	0	0	0	0	0	0	0	0	0	0	2	0	0	3	0	0	0	0	0	0	0	0	0	0	0	0	0	0	0	0	2	0	0	3	0	0	0	0	0	0	0
Q58FF7	HSP90AB3P	Putative heat shock protein HSP 90-beta-3			0	0	0	0	0	0	0	0	0	0	0	0	0	0	0	0	0	2	0	1	0	0	0	0	0	0	0	0	0	0	0	0	0	0	0	0	0	2	0	1	0	0	0	0	0
Q58FF6	HSP90AB4P	Putative heat shock protein HSP 90-beta 4			0	0	0	0	0	0	0	0	0	0	0	1	0	0	2	1	0	3	2	0	0	0	0	0	0	0	0	0	0	0	0	1	0	0	2	1	0	3	2	0	0	0	0	0	0
P14625	HSP90B1	Endoplasmin			0	0	0	0	0	0	0	0	0	0	0	0	0	0	0	0	0	0	1	0	0	0	0	0	0	0	0	0	0	0	0	0	0	0	0	0	0	0	1	0	0	0	0	0	0
P48723	HSPA13	Heat shock 70 kDa protein 13			0	0	0	0	0	0	0	0	0	0	0	0	1	0	0	0	0	0	0	0	0	0	0	0	0	0	0	0	0	0	0	0	1	0	0	0	0	0	0	0	0	0	0	0	0
P0DMV9	HSPA1B	Heat shock 70 kDa protein 1B			0	0	0	0	0	0	0	0	0	0	0	2	0	0	5	5	0	7	3	6	0	0	0	0	0	0	0	0	0	0	0	2	0	0	5	5	0	7	3	6	0	0	0	0	0
P34931	HSPA1L	Heat shock 70 kDa protein 1-like			0	0	0	0	0	0	0	0	0	2	1	1	0	0	7	7	0	4	3	5	0	0	0	0	0	0	0	0	0	2	1	1	0	0	9	7	0	4	3	6	0	0	0	0	0
P54652	HSPA2	Heat shock-related 70 kDa protein 2			0	0	0	0	0	0	0	0	0	2	1	0	0	0	3	5	0	4	1	1	0	0	0	0	0	0	0	0	0	2	1	0	0	0	3	5	0	4	1	1	0	0	0	0	0
P34932	HSPA4	Heat shock 70 kDa protein 4			0	0	0	0	0	0	0	0	0	0	0	3	0	0	9	6	0	4	0	1	0	0	0	0	0	0	0	0	0	0	0	3	0	0	9	6	0	4	0	1	0	0	0	0	0
P11021	HSPA5	78 kDa glucose-regulated protein			0	0	0	0	0	0	0	0	0	1	0	1	1	0	4	5	0	2	3	1	0	0	0	0	0	0	0	0	0	1	0	2	1	0	5	7	0	2	3	1	0	0	0	0	0
P11142	HSPA8	Heat shock cognate 71 kDa protein			1	0	0	1	0	2	0	0	0	6	3	10	0	0	14	14	0	9	6	6	1	0	0	1	0	2	0	0	0	6	3	12	0	0	16	14	0	10	6	6	0.017	0	0	0.037	0
P38646	HSPA9	Stress-70 protein, mitochondrial			0	0	0	0	0	0	0	0	0	0	0	0	0	0	0	1	0	0	5	0	0	0	0	0	0	0	0	0	0	0	0	0	0	0	0	1	0	0	5	0	0	0	0	0	0
P04792	HSPB1	Heat shock protein beta-1			0	0	0	0	0	0	0	0	0	0	0	0	0	0	0	0	0	3	0	0	0	0	0	0	0	0	0	0	0	0	0	0	0	0	0	0	0	4	0	0	0	0	0	0	0
Q9Y547	HSPB11	Intraflagellar transport protein 25 homolog			0	0	0	0	0	0	0	0	0	1	0	1	0	0	2	3	0	3	0	0	0	0	0	0	0	0	0	0	0	1	0	1	0	0	2	5	0	3	0	0	0	0	0	0	0
O14558	HSPB6	Heat shock protein beta-6			0	0	0	0	0	0	0	0	0	0	0	0	0	0	0	0	0	1	0	0	0	0	0	0	0	0	0	0	0	0	0	0	0	0	0	0	0	1	0	0	0	0	0	0	0
P10809	HSPD1	60 kDa heat shock protein, mitochondrial			0	0	0	0	0	0	0	0	0	0	0	0	0	0	0	0	0	0	5	0	0	0	0	0	0	0	0	0	0	0	0	0	0	0	0	0	0	0	6	0	0	0	0	0	0
P61604	HSPE1	10 kDa heat shock protein, mitochondrial			0	0	0	0	0	0	0	0	0	0	0	0	0	0	3	0	0	0	3	0	0	0	0	0	0	0	0	0	0	0	0	0	0	0	3	0	0	0	4	0	0	0	0	0	0
P98160	HSPG2	Basement membrane-specific heparan sulfate proteoglycan core protein	X		2	2	3	5	3	3	0	3	4	3	4	3	5	0	5	5	3	3	0	6	2	2	3	5	3	3	0	3	4	3	4	3	6	0	5	5	4	3	0	6	0.005	0.008	0.012	0.019	0.011
Q92598	HSPH1	Heat shock protein 105 kDa			0	0	0	0	0	0	0	0	0	0	0	0	0	0	0	1	0	0	0	0	0	0	0	0	0	0	0	0	0	0	0	0	0	0	0	1	0	0	0	0	0	0	0	0	0
Q92743	HTRA1	Serine protease HTRA1			0	0	0	0	0	0	0	0	0	0	0	0	0	0	1	1	0	0	0	0	0	0	0	0	0	0	0	0	0	0	0	0	0	0	1	1	0	0	0	0	0	0	0	0	0
Q5T013	HYI	Putative hydroxypyruvate isomerase			0	0	0	0	0	0	0	0	0	0	0	0	0	0	2	0	0	1	0	1	0	0	0	0	0	0	0	0	0	0	0	0	0	0	2	0	0	1	0	1	0	0	0	0	0
Q9Y4L1	HYOU1	Hypoxia up-regulated protein 1			0	0	0	0	0	0	0	0	0	0	0	0	0	0	1	0	0	0	0	2	0	0	0	0	0	0	0	0	0	0	0	0	0	0	1	0	0	0	0	2	0	0	0	0	0
Q9NX55	HYPK	Huntingtin-interacting protein K			0	0	0	0	0	0	0	0	0	0	0	0	0	0	0	1	0	0	0	0	0	0	0	0	0	0	0	0	0	0	0	0	0	0	0	1	0	0	0	0	0	0	0	0	0
Q2TAA2	IAH1	Isoamyl acetate-hydrolyzing esterase 1 homolog			0	0	0	0	0	0	0	0	0	0	0	0	0	0	1	4	0	1	0	2	0	0	0	0	0	0	0	0	0	0	0	0	0	0	1	5	0	1	0	2	0	0	0	0	0
P05362	ICAM1	Intercellular adhesion molecule 1			0	0	0	0	0	0	0	0	0	2	0	0	0	0	0	0	0	1	0	0	0	0	0	0	0	0	0	0	0	2	0	0	0	0	0	0	0	1	0	0	0	0	0	0	0
P13598	ICAM2	Intercellular adhesion molecule 2			0	0	0	0	0	0	0	0	0	0	1	0	0	0	1	2	0	1	0	0	0	0	0	0	0	0	0	0	0	0	1	0	0	0	1	2	0	1	0	0	0	0	0	0	0
Q9UMF0	ICAM5	Intercellular adhesion molecule 5			0	0	0	0	0	0	0	0	0	0	1	1	0	0	1	0	0	0	0	0	0	0	0	0	0	0	0	0	0	0	1	2	0	0	1	0	0	0	0	0	0	0	0	0	0
O75144	ICOSLG	ICOS ligand			1	1	2	2	2	2	2	1	2	1	2	2	1	2	2	1	1	1	0	2	1	1	2	2	3	2	2	1	2	1	2	3	1	2	2	1	1	1	0	2	0.033	0.033	0.086	0.086	0.086
O75874	IDH1	Isocitrate dehydrogenase [NADP] cytoplasmic			0	0	0	0	0	0	0	0	0	7	1	3	0	0	14	11	0	8	2	0	0	0	0	0	0	0	0	0	0	8	1	3	0	0	15	11	0	10	2	0	0	0	0	0	0
P48735	IDH2	Isocitrate dehydrogenase [NADP], mitochondrial			0	0	0	0	0	0	0	0	0	0	0	0	0	0	1	0	0	0	0	0	0	0	0	0	0	0	0	0	0	0	0	0	0	0	1	0	0	0	0	0	0	0	0	0	0
Q13907	IDI1	Isopentenyl-diphosphate Delta-isomerase 1			0	0	0	0	0	0	0	0	0	0	0	0	0	0	1	1	0	1	0	0	0	0	0	0	0	0	0	0	0	0	0	0	0	0	1	1	0	1	0	0	0	0	0	0	0
P22304	IDS	Iduronate 2-sulfatase			0	1	5	4	4	2	2	2	3	0	3	1	0	1	3	3	2	0	0	4	0	1	5	4	4	2	2	2	3	0	3	1	0	1	3	3	2	0	0	4	0	0.035	0.115	0.115	0.107
Q8IU54	IFNL1	Interferon lambda-1			0	1	0	0	0	0	0	0	0	0	0	0	0	0	0	0	0	0	0	0	0	1	0	0	0	0	0	0	0	0	0	0	0	0	0	0	0	0	0	0	0	0.05	0	0	0
P01344	IGF2	Insulin-like growth factor II			0	0	1	1	0	0	0	0	0	0	0	0	0	0	0	0	0	0	1	0	0	0	1	1	0	0	0	0	0	0	0	0	0	0	0	0	0	0	1	0	0	0	0.044	0.044	0
P11717	IGF2R	Cation-independent mannose-6-phosphate receptor			0	0	0	0	0	0	0	0	0	1	0	0	0	0	0	0	0	0	0	0	0	0	0	0	0	0	0	0	0	1	0	0	0	0	0	0	0	0	0	0	0	0	0	0	0
P35858	IGFALS	Insulin-like growth factor-binding protein complex acid labile subunit			0	0	0	0	0	0	2	0	0	0	0	0	0	0	1	0	0	0	0	0	0	0	0	0	0	0	2	0	0	0	0	0	0	0	1	0	0	0	0	0	0	0	0	0	0
P18065	IGFBP2	Insulin-like growth factor-binding protein 2			0	0	0	0	0	0	0	0	0	2	0	0	0	0	2	1	0	0	0	0	0	0	0	0	0	0	0	0	0	2	0	0	0	0	3	2	0	0	0	0	0	0	0	0	0
P17936	IGFBP3	Insulin-like growth factor-binding protein 3			0	0	0	0	0	0	0	0	0	0	0	0	0	0	0	1	0	0	0	0	0	0	0	0	0	0	0	0	0	0	0	0	0	0	0	1	0	0	0	0	0	0	0	0	0
P22692	IGFBP4	Insulin-like growth factor-binding protein 4			0	0	0	0	0	0	0	0	0	0	0	0	0	0	0	0	0	1	0	0	0	0	0	0	0	0	0	0	0	0	0	0	0	0	0	0	0	1	0	0	0	0	0	0	0
P24593	IGFBP5	Insulin-like growth factor-binding protein 5			0	0	0	0	0	0	0	0	0	0	0	0	0	0	2	0	0	0	0	0	0	0	0	0	0	0	0	0	0	0	0	0	0	0	2	0	0	0	0	0	0	0	0	0	0
P24592	IGFBP6	Insulin-like growth factor-binding protein 6			1	1	2	1	1	1	1	0	1	0	1	1	1	1	1	1	1	0	0	1	1	1	3	2	4	2	1	0	1	0	4	2	1	1	2	1	2	0	0	1	0.063	0.063	0.067	0.063	0.063
Q16270	IGFBP7	Insulin-like growth factor-binding protein 7			1	2	0	2	0	0	0	0	0	0	4	0	0	1	3	0	0	1	0	1	1	2	0	2	0	0	0	0	0	0	5	0	0	1	3	0	0	1	0	1	0.05	0.096	0	0.096	0
P01876	IGHA1	Ig alpha-1 chain C region	X		0	1	1	2	2	0	1	1	2	2	1	0	6	5	2	0	1	1	0	3	0	1	1	2	2	0	1	1	2	3	1	0	8	6	3	0	1	1	0	6	0	0.042	0.048	0.091	0.091
P01877	IGHA2	Ig alpha-2 chain C region	X		0	0	0	0	0	0	0	0	0	0	0	0	0	1	0	0	0	0	0	0	0	0	0	0	0	0	0	0	0	0	0	0	0	1	0	0	0	0	0	0	0	0	0	0	0
A0A075B6N7	IGHA2	Ig alpha-2 chain C region (Fragment)	X		0	0	0	0	0	0	0	0	0	0	0	0	1	0	0	0	0	0	0	0	0	0	0	0	0	0	0	0	0	0	0	0	1	0	0	0	0	0	0	0	0	0	0	0	0
P01857	IGHG1	Ig gamma-1 chain C region	X		0	3	3	2	0	0	1	3	2	1	2	1	2	2	4	0	1	4	0	4	0	3	3	2	0	0	1	3	2	1	2	1	2	3	4	0	1	4	0	4	0	0.142	0.142	0.094	0.031
P01859	IGHG2	Ig gamma-2 chain C region	X		0	0	2	1	0	0	0	0	0	1	0	0	1	0	3	0	0	1	0	0	0	0	3	1	0	0	0	0	0	2	0	0	1	0	3	0	0	1	0	0	0	0	0.052	0.052	0
P01861	IGHG4	Immunoglobulin heavy constant gamma 4	X		0	1	0	0	0	0	0	0	0	0	0	0	0	0	1	0	0	0	0	0	0	1	0	0	0	0	0	0	0	0	0	0	0	0	2	0	0	0	0	0	0	0.052	0	0	0
A0A087WYJ9	IGHM	Ig mu chain C region	X		0	0	0	0	0	0	0	0	0	0	0	0	0	1	0	0	0	0	0	0	0	0	0	0	0	0	0	0	0	0	0	0	0	1	0	0	0	0	0	0	0	0	0	0	0
P01871	IGHM	Immunoglobulin heavy constant mu	X		0	0	0	0	0	0	0	0	0	0	0	0	0	0	0	0	0	1	0	0	0	0	0	0	0	0	0	0	0	0	0	0	0	0	0	0	0	1	0	0	0	0	0	0	0
A2KUC3	IGHV	UGa8H (Fragment)	X		0	0	0	0	0	0	0	0	0	1	0	0	0	0	0	0	0	0	0	0	0	0	0	0	0	0	0	0	0	2	0	0	0	0	0	0	0	0	0	0	0	0	0	0	0
A0A087WU91	IGHV3-49	Protein IGHV3-49	X		0	0	0	0	0	0	0	0	0	0	0	0	0	1	0	0	0	0	0	0	0	0	0	0	0	0	0	0	0	0	0	0	0	1	0	0	0	0	0	0	0	0	0	0	0
A0A0B4J1X5	IGHV3-74	Immunoglobulin heavy variable 3-74	X		0	0	1	0	0	0	0	0	0	0	0	0	0	0	0	0	0	0	0	1	0	0	1	0	0	0	0	0	0	0	0	0	0	0	0	0	0	0	0	1	0	0	0.094	0	0
Q6PIL8	IGK@	IGK@ protein	X		1	0	0	0	0	0	1	0	0	0	0	0	0	0	0	0	0	0	0	0	1	0	0	0	0	0	3	0	0	0	0	0	0	0	0	0	0	0	0	0	0.038	0	0.068	0	0
Q6P5S8	IGK@	IGK@ protein	X		0	0	1	0	0	0	0	0	0	0	0	0	0	0	0	0	0	0	0	0	0	0	1	0	0	0	0	0	0	0	0	0	0	0	0	0	0	0	0	0	0.038	0	0.068	0	0
P01834	IGKC	Ig kappa chain C region	X		0	0	2	1	0	0	1	1	1	1	0	0	2	3	1	0	1	1	0	1	0	0	6	4	0	0	1	3	2	9	0	0	8	11	6	0	2	4	0	3	0	0	0.178	0.168	0
P01624	IGKV3-15	Immunoglobulin kappa variable 3-15	X		1	0	0	0	1	1	1	0	0	0	0	0	0	0	1	0	1	0	1	0	1	0	0	0	1	2	2	0	0	0	0	0	0	0	1	0	2	0	1	0	0.078	0	0	0	0.078
P01619	IGKV3-20	Immunoglobulin kappa variable 3-20	X		1	0	1	1	0	0	1	0	1	1	1	0	0	0	1	0	0	0	0	0	1	0	1	1	0	0	2	0	1	1	1	0	0	0	1	0	0	0	0	0	0.078	0	0.138	0.138	0
A0A087WSY6	IGKV3D-15	Immunoglobulin kappa variable 3D-15	X		0	0	0	0	0	0	1	0	0	0	0	0	0	0	0	0	1	0	0	0	0	0	0	0	0	0	2	0	0	0	0	0	0	0	0	0	3	0	0	0	0	0	0	0	0
A0A0C4DH25	IGKV3D-20	Immunoglobulin kappa variable 3D-20	X		0	0	0	0	0	0	1	0	0	0	0	0	0	0	0	0	0	0	0	0	0	0	0	0	0	0	1	0	0	0	0	0	0	0	0	0	0	0	0	0	0	0	0	0	0
P06312	IGKV4-1	Ig kappa chain V-IV region (Fragment)	X		0	0	1	0	0	0	0	0	0	0	0	0	0	1	0	0	0	0	0	0	0	0	1	0	0	0	0	0	0	0	0	0	0	1	0	0	0	0	0	0	0	0	0.074	0	0
Q8N355	IGL@	IGL@ protein	X		1	0	0	0	1	1	1	1	1	1	1	1	0	0	0	0	0	1	1	0	4	0	0	0	3	3	5	3	4	3	1	1	0	0	0	0	0	2	3	0	0.034	0	0	0	0.034
P0CG04	IGLC1	Immunoglobulin lambda constant 1	X		1	1	1	1	0	0	1	1	1	1	1	1	0	0	0	0	1	1	0	1	1	1	2	1	0	0	2	1	1	2	1	1	0	0	0	0	2	1	0	2	0.142	0.142	0.142	0.142	0
P0DOY2	IGLC2	Immunoglobulin lambda constant 2	X		0	0	0	0	0	0	0	0	1	1	0	0	0	0	1	0	0	1	0	1	0	0	0	0	0	0	0	0	2	6	0	0	0	0	1	0	0	2	0	1	0	0	0	0	0
P0CG05	IGLC2	Ig lambda-2 chain C regions	X		0	0	0	0	0	0	0	0	0	0	0	0	1	0	0	0	0	0	0	0	0	0	0	0	0	0	0	0	0	0	0	0	5	0	0	0	0	0	0	0	0	0	0	0	0
P15814	IGLL1	Immunoglobulin lambda-like polypeptide 1	X		0	0	0	0	0	0	0	0	0	0	0	0	1	0	0	0	0	0	0	0	0	0	0	0	0	0	0	0	0	0	0	0	1	0	0	0	0	0	0	0	0	0	0	0	0
B9A064	IGLL5	Immunoglobulin lambda-like polypeptide 5	X		0	0	0	0	0	0	1	1	0	1	0	0	2	1	0	0	0	1	0	0	0	0	0	0	0	0	2	1	0	1	0	0	9	2	0	0	0	1	0	0	0	0	0	0	0
P01700	IGLV1-47	Immunoglobulin lambda variable 1-47	X		0	0	0	0	0	0	0	0	0	1	0	0	0	0	0	0	0	0	0	0	0	0	0	0	0	0	0	0	0	1	0	0	0	0	0	0	0	0	0	0	0	0	0	0	0
P80748	IGLV3-21	Immunoglobulin lambda variable 3-21	X		0	0	0	0	0	0	0	0	0	0	0	0	0	0	0	0	0	0	0	1	0	0	0	0	0	0	0	0	0	0	0	0	0	0	0	0	0	0	0	1	0	0	0	0	0
A0A075B6I0	IGLV8-61	Immunoglobulin lambda variable 8-61	X		0	0	0	0	0	0	0	0	0	1	0	0	0	0	0	0	0	0	0	0	0	0	0	0	0	0	0	0	0	1	0	0	0	0	0	0	0	0	0	0	0	0	0	0	0
Q8N6C5	IGSF1	Immunoglobulin superfamily member 1	X		0	0	0	0	0	0	0	0	0	0	0	0	0	0	1	0	0	0	0	0	0	0	0	0	0	0	0	0	0	0	0	0	0	0	1	0	0	0	0	0	0	0	0	0	0
Q96ID5	IGSF21	Immunoglobulin superfamily member 21	X		0	0	0	0	1	0	0	0	0	0	0	0	0	0	0	0	0	0	0	0	0	0	0	0	1	0	0	0	0	0	0	0	0	0	0	0	0	0	0	0	0	0	0	0	0.021
Q969P0	IGSF8	Immunoglobulin superfamily member 8	X		1	0	1	1	1	1	1	2	4	2	1	2	1	2	2	3	1	2	3	0	1	0	1	1	1	1	1	2	4	2	1	2	1	4	2	3	1	2	3	0	0.016	0	0.016	0.016	0.016
Q14116	IL18	Interleukin-18			0	0	0	0	0	0	0	0	0	0	0	0	0	0	1	2	0	1	0	0	0	0	0	0	0	0	0	0	0	0	0	0	0	0	1	2	0	1	0	0	0	0	0	0	0
P18510	IL1RN	Interleukin-1 receptor antagonist protein			0	0	0	0	0	0	0	0	0	0	0	0	0	0	0	0	0	1	0	0	0	0	0	0	0	0	0	0	0	0	0	0	0	0	0	0	0	1	0	0	0	0	0	0	0
P05231	IL6	Interleukin-6			0	0	0	0	0	0	0	0	0	0	0	0	0	0	0	0	0	1	0	0	0	0	0	0	0	0	0	0	0	0	0	0	0	0	0	0	0	1	0	0	0	0	0	0	0
P40189	IL6ST	Interleukin-6 receptor subunit beta			0	0	0	1	0	0	1	0	0	0	0	0	0	0	1	0	1	0	0	2	0	0	0	1	0	0	1	0	0	0	0	0	0	0	1	0	1	0	0	2	0	0	0	0.019	0
Q12906	ILF3	Interleukin enhancer-binding factor 3			0	0	0	0	0	0	0	0	0	0	0	0	0	0	0	0	0	0	3	0	0	0	0	0	0	0	0	0	0	0	0	0	0	0	0	0	0	0	3	0	0	0	0	0	0
P29218	IMPA1	Inositol monophosphatase 1			0	0	0	0	0	0	0	0	0	2	0	0	0	0	2	8	0	5	3	1	0	0	0	0	0	0	0	0	0	3	0	0	0	0	2	9	0	6	3	1	0	0	0	0	0
Q9NX62	IMPAD1	Inositol monophosphatase 3			0	0	2	0	0	0	0	1	1	0	1	0	0	0	3	1	0	0	0	2	0	0	3	0	0	0	0	1	1	0	1	0	0	0	3	1	0	0	0	2	0	0	0.086	0	0
Q16352	INA	Alpha-internexin			0	0	0	0	0	0	0	0	0	1	0	1	0	0	1	0	0	1	1	0	0	0	0	0	0	0	0	0	0	1	0	1	0	0	1	0	0	3	1	0	0	0	0	0	0
P49441	INPP1	Inositol polyphosphate 1-phosphatase			0	0	0	0	0	0	0	0	0	0	0	0	0	0	1	3	0	3	0	0	0	0	0	0	0	0	0	0	0	0	0	0	0	0	1	3	0	4	0	0	0	0	0	0	0
Q14642	INPP5A	Type I inositol 1,4,5-trisphosphate 5-phosphatase			1	0	0	0	0	0	0	0	0	0	0	0	0	0	0	0	0	0	0	0	1	0	0	0	0	0	0	0	0	0	0	0	0	0	0	0	0	0	0	0	0.034	0	0	0	0
P01308	INS	Insulin			0	0	0	0	0	0	0	0	0	0	0	0	0	0	0	0	0	1	0	0	0	0	0	0	0	0	0	0	0	0	0	0	0	0	0	0	0	1	0	0	0	0	0	0	0
P46940	IQGAP1	Ras GTPase-activating-like protein IQGAP1			0	0	0	0	0	0	0	0	0	1	0	0	0	0	6	3	0	10	0	0	0	0	0	0	0	0	0	0	0	1	0	0	0	0	6	3	0	11	0	0	0	0	0	0	0
Q5JU85	IQSEC2	IQ motif and SEC7 domain-containing protein 2			0	0	0	0	0	0	0	0	0	0	0	0	0	0	0	0	0	1	0	0	0	0	0	0	0	0	0	0	0	0	0	0	0	0	0	0	0	1	0	0	0	0	0	0	0
P05161	ISG15	Ubiquitin-like protein ISG15			0	0	0	1	0	0	0	0	0	3	0	0	0	0	0	1	0	4	0	0	0	0	0	1	0	0	0	0	0	3	0	0	0	0	0	1	0	4	0	0	0	0	0	0.091	0
O14498	ISLR	Immunoglobulin superfamily containing leucine-rich repeat protein	X		0	0	0	1	1	0	0	2	2	1	2	2	3	0	2	3	0	2	0	0	0	0	0	1	1	0	0	2	2	1	2	2	3	0	2	3	0	3	0	0	0	0	0	0.026	0.026
Q96CN7	ISOC1	Isochorismatase domain-containing protein 1			0	0	0	0	0	0	0	0	0	0	0	0	0	0	1	0	0	0	0	0	0	0	0	0	0	0	0	0	0	0	0	0	0	0	1	0	0	0	0	0	0	0	0	0	0
Q9NPH2	ISYNA1	Inositol-3-phosphate synthase 1			0	0	0	0	0	0	0	0	0	2	0	1	0	0	5	1	0	4	0	0	0	0	0	0	0	0	0	0	0	2	0	1	0	0	5	1	0	4	0	0	0	0	0	0	0
P19827	ITIH1	Inter-alpha-trypsin inhibitor heavy chain H1	X		0	3	8	1	1	3	7	5	5	5	0	2	6	4	8	0	9	6	2	1	0	3	8	1	1	3	7	5	5	6	0	2	6	6	8	0	10	6	2	1	0	0.052	0.145	0.023	0.021
P19823	ITIH2	Inter-alpha-trypsin inhibitor heavy chain H2	X		2	2	5	2	1	1	7	4	5	3	0	2	6	3	12	2	8	6	0	0	2	2	6	2	1	1	7	4	5	3	0	2	8	3	13	2	10	6	0	0	0.022	0.048	0.109	0.037	0.016
Q06033	ITIH3	Inter-alpha-trypsin inhibitor heavy chain H3	X		0	3	0	0	0	0	0	0	0	7	0	1	0	1	7	2	0	7	0	9	0	3	0	0	0	0	0	0	0	8	0	1	0	1	7	2	0	8	0	10	0	0.057	0	0	0
Q14624	ITIH4	Inter-alpha-trypsin inhibitor heavy chain H4	X		0	6	7	1	3	3	10	9	5	13	7	4	5	3	19	15	9	22	11	19	0	7	8	1	5	4	12	9	5	15	8	6	6	4	25	16	13	27	12	23	0	0.115	0.134	0.03	0.058
B2RMS9	ITIH4	Inter-alpha (Globulin) inhibitor H4 (Plasma Kallikrein-sensitive glycoprotein)	X		0	0	0	0	0	0	0	0	0	0	0	0	0	0	0	0	0	1	0	0	0	0	0	0	0	0	0	0	0	0	0	0	0	0	0	0	0	1	0	0	0	0.115	0.134	0.03	0.058
Q86UX2	ITIH5	Inter-alpha-trypsin inhibitor heavy chain H5	X		0	0	0	0	0	0	0	1	0	0	0	0	0	0	0	0	0	0	0	0	0	0	0	0	0	0	0	1	0	0	0	0	0	0	0	0	0	0	0	0	0	0	0	0	0
P78504	JAG1	Protein jagged-1			0	0	0	0	0	1	0	0	0	0	0	0	0	0	0	0	0	0	0	0	0	0	0	0	0	1	0	0	0	0	0	0	0	0	0	0	0	0	0	0	0	0	0	0	0
P57087	JAM2	Junctional adhesion molecule B			0	0	0	0	0	0	0	0	0	0	0	0	0	0	2	1	0	2	0	0	0	0	0	0	0	0	0	0	0	0	0	0	0	0	2	1	0	2	0	0	0	0	0	0	0
Q9BX67	JAM3	Junctional adhesion molecule C			0	0	0	0	0	0	0	0	0	0	1	1	0	0	2	0	0	0	0	1	0	0	0	0	0	0	0	0	0	0	1	1	0	0	2	0	0	0	0	1	0	0	0	0	0
P0C870	JMJD7	JmjC domain-containing protein 7			0	0	0	0	0	0	0	0	0	0	0	0	0	0	0	0	0	1	0	0	0	0	0	0	0	0	0	0	0	0	0	0	0	0	0	0	0	1	0	0	0	0	0	0	0
Q63ZY3	KANK2	KN motif and ankyrin repeat domain-containing protein 2			0	0	0	0	0	0	0	0	0	0	0	0	0	0	0	0	0	1	0	0	0	0	0	0	0	0	0	0	0	0	0	0	0	0	0	0	0	1	0	0	0	0	0	0	0
A0A1B0GWK2	KAZN	Kazrin			0	0	0	0	0	0	0	0	0	0	0	0	0	0	2	0	0	0	0	0	0	0	0	0	0	0	0	0	0	0	0	0	0	0	2	0	0	0	0	0	0	0	0	0	0
Q96CX2	KCTD12	BTB/POZ domain-containing protein KCTD12	X		0	0	0	0	0	0	0	0	0	0	0	0	0	0	0	1	0	2	0	0	0	0	0	0	0	0	0	0	0	0	0	0	0	0	0	1	0	2	0	0	0	0	0	0	0
Q9Y2K7	KDM2A	Lysine-specific demethylase 2A			0	0	0	0	0	1	0	0	0	0	0	0	0	0	0	0	0	0	0	0	0	0	0	0	0	1	0	0	0	0	0	0	0	0	0	0	0	0	0	0	0	0	0	0	0
Q7LBC6	KDM3B	Lysine-specific demethylase 3B			0	1	0	0	0	0	0	0	0	0	0	0	0	0	0	0	0	0	0	0	0	1	0	0	0	0	0	0	0	0	0	0	0	0	0	0	0	0	0	0	0	0.009	0	0	0
Q92945	KHSRP	Far upstream element-binding protein 2			0	0	0	0	0	0	0	0	0	0	0	1	0	0	0	0	0	0	1	0	0	0	0	0	0	0	0	0	0	0	0	1	0	0	0	0	0	0	1	0	0	0	0	0	0
Q2LD37	KIAA1109	Uncharacterized protein KIAA1109		X	0	0	0	1	0	0	0	0	0	0	0	0	0	0	0	0	0	0	0	0	0	0	0	1	0	0	0	0	0	0	0	0	0	0	0	0	0	0	0	0	0	0	0	0.002	0
Q5T5P2	KIAA1217	Sickle tail protein homolog		X	0	0	0	0	0	0	0	0	0	0	0	0	1	0	0	0	0	0	0	0	0	0	0	0	0	0	0	0	0	0	0	0	1	0	0	0	0	0	0	0	0	0	0	0	0
H0YDE5	KIAA1549L	UPF0606 protein KIAA1549L (Fragment)		X	0	0	0	0	0	0	0	0	0	0	1	0	0	0	0	0	0	0	0	0	0	0	0	0	0	0	0	0	0	0	1	0	0	0	0	0	0	0	0	0	0	0	0	0	0
Q2KJY2	KIF26B	Kinesin-like protein KIF26B			0	0	0	1	0	0	0	0	0	0	0	0	0	0	0	0	0	0	0	0	0	0	0	1	0	0	0	0	0	0	0	0	0	0	0	0	0	0	0	0	0	0	0	0.007	0
O00139	KIF2A	Kinesin-like protein KIF2A			0	0	0	0	0	0	0	0	0	0	0	0	0	0	0	0	0	2	0	0	0	0	0	0	0	0	0	0	0	0	0	0	0	0	0	0	0	2	0	0	0	0	0	0	0
H3BUC0	KIFC3	Kinesin-like protein KIFC3 (Fragment)			0	0	0	0	0	0	1	0	0	0	0	0	0	0	0	0	0	0	0	0	0	0	0	0	0	0	1	0	0	0	0	0	0	0	0	0	0	0	0	0	0	0	0	0	0
P10721	KIT	Mast/stem cell growth factor receptor Kit			0	0	0	0	0	0	0	0	0	0	0	0	0	0	2	0	0	0	0	0	0	0	0	0	0	0	0	0	0	0	0	0	0	0	2	0	0	0	0	0	0	0	0	0	0
Q9UBX7	KLK11	Kallikrein-11			0	0	0	0	1	0	0	0	0	0	0	0	0	0	0	1	0	0	0	0	0	0	0	0	1	0	0	0	0	0	0	0	0	0	0	1	0	0	0	0	0	0	0	0	0.035
Q5BQ97	KLK13	Kallikrein 13 splice variant 5			0	0	0	0	0	0	0	0	0	0	0	0	0	0	0	0	0	1	0	0	0	0	0	0	0	0	0	0	0	0	0	0	0	0	0	0	0	1	0	0	0	0	0	0	0
Q92876	KLK6	Kallikrein-6			3	5	5	4	4	3	3	4	4	2	5	4	4	5	5	5	4	3	4	4	4	5	7	5	9	6	4	6	7	2	8	5	7	6	6	5	4	3	4	6	0.119	0.201	0.201	0.201	0.16
P03952	KLKB1	Plasma kallikrein	X		0	0	0	0	0	0	1	0	0	0	0	0	0	0	1	0	0	0	0	0	0	0	0	0	0	0	1	0	0	0	0	0	0	0	1	0	0	0	0	0	0	0	0	0	0
Q03164	KMT2A	Histone-lysine N-methyltransferase 2A			0	0	0	0	0	1	0	0	0	0	0	0	0	0	0	0	0	0	0	0	0	0	0	0	0	1	0	0	0	0	0	0	0	0	0	0	0	0	0	0	0	0	0	0	0
P01042	KNG1	Kininogen-1	X		3	7	5	3	2	2	5	6	5	7	4	5	3	3	6	5	3	5	4	5	4	7	5	4	5	2	6	7	5	7	5	7	3	4	7	5	4	5	4	5	0.05	0.095	0.053	0.05	0.036
O00629	KPNA4	Importin subunit alpha-3			0	0	0	0	0	0	1	0	0	0	0	0	0	0	0	0	0	0	0	0	0	0	0	0	0	0	1	0	0	0	0	0	0	0	0	0	0	0	0	0	0	0	0	0	0
P04264	KRT1	Keratin, type II cytoskeletal 1	X		5	6	11	10	11	7	15	9	1	2	9	2	11	10	0	0	12	0	4	11	5	6	15	13	15	7	15	10	1	2	9	2	15	12	0	0	21	0	4	13	0.084	0.11	0.208	0.189	0.185
P13645	KRT10	Keratin, type I cytoskeletal 10	X		7	1	16	9	12	7	3	6	2	0	6	4	10	7	0	0	7	0	1	8	7	1	18	10	15	8	5	6	2	0	6	4	13	7	0	0	7	0	1	9	0.149	0.021	0.312	0.245	0.289
P02533	KRT14	Keratin, type I cytoskeletal 14	X		0	0	2	1	0	0	0	0	0	0	0	0	1	0	0	0	0	0	0	0	0	0	2	1	0	0	0	0	0	0	0	0	1	0	0	0	0	0	0	0	0	0	0.078	0.04	0
P08779	KRT16	Keratin, type I cytoskeletal 16	X		1	0	3	0	0	0	1	1	0	0	0	0	0	0	0	0	0	0	0	0	1	0	3	0	0	0	1	1	0	0	0	0	0	0	0	0	0	0	0	0	0.019	0	0.097	0	0
Q04695	KRT17	Keratin, type I cytoskeletal 17	X		0	0	1	0	0	0	0	0	0	0	0	0	0	0	0	0	0	0	0	0	0	0	1	0	0	0	0	0	0	0	0	0	0	0	0	0	0	0	0	0	0	0	0.044	0	0
	KRT18	Keratin, type I cytoskeletal 18	X		0	0	0	0	0	0	0	0	0	0	0	0	1	0	0	0	0	0	0	0	0	0	0	0	0	0	0	0	0	0	0	0	1	0	0	0	0	0	0	0	0	0	0	0	0
P35908	KRT2	Keratin, type II cytoskeletal 2 epidermal	X		4	0	14	12	15	6	6	2	1	0	4	1	10	0	0	0	4	0	0	2	5	0	15	13	21	7	8	2	1	0	4	1	13	0	0	0	5	0	0	2	0.092	0	0.379	0.297	0.311
Q6A163	KRT39	Keratin, type I cytoskeletal 39	X		0	0	0	0	0	0	0	0	0	0	1	0	0	0	0	0	0	0	0	0	0	0	0	0	0	0	0	0	0	0	1	0	0	0	0	0	0	0	0	0	0	0	0	0	0
P13647	KRT5	Keratin, type II cytoskeletal 5	X		1	0	3	2	0	0	0	0	0	0	1	0	0	0	0	0	0	0	0	0	1	0	3	2	0	0	0	0	0	0	1	0	0	0	0	0	0	0	0	0	0.017	0	0.059	0.042	0
	KRT6B	Keratin, type II cytoskeletal 6B	X		0	0	0	0	0	0	0	0	0	0	0	0	2	0	0	0	0	0	0	0	0	0	0	0	0	0	0	0	0	0	0	0	3	0	0	0	0	0	0	0	0	0	0	0	0
P48668	KRT6C	Keratin, type II cytoskeletal 6C	X		0	0	2	1	1	0	0	0	0	0	0	0	0	0	0	0	0	0	0	0	0	0	3	2	1	0	0	0	0	0	0	0	0	0	0	0	0	0	0	0	0	0	0.051	0.021	0.03
	KRT76	Keratin, type II cytoskeletal 2 oral	X		0	0	0	0	0	0	0	0	0	0	0	0	1	0	0	0	0	0	0	0	0	0	0	0	0	0	0	0	0	0	0	0	1	0	0	0	0	0	0	0	0	0	0	0	0
P78386	KRT85	Keratin, type II cuticular Hb5	X		0	1	0	0	0	0	1	0	0	0	0	0	0	0	0	0	0	0	0	0	0	1	0	0	0	0	3	0	0	0	0	0	0	0	0	0	0	0	0	0	0	0.014	0	0	0
P35527	KRT9	Keratin, type I cytoskeletal 9	X		8	0	14	15	5	4	3	8	0	2	4	4	6	2	0	0	7	0	3	8	11	0	18	21	6	4	3	8	0	2	13	5	6	4	0	0	9	0	7	9	0.202	0	0.358	0.49	0.146
Q86UP2	KTN1	Kinectin			0	0	0	0	0	0	1	0	0	0	0	0	0	0	0	0	0	0	0	0	0	0	0	0	0	0	1	0	0	0	0	0	0	0	0	0	0	0	0	0	0	0	0	0	0
P32004	L1CAM	Neural cell adhesion molecule L1			0	0	0	0	0	0	0	0	0	0	1	0	0	0	0	1	0	0	0	0	0	0	0	0	0	0	0	0	0	0	1	0	0	0	0	1	0	0	0	0	0	0	0	0	0
Q5T7N2	L1TD1	LINE-1 type transposase domain-containing protein 1			0	0	0	0	0	0	0	0	0	0	0	0	0	0	0	0	0	0	0	1	0	0	0	0	0	0	0	0	0	0	0	0	0	0	0	0	0	0	0	1	0	0	0	0	0
Q6GTX8	LAIR1	Leukocyte-associated immunoglobulin-like receptor 1			0	0	0	0	0	0	0	0	0	0	0	0	0	0	0	1	0	0	0	1	0	0	0	0	0	0	0	0	0	0	0	0	0	0	0	1	0	0	0	1	0	0	0	0	0
Q6ISS4	LAIR2	Leukocyte-associated immunoglobulin-like receptor 2			0	0	0	0	0	0	0	0	0	1	0	0	0	0	0	0	0	1	0	0	0	0	0	0	0	0	0	0	0	1	0	0	0	0	0	0	0	1	0	0	0	0	0	0	0
P55268	LAMB2	Laminin subunit beta-2			0	0	0	0	0	0	0	0	0	0	0	0	0	0	0	0	0	1	0	0	0	0	0	0	0	0	0	0	0	0	0	0	0	0	0	0	0	1	0	0	0	0	0	0	0
P11279	LAMP1	Lysosome-associated membrane glycoprotein 1			0	0	1	1	0	0	0	0	0	0	0	0	0	0	0	0	0	0	1	1	0	0	2	1	0	0	0	0	0	0	0	0	0	0	0	0	0	0	1	1	0	0	0.038	0.038	0
P13473	LAMP2	Lysosome-associated membrane glycoprotein 2			1	2	4	4	2	3	3	3	2	0	3	1	1	2	3	2	1	2	1	4	1	2	5	4	2	3	3	3	2	0	4	1	2	3	4	2	1	2	1	4	0.02	0.049	0.115	0.115	0.049
P28838	LAP3	Cytosol aminopeptidase			0	0	0	0	0	0	0	0	0	0	0	1	0	0	0	1	0	1	0	0	0	0	0	0	0	0	0	0	0	0	0	1	0	0	0	1	0	1	0	0	0	0	0	0	0
Q14847	LASP1	LIM and SH3 domain protein 1			0	0	0	0	0	0	0	0	0	0	0	0	0	0	2	1	0	1	0	0	0	0	0	0	0	0	0	0	0	0	0	0	0	0	2	1	0	1	0	0	0	0	0	0	0
Q6UX15	LAYN	Layilin			0	0	0	1	0	0	0	0	0	0	0	0	0	0	0	0	0	0	0	1	0	0	0	1	0	0	0	0	0	0	0	0	0	0	0	0	0	0	0	1	0	0	0	0.045	0
P18428	LBP	Lipopolysaccharide-binding protein			0	0	0	0	0	0	0	0	0	0	0	0	0	0	0	0	0	2	0	0	0	0	0	0	0	0	0	0	0	0	0	0	0	0	0	0	0	2	0	0	0	0	0	0	0
P04180	LCAT	Phosphatidylcholine-sterol acyltransferase			0	1	1	0	1	0	0	1	0	1	1	1	0	0	3	1	0	1	0	0	0	1	1	0	1	0	0	2	0	2	2	1	0	0	4	1	0	1	0	0	0	0.064	0.064	0	0.027
P80188	LCN2	Neutrophil gelatinase-associated lipocalin			0	0	0	0	0	0	0	0	0	3	0	0	1	0	1	2	0	1	0	0	0	0	0	0	0	0	0	0	0	4	0	0	1	0	1	2	0	1	0	0	0	0	0	0	0
P13796	LCP1	Plastin-2			0	0	0	0	0	0	0	0	0	2	0	0	4	0	8	9	0	5	1	4	0	0	0	0	0	0	0	0	0	2	0	0	4	0	8	10	0	6	1	4	0	0	0	0	0
P00338	LDHA	L-lactate dehydrogenase A chain			0	0	0	0	0	0	0	0	0	0	1	2	0	0	0	0	0	0	1	0	0	0	0	0	0	0	0	0	0	0	1	2	0	0	0	0	0	0	1	0	0	0	0	0	0
P07195	LDHB	L-lactate dehydrogenase B chain			2	0	1	3	1	2	2	1	1	5	7	12	2	3	6	1	4	7	4	1	2	0	1	3	1	2	2	1	1	5	8	15	3	3	6	1	4	8	4	1	0.081	0	0.045	0.126	0.03
Q6ZMV7	LEKR1	Leucine-, glutamate- and lysine-rich protein 1			0	0	1	0	0	0	0	0	0	0	0	0	0	0	0	0	0	0	0	0	0	0	1	0	0	0	0	0	0	0	0	0	0	0	0	0	0	0	0	0	0	0	0.026	0	0
P09382	LGALS1	Galectin-1	X		0	0	0	0	0	0	0	0	0	3	0	4	0	0	3	4	0	4	1	0	0	0	0	0	0	0	0	0	0	3	0	4	0	0	3	5	0	8	1	0	0	0	0	0	0
P17931	LGALS3	Galectin-3	X		0	0	0	0	0	0	0	0	0	0	0	0	0	0	2	4	0	4	0	1	0	0	0	0	0	0	0	0	0	0	0	0	0	0	2	4	0	4	0	1	0	0	0	0	0
Q08380	LGALS3BP	Galectin-3-binding protein	X		2	0	0	3	4	4	3	0	2	0	4	0	1	0	0	2	0	2	0	0	4	0	0	3	4	5	3	0	2	0	5	0	1	0	0	2	0	2	0	0	0.032	0	0	0.072	0.082
Q3ZCW2	LGALSL	Galectin-related protein	X		0	0	0	0	0	0	0	0	0	0	0	0	0	0	1	2	0	1	0	0	0	0	0	0	0	0	0	0	0	0	0	0	0	0	1	2	0	1	0	0	0	0	0	0	0
Q9H008	LHPP	Phospholysine phosphohistidine inorganic pyrophosphate phosphatase			0	0	0	0	0	0	0	0	0	2	0	1	0	0	2	5	0	4	1	2	0	0	0	0	0	0	0	0	0	2	0	1	0	0	2	5	0	5	1	4	0	0	0	0	0
Q9H9Z2	LIN28A	Protein lin-28 homolog A			0	0	0	0	0	0	0	0	0	0	0	0	0	0	0	0	0	0	0	1	0	0	0	0	0	0	0	0	0	0	0	0	0	0	0	0	0	0	0	2	0	0	0	0	0
Q9NUP9	LIN7C	Protein lin-7 homolog C			0	0	0	0	0	0	0	0	0	0	0	1	0	0	0	0	0	1	0	0	0	0	0	0	0	0	0	0	0	0	0	1	0	0	0	0	0	1	0	0	0	0	0	0	0
Q8WWY8	LIPH	Lipase member H			0	0	0	0	0	0	0	0	0	1	0	0	0	0	0	0	0	0	0	0	0	0	0	0	0	0	0	0	0	2	0	0	0	0	0	0	0	0	0	0	0	0	0	0	0
P49257	LMAN1	Protein ERGIC-53			0	0	0	0	0	0	0	0	0	0	0	0	0	0	2	0	0	0	0	0	0	0	0	0	0	0	0	0	0	0	0	0	0	0	2	0	0	0	0	0	0	0	0	0	0
Q12907	LMAN2	Vesicular integral-membrane protein VIP36			2	4	8	5	2	2	4	2	5	3	8	3	3	5	9	8	5	0	2	8	2	6	8	5	6	6	6	3	6	4	9	3	4	6	9	8	5	0	2	10	0.053	0.222	0.354	0.315	0.126
P20700	LMNB1	Lamin-B1			0	0	0	0	0	0	0	0	0	0	0	0	0	0	0	0	0	0	2	1	0	0	0	0	0	0	0	0	0	0	0	0	0	0	0	0	0	0	2	1	0	0	0	0	0
O94910	LPHN1	Latrophilin-1			0	0	1	2	3	4	2	0	0	0	5	0	1	1	2	0	0	0	1	2	0	0	1	2	4	4	2	0	0	0	5	0	1	2	2	0	0	0	1	2	0	0	0	0	0
P02750	LRG1	Leucine-rich alpha-2-glycoprotein			2	6	6	3	5	5	7	6	6	7	6	5	6	5	8	8	4	9	8	9	2	9	8	4	9	8	9	8	9	16	9	5	8	7	14	12	7	20	10	14	0.061	0.3	0.297	0.127	0.179
Q96JA1	LRIG1	Leucine-rich repeats and immunoglobulin-like domains protein 1			0	0	0	0	0	0	0	0	0	0	0	0	1	0	0	0	0	0	0	0	0	0	0	0	0	0	0	0	0	0	0	0	1	0	0	0	0	0	0	0	0	0	0	0	0
Q9HBW1	LRRC4	Leucine-rich repeat-containing protein 4			0	0	0	0	0	0	0	0	1	0	1	0	0	0	0	0	0	0	0	0	0	0	0	0	0	0	0	0	1	0	1	0	0	0	0	0	0	0	0	0	0	0	0	0	0
Q9NT99	LRRC4B	Leucine-rich repeat-containing protein 4B			0	1	2	4	0	0	2	0	1	0	2	0	0	0	3	0	0	0	0	1	0	1	2	4	0	0	3	0	1	0	2	0	0	0	3	0	0	0	0	1	0	0.029	0.066	0.073	0
Q13449	LSAMP	Limbic system-associated membrane protein			3	2	1	1	2	2	4	4	5	0	5	3	3	2	5	4	2	2	3	2	6	2	1	1	4	4	5	5	8	0	11	4	3	2	10	6	2	3	4	3	0.092	0.065	0.047	0.047	0.086
Q9Y333	LSM2	U6 snRNA-associated Sm-like protein LSm2			0	0	0	0	0	0	0	0	0	0	0	0	0	0	1	0	0	1	0	0	0	0	0	0	0	0	0	0	0	0	0	0	0	0	1	0	0	1	0	0	0	0	0	0	0
P62310	LSM3	U6 snRNA-associated Sm-like protein LSm3			0	0	0	0	0	0	0	0	0	0	0	0	0	0	0	0	0	1	0	0	0	0	0	0	0	0	0	0	0	0	0	0	0	0	0	0	0	1	0	0	0	0	0	0	0
P09960	LTA4H	Leukotriene A-4 hydrolase			0	0	0	1	0	0	0	0	0	0	2	5	0	0	0	0	0	0	0	0	0	0	0	1	0	0	0	0	0	0	2	5	0	0	0	0	0	0	0	0	0	0	0	0.021	0
Q8N2S1	LTBP4	Latent-transforming growth factor beta-binding protein 4			0	0	0	0	0	0	0	0	0	0	0	0	0	0	1	0	0	0	0	0	0	0	0	0	0	0	0	0	0	0	0	0	0	0	1	0	0	0	0	0	0	0	0	0	0
P02788	LTF	Lactotransferrin	X		1	0	0	0	0	0	0	0	0	0	0	0	0	0	0	0	0	0	0	0	2	0	0	0	0	0	0	0	0	0	0	0	0	0	0	0	0	0	0	0	0.013	0	0	0	0
P51884	LUM	Lumican			1	5	6	6	3	3	4	6	5	7	4	5	2	3	6	6	5	9	2	4	1	6	8	9	4	4	6	8	6	9	4	6	2	3	7	9	6	13	2	5	0.024	0.21	0.213	0.213	0.127
Q9BS40	LXN	Latexin			0	0	0	0	0	0	0	0	0	1	0	0	0	0	2	1	0	1	0	0	0	0	0	0	0	0	0	0	0	1	0	0	0	0	2	1	0	1	0	0	0	0	0	0	0
B7ZCA4	LY6G6E	Lymphocyte antigen 6 family member G6E			0	0	0	0	0	0	0	0	0	1	0	0	0	0	0	0	0	0	0	1	0	0	0	0	0	0	0	0	0	1	0	0	0	0	0	0	0	0	0	1	0	0	0	0	0
O94772	LY6H	Lymphocyte antigen 6H			0	0	1	0	0	0	0	0	0	0	0	0	0	0	1	1	0	1	0	2	0	0	1	0	0	0	0	0	0	0	0	0	0	0	1	1	0	1	0	4	0	0	0.121	0	0
O75608	LYPLA1	Acyl-protein thioesterase 1			0	0	0	0	0	0	0	0	0	0	0	0	0	0	0	1	0	1	0	0	0	0	0	0	0	0	0	0	0	0	0	0	0	0	0	1	0	1	0	0	0	0	0	0	0
D6RAR2	LYRM9	LYR motif-containing protein 9			0	0	0	0	0	0	0	0	0	0	0	0	0	0	1	0	0	0	0	0	0	0	0	0	0	0	0	0	0	0	0	0	0	0	1	0	0	0	0	0	0	0	0	0	0
Q9Y5Y7	LYVE1	Lymphatic vessel endothelial hyaluronic acid receptor 1			0	0	0	2	0	0	0	0	0	1	0	0	2	1	3	4	0	1	1	2	0	0	0	2	0	0	0	0	0	1	0	0	2	1	3	4	0	1	1	2	0	0	0	0.056	0
P61626	LYZ	Lysozyme C			0	0	1	0	0	0	0	1	0	2	0	0	0	0	3	2	2	1	0	1	0	0	1	0	0	0	0	1	0	2	0	0	0	0	3	2	2	1	0	1	0	0	0.081	0	0
Q8WZA0	LZIC	Protein LZIC			0	0	0	0	0	0	0	0	0	0	0	0	0	0	0	3	0	3	0	0	0	0	0	0	0	0	0	0	0	0	0	0	0	0	0	3	0	4	0	0	0	0	0	0	0
P20916	MAG	Myelin-associated glycoprotein			0	0	1	0	0	0	0	0	0	0	0	0	0	0	0	0	0	0	0	0	0	0	1	0	0	0	0	0	0	0	0	0	0	0	0	0	0	0	0	0	0	0	0.019	0	0
P33908	MAN1A1	Mannosyl-oligosaccharide 1,2-alpha-mannosidase IA			0	0	1	1	1	0	0	0	2	0	0	0	0	0	0	0	0	0	0	0	0	0	1	1	1	0	0	0	2	0	0	0	0	0	0	0	0	0	0	0	0	0	0.023	0.018	0.018
P49641	MAN2A2	Alpha-mannosidase 2x			0	0	0	0	0	0	0	0	0	0	3	0	0	0	0	0	0	0	0	0	0	0	0	0	0	0	0	0	0	0	4	0	0	0	0	0	0	0	0	0	0	0	0	0	0
Q9Y2E5	MAN2B2	Epididymis-specific alpha-mannosidase			0	1	0	0	0	0	0	0	0	0	0	0	0	0	0	0	0	0	0	1	0	1	0	0	0	0	0	0	0	0	0	0	0	0	0	0	0	0	0	1	0	0.01	0	0	0
O00462	MANBA	Beta-mannosidase			0	0	0	2	0	1	0	0	0	0	0	0	1	0	0	1	0	0	0	0	0	0	0	2	0	1	0	0	0	0	0	0	1	0	0	1	0	0	0	0	0	0	0	0.032	0
Q5VSG8	MANEAL	Glycoprotein endo-alpha-1,2-mannosidase-like protein			0	0	1	0	0	0	0	0	0	0	0	0	0	0	0	0	0	0	0	0	0	0	1	0	0	0	0	0	0	0	0	0	0	0	0	0	0	0	0	0	0	0	0.039	0	0
Q9H8J5	MANSC1	MANSC domain-containing protein 1			0	0	0	0	0	0	0	0	0	0	0	0	0	0	0	0	0	0	0	1	0	0	0	0	0	0	0	0	0	0	0	0	0	0	0	0	0	0	0	1	0	0	0	0	0
P21397	MAOA	Amine oxidase [flavin-containing] A			0	0	0	0	0	0	0	0	0	0	0	0	0	0	1	1	0	0	0	0	0	0	0	0	0	0	0	0	0	0	0	0	0	0	1	1	0	0	0	0	0	0	0	0	0
P78559	MAP1A	Microtubule-associated protein 1A			0	0	0	0	0	0	0	0	0	0	0	0	0	0	2	3	0	0	1	0	0	0	0	0	0	0	0	0	0	0	0	0	0	0	2	3	0	0	1	0	0	0	0	0	0
P46821	MAP1B	Microtubule-associated protein 1B			0	0	0	0	0	0	0	0	0	2	0	3	0	0	7	7	0	6	0	0	0	0	0	0	0	0	0	0	0	3	0	3	0	0	7	7	0	7	0	0	0	0	0	0	0
P11137	MAP2	Microtubule-associated protein 2			0	0	0	0	0	0	0	0	0	1	0	1	0	0	11	4	0	1	0	0	0	0	0	0	0	0	0	0	0	1	0	1	0	0	11	4	0	2	0	0	0	0	0	0	0
Q16584	MAP3K11	Mitogen-activated protein kinase kinase kinase 11			0	0	1	1	1	1	0	0	1	0	0	0	0	0	1	1	1	1	0	1	0	0	1	1	4	9	0	0	2	0	0	0	0	0	2	2	2	1	0	1	0	0	0.015	0.015	0.015
P27816	MAP4	Microtubule-associated protein 4			0	0	0	0	0	0	0	0	0	1	0	0	0	0	3	6	0	6	2	0	0	0	0	0	0	0	0	0	0	1	0	0	0	0	3	7	0	7	2	0	0	0	0	0	0
P28482	MAPK1	Mitogen-activated protein kinase 1			0	0	0	0	0	0	0	0	0	2	0	3	0	0	6	4	0	5	2	0	0	0	0	0	0	0	0	0	0	2	0	3	0	0	7	4	0	6	2	0	0	0	0	0	0
Q15691	MAPRE1	Microtubule-associated protein RP/EB family member 1			0	0	0	0	0	0	0	0	0	0	0	0	0	0	0	1	0	0	0	0	0	0	0	0	0	0	0	0	0	0	0	0	0	0	0	1	0	0	0	0	0	0	0	0	0
Q9UPY8	MAPRE3	Microtubule-associated protein RP/EB family member 3			0	0	0	0	0	0	0	0	0	0	0	0	0	0	0	1	0	0	0	0	0	0	0	0	0	0	0	0	0	0	0	0	0	0	0	1	0	0	0	0	0	0	0	0	0
P10636	MAPT	Microtubule-associated protein tau			0	0	0	0	0	0	0	0	0	0	0	0	0	0	2	0	0	2	1	0	0	0	0	0	0	0	0	0	0	0	0	0	0	0	2	0	0	3	1	0	0	0	0	0	0
A0A024R9Y0	MAPT	Microtubule-associated protein			0	0	0	0	0	0	0	0	0	0	0	0	0	0	0	0	0	1	0	0	0	0	0	0	0	0	0	0	0	0	0	0	0	0	0	0	0	1	0	0	0	0	0	0	0
A0A024RA19	MAPT	Microtubule-associated protein			0	0	0	0	0	0	0	0	0	0	0	0	0	0	1	0	0	0	0	0	0	0	0	0	0	0	0	0	0	0	0	0	0	0	1	0	0	0	0	0	0	0	0	0	0
P29966	MARCKS	Myristoylated alanine-rich C-kinase substrate			0	0	0	0	0	0	0	0	0	0	0	3	0	0	0	0	0	1	0	0	0	0	0	0	0	0	0	0	0	0	0	3	0	0	0	0	0	1	0	0	0	0	0	0	0
P43243	MATR3	Matrin-3			0	1	0	0	0	0	0	0	0	0	0	0	0	0	0	0	0	1	0	0	0	1	0	0	0	0	0	0	0	0	0	0	0	0	0	0	0	1	0	0	0	0.012	0	0	0
P02144	MB	Myoglobin			0	0	0	0	0	0	0	0	0	0	0	0	0	0	0	0	0	4	0	0	0	0	0	0	0	0	0	0	0	0	0	0	0	0	0	0	0	5	0	0	0	0	0	0	0
P43121	MCAM	Cell surface glycoprotein MUC18			1	0	3	3	1	1	2	4	5	0	3	2	4	3	4	5	2	1	1	3	1	0	3	3	2	2	3	4	5	0	3	2	4	3	5	5	2	1	1	3	0.015	0	0.079	0.079	0.034
Q14676	MDC1	Mediator of DNA damage checkpoint protein 1			0	0	0	0	0	0	0	0	0	0	0	0	0	0	0	0	0	0	1	0	0	0	0	0	0	0	0	0	0	0	0	0	0	0	0	0	0	0	1	0	0	0	0	0	0
P40925	MDH1	Malate dehydrogenase, cytoplasmic	X		0	0	0	2	0	1	0	0	1	2	7	5	1	1	9	2	0	7	0	0	0	0	0	2	0	1	0	0	1	2	7	6	1	1	11	2	0	7	0	0	0	0	0	0.096	0
P40926	MDH2	Malate dehydrogenase, mitochondrial	X		0	0	0	0	0	0	0	0	0	0	0	1	0	0	3	4	0	2	5	0	0	0	0	0	0	0	0	0	0	0	0	1	0	0	3	4	0	2	5	0	0	0	0	0	0
Q86V88	MDP1	Magnesium-dependent phosphatase 1			0	0	0	0	0	0	0	0	0	0	0	0	0	0	0	1	0	1	0	0	0	0	0	0	0	0	0	0	0	0	0	0	0	0	0	1	0	1	0	0	0	0	0	0	0
Q7Z7M0	MEGF8	Multiple epidermal growth factor-like domains protein 8			0	0	0	0	2	1	3	0	0	0	2	0	0	0	0	0	0	0	0	0	0	0	0	0	2	1	3	0	0	0	2	0	0	0	0	0	0	0	0	0	0	0	0	0	0.014
Q12866	MERTK	Tyrosine-protein kinase Mer			0	0	0	0	0	0	0	0	0	0	0	0	0	0	2	2	0	1	0	1	0	0	0	0	0	0	0	0	0	0	0	0	0	0	2	2	0	1	0	1	0	0	0	0	0
P55083	MFAP4	Microfibril-associated glycoprotein 4			1	1	5	0	0	0	2	4	4	0	4	1	0	0	0	0	0	0	0	0	1	1	6	0	0	0	2	4	4	0	5	1	0	0	0	0	0	0	0	0	0.024	0.071	0.282	0	0
Q8IWI9	MGA	MAX gene-associated protein			0	0	0	0	0	0	0	0	0	1	0	0	0	0	0	0	0	0	0	0	0	0	0	0	0	0	0	0	0	1	0	0	0	0	0	0	0	0	0	0	0	0	0	0	0
P26572	MGAT1	Alpha-1,3-mannosyl-glycoprotein 2-beta-N-acetylglucosaminyltransferase			0	0	0	0	0	0	0	0	0	0	0	0	0	0	2	0	0	0	0	0	0	0	0	0	0	0	0	0	0	0	0	0	0	0	2	0	0	0	0	0	0	0	0	0	0
Q16674	MIA	Melanoma-derived growth regulatory protein			0	0	0	1	0	2	0	0	0	0	1	0	0	0	1	0	0	0	0	0	0	0	0	1	0	2	0	0	0	0	2	0	0	0	1	0	0	0	0	0	0	0	0	0.137	0
P14174	MIF	Macrophage migration inhibitory factor			0	0	0	0	0	0	0	0	0	0	2	0	0	0	2	2	0	1	0	1	0	0	0	0	0	0	0	0	0	0	3	0	0	0	3	3	0	1	0	1	0	0	0	0	0
Q9UNW1	MINPP1	Multiple inositol polyphosphate phosphatase 1			0	0	0	0	0	0	0	0	0	0	1	0	0	0	1	1	0	1	0	0	0	0	0	0	0	0	0	0	0	0	1	0	0	0	1	1	0	1	0	0	0	0	0	0	0
P46013	MKI67	Proliferation marker protein Ki-67			0	0	0	0	0	0	0	0	0	0	0	0	0	0	0	0	0	0	2	0	0	0	0	0	0	0	0	0	0	0	0	0	0	0	0	0	0	0	2	0	0	0	0	0	0
Q14165	MLEC	Malectin			0	0	0	0	0	1	0	0	0	0	1	0	0	0	4	0	0	0	0	0	0	0	0	0	0	1	0	0	0	0	1	0	0	0	4	0	0	0	0	0	0	0	0	0	0
P50281	MMP14	Matrix metalloproteinase-14			0	0	0	0	0	0	0	0	0	0	0	0	0	0	1	0	0	0	0	0	0	0	0	0	0	0	0	0	0	0	0	0	0	0	1	0	0	0	0	0	0	0	0	0	0
P08253	MMP2	72 kDa type IV collagenase			0	2	4	4	4	3	1	0	3	0	5	0	2	4	0	0	5	0	0	0	0	3	4	5	4	3	1	0	3	0	5	0	2	4	0	0	7	0	0	0	0	0.029	0.155	0.105	0.094
Q13201	MMRN1	Multimerin-1			0	0	0	0	0	0	0	0	0	0	0	0	0	0	0	1	0	0	0	0	0	0	0	0	0	0	0	0	0	0	0	0	0	0	0	1	0	0	0	0	0	0	0	0	0
Q9H8L6	MMRN2	Multimerin-2			0	0	0	0	0	0	0	0	0	0	1	0	0	0	1	0	0	0	0	1	0	0	0	0	0	0	0	0	0	0	1	0	0	0	1	0	0	0	0	1	0	0	0	0	0
Q7L9L4	MOB1B	MOB kinase activator 1B			0	0	0	0	0	0	0	0	0	0	0	0	0	0	0	0	0	1	0	0	0	0	0	0	0	0	0	0	0	0	0	0	0	0	0	0	0	1	0	0	0	0	0	0	0
Q16653	MOG	Myelin-oligodendrocyte glycoprotein			1	0	0	0	0	0	0	1	1	0	1	0	0	0	0	1	0	0	2	0	1	0	0	0	0	0	0	1	1	0	1	0	0	0	0	1	0	0	2	0	0.053	0	0	0	0
Q7Z3U7	MON2	Protein MON2 homolog			0	0	0	1	0	0	0	1	0	0	0	0	0	0	0	0	0	0	0	0	0	0	0	1	0	0	0	1	0	0	0	0	0	0	0	0	0	0	0	0	0	0	0	0.008	0
Q14149	MORC3	MORC family CW-type zinc finger protein 3			0	0	0	0	0	0	0	0	0	0	0	0	0	0	0	0	0	1	0	0	0	0	0	0	0	0	0	0	0	0	0	0	0	0	0	0	0	1	0	0	0	0	0	0	0
O00566	MPHOSPH10	U3 small nucleolar ribonucleoprotein protein MPP10			0	0	0	0	0	0	0	0	0	0	0	0	0	0	0	0	0	0	1	0	0	0	0	0	0	0	0	0	0	0	0	0	0	0	0	0	0	0	1	0	0	0	0	0	0
P34949	MPI	Mannose-6-phosphate isomerase			0	0	0	0	0	0	0	0	0	0	1	2	0	0	5	4	0	5	0	4	0	0	0	0	0	0	0	0	0	0	1	2	0	0	5	4	0	6	0	5	0	0	0	0	0
P25325	MPST	3-mercaptopyruvate sulfurtransferase			0	0	0	0	0	0	0	0	0	0	0	0	0	0	1	2	0	3	0	0	0	0	0	0	0	0	0	0	0	0	0	0	0	0	1	2	0	3	0	0	0	0	0	0	0
Q9UBG0	MRC2	C-type mannose receptor 2			0	0	0	1	0	0	0	0	0	0	0	0	0	0	0	0	0	0	0	0	0	0	0	1	0	0	0	0	0	0	0	0	0	0	0	0	0	0	0	0	0	0	0	0.009	0
H0Y3S5	MROH8	Protein MROH8 (Fragment)			0	0	0	0	0	0	0	0	0	0	0	0	0	0	0	0	0	0	1	0	0	0	0	0	0	0	0	0	0	0	0	0	0	0	0	0	0	0	1	0	0	0	0	0	0
Q96A35	MRPL24	39S ribosomal protein L24, mitochondrial			0	0	0	0	0	0	0	0	0	0	0	1	0	0	0	0	0	0	0	0	0	0	0	0	0	0	0	0	0	0	0	1	0	0	0	0	0	0	0	0	0	0	0	0	0
Q96DH6	MSI2	RNA-binding protein Musashi homolog 2			0	0	0	0	0	0	0	0	0	0	0	0	0	0	0	1	0	0	0	0	0	0	0	0	0	0	0	0	0	0	0	0	0	0	0	1	0	0	0	0	0	0	0	0	0
Q13421	MSLN	Mesothelin			0	0	0	0	0	0	0	0	0	0	2	1	0	0	1	1	0	0	0	0	0	0	0	0	0	0	0	0	0	0	2	1	0	0	1	1	0	0	0	0	0	0	0	0	0
P26038	MSN	Moesin			0	0	0	0	0	0	0	0	0	1	0	0	0	0	5	6	0	4	4	0	0	0	0	0	0	0	0	0	0	1	0	0	0	0	5	7	0	6	4	0	0	0	0	0	0
Q13126	MTAP	S-methyl-5'-thioadenosine phosphorylase			0	0	0	0	0	0	0	0	0	0	0	0	0	0	1	3	0	2	0	0	0	0	0	0	0	0	0	0	0	0	0	0	0	0	1	3	0	2	0	0	0	0	0	0	0
P58546	MTPN	Myotrophin			0	0	0	0	0	0	0	0	0	2	0	0	0	0	3	2	0	1	2	0	0	0	0	0	0	0	0	0	0	2	0	0	0	0	3	2	0	2	2	0	0	0	0	0	0
P84157	MXRA7	Matrix-remodeling-associated protein 7			0	0	0	0	0	0	0	0	1	0	0	0	0	0	0	0	0	0	0	0	0	0	0	0	0	0	0	0	1	0	0	0	0	0	0	0	0	0	0	0	0	0	0	0	0
Q9BRK3	MXRA8	Matrix remodeling-associated protein 8			0	0	0	0	0	0	0	0	0	0	1	0	0	0	0	0	0	0	0	0	0	0	0	0	0	0	0	0	0	0	1	0	0	0	0	0	0	0	0	0	0	0	0	0	0
O75592	MYCBP2	E3 ubiquitin-protein ligase MYCBP2			0	0	0	0	0	0	0	1	0	0	0	0	0	0	0	0	0	1	0	0	0	0	0	0	0	0	0	1	0	0	0	0	0	0	0	0	0	1	0	0	0	0	0	0	0
Q969H8	MYDGF	Myeloid-derived growth factor			1	0	1	0	2	2	1	0	1	1	0	1	0	1	3	3	2	1	3	1	1	0	1	0	3	2	1	0	1	1	0	1	0	3	3	3	2	1	3	1	0.052	0	0.052	0	0.121
Q9UKX3	MYH13	Myosin-13	X		0	0	0	0	0	0	0	0	0	0	0	0	0	1	0	0	0	0	0	0	0	0	0	0	0	0	0	0	0	0	0	0	0	1	0	0	0	0	0	0	0	0	0	0	0
P35579	MYH9	Myosin-9	X		2	0	0	0	5	4	0	0	0	0	2	7	0	0	0	0	0	0	1	1	3	0	0	0	7	5	0	0	0	0	2	8	0	0	0	0	0	0	2	1	0.017	0	0	0	0.034
P19105	MYL12A	Myosin regulatory light chain 12A	X		0	0	0	0	0	1	0	0	0	0	0	0	0	0	0	0	0	0	1	0	0	0	0	0	0	1	0	0	0	0	0	0	0	0	0	0	0	0	1	0	0	0	0	0	0
P60660	MYL6	Myosin light polypeptide 6	X		0	1	1	1	0	1	0	0	0	1	1	2	0	0	2	1	0	2	0	0	0	1	1	1	0	1	0	0	0	1	1	2	0	0	2	1	0	2	0	0	0	0.086	0.086	0.086	0
Q15746	MYLK	Myosin light chain kinase, smooth muscle	X		0	0	0	0	0	0	0	0	0	0	0	0	0	0	0	0	0	1	0	0	0	0	0	0	0	0	0	0	0	0	0	0	0	0	0	0	0	1	0	0	0	0	0	0	0
Q13765	NACA	Nascent polypeptide-associated complex subunit alpha			0	0	0	0	0	0	0	0	0	0	0	0	0	0	0	0	0	1	1	0	0	0	0	0	0	0	0	0	0	0	0	0	0	0	0	0	0	1	1	0	0	0	0	0	0
P17050	NAGA	Alpha-N-acetylgalactosaminidase			0	0	0	0	0	0	0	0	0	0	0	0	0	0	0	1	0	0	0	0	0	0	0	0	0	0	0	0	0	0	0	0	0	0	0	1	0	0	0	0	0	0	0	0	0
Q9NR45	NANS	Sialic acid synthase			0	0	0	0	0	0	0	0	0	0	0	0	0	0	3	0	0	0	0	0	0	0	0	0	0	0	0	0	0	0	0	0	0	0	3	0	0	0	0	0	0	0	0	0	0
P55209	NAP1L1	Nucleosome assembly protein 1-like 1			0	0	0	0	0	0	0	0	0	0	0	0	0	0	1	0	0	0	0	0	0	0	0	0	0	0	0	0	0	0	0	0	0	0	1	0	0	0	0	0	0	0	0	0	0
Q99733	NAP1L4	Nucleosome assembly protein 1-like 4			0	0	0	0	0	0	0	0	0	0	0	0	0	0	0	1	0	0	0	0	0	0	0	0	0	0	0	0	0	0	0	0	0	0	0	1	0	0	0	0	0	0	0	0	0
Q6XQN6	NAPRT	Nicotinate phosphoribosyltransferase			0	0	0	0	0	0	0	0	0	0	0	0	0	0	0	0	0	2	0	0	0	0	0	0	0	0	0	0	0	0	0	0	0	0	0	0	0	2	0	0	0	0	0	0	0
Q8IVL0	NAV3	Neuron navigator 3			0	0	0	0	0	0	0	0	0	0	0	0	1	0	0	0	0	0	0	0	0	0	0	0	0	0	0	0	0	0	0	0	1	0	0	0	0	0	0	0	0	0	0	0	0
P41271	NBL1	Neuroblastoma suppressor of tumorigenicity 1			1	1	0	1	0	1	0	1	1	0	0	1	1	0	0	1	0	0	0	0	1	1	0	1	0	1	0	1	1	0	0	2	1	0	0	2	0	0	0	0	0.039	0.039	0	0.039	0
P13591	NCAM1	Neural cell adhesion molecule 1			8	6	7	9	9	7	9	7	8	1	12	7	6	4	10	8	9	4	5	9	8	8	7	12	10	13	13	9	11	1	26	9	9	4	15	9	12	4	6	9	0.108	0.128	0.154	0.171	0.152
A0A087WVD0	NCAM1	Neural cell adhesion molecule 1 (Fragment)			0	0	0	0	0	0	0	0	0	0	0	0	0	0	1	0	0	0	1	0	0	0	0	0	0	0	0	0	0	0	0	0	0	0	1	0	0	0	1	0	0.108	0.128	0.154	0.171	0.152
O15394	NCAM2	Neural cell adhesion molecule 2			3	1	5	8	6	9	4	1	2	0	8	3	0	0	3	4	6	0	0	2	3	1	5	8	9	9	4	1	2	0	8	3	0	0	3	4	7	0	0	2	0.06	0.018	0.081	0.148	0.117
D3DSC5	NCAM2	Neural cell adhesion molecule 2, isoform CRA_a (Fragment)			0	0	0	0	0	0	0	0	0	0	0	0	0	0	0	1	0	0	0	1	0	0	0	0	0	0	0	0	0	0	0	0	0	0	0	1	0	0	0	1	0.06	0.018	0.081	0.148	0.117
O14594	NCAN	Neurocan core protein			1	1	2	3	2	2	0	2	4	0	2	3	1	0	4	1	1	2	1	0	1	1	2	3	4	4	0	2	4	0	2	3	1	0	4	1	1	2	1	0	0.01	0.016	0.028	0.051	0.028
P19338	NCL	Nucleolin			0	0	2	2	0	0	0	0	0	0	0	0	0	0	0	0	0	0	4	5	0	0	2	2	0	0	0	0	0	0	0	0	0	0	0	0	0	0	4	5	0	0	0.024	0.03	0
Q9UN36	NDRG2	Protein NDRG2			0	0	0	0	0	0	0	0	0	0	1	0	0	0	2	3	0	5	0	2	0	0	0	0	0	0	0	0	0	0	1	0	0	0	2	3	0	5	0	3	0	0	0	0	0
G3V285	NDRG2	Protein NDRG2 (Fragment)			0	0	0	0	0	0	0	0	0	0	0	0	0	0	0	0	0	1	0	0	0	0	0	0	0	0	0	0	0	0	0	0	0	0	0	0	0	1	0	0	0	0	0	0	0
O14561	NDUFAB1	Acyl carrier protein, mitochondrial			0	0	0	0	0	0	0	0	0	0	0	0	0	0	0	0	0	0	1	0	0	0	0	0	0	0	0	0	0	0	0	0	0	0	0	0	0	0	1	0	0	0	0	0	0
O76041	NEBL	Nebulette			0	0	0	0	0	0	0	0	0	0	1	2	0	0	4	3	0	2	0	0	0	0	0	0	0	0	0	0	0	0	1	2	0	0	4	3	0	2	0	0	0	0	0	0	0
Q8NC96	NECAP1	Adaptin ear-binding coat-associated protein 1			0	0	0	0	0	0	0	0	0	0	0	0	0	0	2	1	0	0	0	0	0	0	0	0	0	0	0	0	0	0	0	0	0	0	2	1	0	0	0	0	0	0	0	0	0
Q9NVZ3	NECAP2	Adaptin ear-binding coat-associated protein 2			0	0	0	0	0	0	0	0	0	0	0	0	0	0	0	1	0	0	0	0	0	0	0	0	0	0	0	0	0	0	0	0	0	0	0	1	0	0	0	0	0	0	0	0	0
Q15223	NECTIN1	Nectin-1			0	0	0	0	0	0	0	0	1	0	0	0	0	0	0	2	0	0	1	0	0	0	0	0	0	0	0	0	1	0	0	0	0	0	0	2	0	0	1	0	0	0	0	0	0
K7EKE8	NECTIN2	Nectin-2 (Fragment)			0	0	0	0	0	0	0	0	0	1	0	0	0	0	0	0	0	0	0	0	0	0	0	0	0	0	0	0	0	1	0	0	0	0	0	0	0	0	0	0	0	0	0	0	0
Q92692	NECTIN2	Nectin-2			0	0	0	0	0	0	0	0	0	0	0	0	0	0	0	0	0	0	0	1	0	0	0	0	0	0	0	0	0	0	0	0	0	0	0	0	0	0	0	1	0	0	0	0	0
Q15843	NEDD8	NEDD8			0	0	0	0	0	0	0	0	0	1	0	1	0	0	1	1	0	1	0	0	0	0	0	0	0	0	0	0	0	2	0	1	0	0	1	1	0	1	0	0	0	0	0	0	0
P07196	NEFL	Neurofilament light polypeptide			0	0	0	0	0	0	0	0	0	0	0	1	0	0	0	0	0	0	0	0	0	0	0	0	0	0	0	0	0	0	0	1	0	0	0	0	0	0	0	0	0	0	0	0	0
Q7Z3B1	NEGR1	Neuronal growth regulator 1			3	0	1	1	1	2	3	2	2	1	3	0	1	2	4	4	1	1	2	2	3	0	1	1	1	2	7	2	2	1	5	0	1	2	4	5	1	1	2	2	0.102	0	0.037	0.037	0.037
Q99435	NELL2	Protein kinase C-binding protein NELL2			4	3	5	3	3	2	7	3	4	0	3	1	4	5	2	0	6	0	1	2	4	3	5	3	3	3	9	3	4	0	3	1	5	6	2	0	7	0	1	2	0.036	0.05	0.077	0.048	0.051
L8E7P7	NEMF	Alternative protein NEMF			1	0	0	0	0	0	0	0	0	0	0	0	0	0	0	0	0	0	0	0	1	0	0	0	0	0	0	0	0	0	0	0	0	0	0	0	0	0	0	0	0.277	0	0	0	0
Q9UMX5	NENF	Neudesin			0	0	0	0	0	0	0	0	0	0	0	0	0	0	0	1	0	0	0	0	0	0	0	0	0	0	0	0	0	0	0	0	0	0	0	1	0	0	0	0	0	0	0	0	0
Q92859	NEO1	Neogenin			1	1	3	4	0	2	4	0	3	0	5	0	0	0	0	3	3	0	0	1	1	1	3	5	0	2	4	0	3	0	6	0	0	0	0	3	3	0	0	1	0.008	0.01	0.038	0.038	0
P48681	NES	Nestin			0	0	0	0	0	0	0	0	0	0	0	0	0	0	0	0	0	1	0	0	0	0	0	0	0	0	0	0	0	0	0	0	0	0	0	0	0	1	0	0	0	0	0	0	0
O94856	NFASC	Neurofascin			0	0	0	1	2	2	0	0	1	0	1	1	0	0	2	0	0	0	0	0	0	0	0	1	4	2	0	0	1	0	1	1	0	0	2	0	0	0	0	0	0	0	0	0.011	0.024
H7BY57	NFASC	Neurofascin (Fragment)			0	0	0	0	0	0	0	0	1	0	0	0	0	0	0	0	0	0	0	0	0	0	0	0	0	0	0	0	1	0	0	0	0	0	0	0	0	0	0	0	0	0	0	0.011	0.024
P14543	NID1	Nidogen-1			0	2	1	2	0	0	0	0	0	0	0	0	0	0	0	2	0	3	0	6	0	2	1	2	0	0	0	0	0	0	0	0	0	0	0	4	0	5	0	8	0	0.046	0.022	0.046	0
Q14112	NID2	Nidogen-2			0	1	1	1	0	0	0	0	0	0	0	0	1	0	3	2	0	0	0	0	0	1	2	1	0	0	0	0	0	0	0	0	1	0	4	2	0	0	0	0	0	0.021	0.021	0.015	0
Q9NQR4	NIT2	Omega-amidase NIT2			0	0	0	0	0	0	0	0	0	0	0	0	0	0	0	3	0	1	0	0	0	0	0	0	0	0	0	0	0	0	0	0	0	0	0	3	0	2	0	0	0	0	0	0	0
A6NJ46	NKX6-3	Homeobox protein Nkx-6.3			0	0	0	0	0	0	0	0	0	0	0	0	0	0	0	0	0	0	0	1	0	0	0	0	0	0	0	0	0	0	0	0	0	0	0	0	0	0	0	1	0	0	0	0	0
P15531	NME1	Nucleoside diphosphate kinase A			0	0	0	0	0	0	0	0	0	1	0	0	0	0	0	1	0	0	1	0	0	0	0	0	0	0	0	0	0	1	0	0	0	0	0	1	0	0	1	0	0	0	0	0	0
P22392	NME2	Nucleoside diphosphate kinase B			0	0	0	0	0	0	0	0	0	3	0	0	0	0	1	5	0	3	0	0	0	0	0	0	0	0	0	0	0	3	0	0	0	0	1	5	0	4	0	0	0	0	0	0	0
O60936	NOL3	Nucleolar protein 3			0	0	0	0	0	0	0	0	0	0	0	0	0	0	0	1	0	0	0	0	0	0	0	0	0	0	0	0	0	0	0	0	0	0	0	1	0	0	0	0	0	0	0	0	0
Q15233	NONO	Non-POU domain-containing octamer-binding protein			0	0	0	0	0	0	0	0	0	0	0	0	0	0	0	0	0	0	2	0	0	0	0	0	0	0	0	0	0	0	0	0	0	0	0	0	0	0	2	0	0	0	0	0	0
Q9Y2X3	NOP58	Nucleolar protein 58			0	0	0	0	0	0	0	0	0	0	0	0	0	0	0	0	0	0	0	1	0	0	0	0	0	0	0	0	0	0	0	0	0	0	0	0	0	0	0	1	0	0	0	0	0
P61916	NPC2	Epididymal secretory protein E1			2	0	2	1	1	1	0	3	4	3	2	1	0	1	0	2	0	2	0	2	2	0	2	1	1	1	0	3	4	3	3	1	0	1	0	6	0	2	0	2	0.132	0	0.185	0.073	0.073
Q9NQX5	NPDC1	Neural proliferation differentiation and control protein 1			0	0	1	0	1	0	1	1	1	1	1	0	0	0	1	1	0	1	0	0	0	0	1	0	1	0	1	1	1	1	1	0	0	0	1	1	0	1	0	0	0	0	0.043	0	0.043
P55786	NPEPPS	Puromycin-sensitive aminopeptidase			0	0	0	0	0	0	0	0	0	0	1	7	0	0	19	13	0	17	0	2	0	0	0	0	0	0	0	0	0	0	1	7	0	0	22	14	0	17	0	2	0	0	0	0	0
P06748	NPM1	Nucleophosmin			0	2	1	2	0	0	0	0	0	0	0	0	0	0	1	0	0	0	1	3	0	2	1	2	0	0	0	0	0	0	0	0	0	0	1	0	0	0	1	3	0	0.051	0.071	0.116	0
Q9Y639	NPTN	Neuroplastin			0	0	0	0	0	0	0	0	0	0	1	0	0	0	0	0	0	0	1	0	0	0	0	0	0	0	0	0	0	0	1	0	0	0	0	0	0	0	1	0	0	0	0	0	0
Q15818	NPTX1	Neuronal pentraxin-1			2	0	3	2	1	1	3	0	0	0	3	2	1	1	4	3	0	1	1	2	2	0	3	2	1	1	5	0	0	0	4	2	1	1	6	6	0	1	1	3	0.039	0	0.111	0.069	0.019
P47972	NPTX2	Neuronal pentraxin-2			1	0	1	0	1	0	0	0	0	0	0	0	0	0	0	0	0	0	0	1	1	0	1	0	2	0	0	0	0	0	0	0	0	0	0	0	0	0	0	1	0.028	0	0.044	0	0.028
O95502	NPTXR	Neuronal pentraxin receptor			1	0	2	0	3	0	0	3	3	0	3	0	3	1	3	0	0	1	0	0	1	0	2	0	3	0	0	4	4	0	4	0	5	1	3	0	0	1	0	0	0.036	0	0.122	0	0.062
P01303	NPY	Pro-neuropeptide Y			0	0	1	1	2	1	1	0	1	0	2	0	0	0	0	0	0	0	0	0	0	0	2	1	2	1	1	0	1	0	2	0	0	0	0	0	0	0	0	0	0	0	0.134	0.134	0.227
P16083	NQO2	Ribosyldihydronicotinamide dehydrogenase [quinone]			0	0	0	0	0	0	0	0	0	4	0	1	0	0	7	8	0	4	4	0	0	0	0	0	0	0	0	0	0	4	0	1	0	0	7	8	0	4	4	0	0	0	0	0	0
Q92823	NRCAM	Neuronal cell adhesion molecule			4	2	11	6	8	7	9	3	3	0	8	7	6	11	7	4	9	5	1	6	4	2	11	7	8	8	11	3	3	0	9	9	7	14	7	4	10	5	1	6	0.042	0.023	0.156	0.074	0.11
A0A1S5UZH4	NRCAM	Neuronal cell adhesion molecule			0	0	0	0	0	0	0	0	0	0	0	0	0	0	0	0	1	0	0	0	0	0	0	0	0	0	0	0	0	0	0	0	0	0	0	0	1	0	0	0	0.042	0.023	0.156	0.074	0.11
Q9NPD7	NRN1	Neuritin			0	0	0	0	0	0	0	0	0	0	1	0	0	0	0	0	0	0	0	0	0	0	0	0	0	0	0	0	0	0	1	0	0	0	0	0	0	0	0	0	0	0	0	0	0
Q9ULB1	NRXN1	Neurexin-1			0	0	1	1	0	0	2	0	0	0	0	0	0	0	0	0	1	0	0	1	0	0	2	2	0	0	4	0	0	0	0	0	0	0	0	0	1	0	0	2	0.025	0	0.012	0.012	0
P58400	NRXN1	Neurexin-1-beta			1	0	0	0	0	1	0	0	2	1	0	0	0	0	2	1	0	0	0	0	1	0	0	0	0	1	0	0	2	1	0	0	0	0	2	1	0	0	0	0	0.025	0	0.012	0.012	0
Q9P2S2	NRXN2	Neurexin-2			0	1	1	0	1	0	0	0	0	0	1	1	1	1	2	2	1	0	1	1	0	1	1	0	1	0	0	0	0	0	1	1	2	1	2	2	1	0	1	1	0	0.009	0.009	0	0.009
Q9Y4C0	NRXN3	Neurexin-3			3	0	3	0	6	4	2	2	1	0	5	2	1	2	5	2	0	0	1	0	3	0	3	0	7	4	3	2	1	0	5	2	1	2	5	2	0	0	1	0	0.016	0	0.018	0	0.043
A0A0U1RQC5	NRXN3	Neurexin-3-beta			0	0	0	0	0	0	0	0	0	0	1	1	0	0	0	0	0	0	0	0	0	0	0	0	0	0	0	0	0	0	1	1	0	0	0	0	0	0	0	0	0.016	0	0.018	0	0.043
P46459	NSF	Vesicle-fusing ATPase			0	0	0	0	0	0	0	0	0	0	0	0	0	0	0	1	0	0	1	0	0	0	0	0	0	0	0	0	0	0	0	0	0	0	0	1	0	0	1	0	0	0	0	0	0
Q9UNZ2	NSFL1C	NSFL1 cofactor p47			0	0	0	0	0	0	0	0	0	2	0	0	0	0	3	2	0	2	2	0	0	0	0	0	0	0	0	0	0	2	0	0	0	0	3	2	0	2	2	0	0	0	0	0	0
P42857	NSG1	Neuron-specific protein family member 1			0	0	0	0	0	1	0	0	1	0	0	0	0	0	0	0	0	0	0	0	0	0	0	0	0	1	0	0	1	0	0	0	0	0	0	0	0	0	0	0	0	0	0	0	0
Q8TCD5	NT5C	5'(3')-deoxyribonucleotidase, cytosolic type			0	0	0	0	0	0	0	0	0	0	0	1	0	0	0	0	0	4	0	0	0	0	0	0	0	0	0	0	0	0	0	1	0	0	0	0	0	5	0	0	0	0	0	0	0
Q5TFE4	NT5DC1	5'-nucleotidase domain-containing protein 1			0	0	0	0	0	0	0	0	0	0	0	1	0	0	3	5	0	2	0	0	0	0	0	0	0	0	0	0	0	0	0	1	0	0	3	5	0	2	0	0	0	0	0	0	0
Q9P121	NTM	Neurotrimin			3	1	2	2	3	3	3	3	3	3	5	3	2	4	6	3	2	3	1	3	3	1	2	2	4	4	4	4	3	3	9	3	2	4	6	3	2	3	1	3	0.096	0.052	0.09	0.09	0.119
Q16620	NTRK2	BDNF/NT-3 growth factors receptor			0	0	2	1	0	1	1	0	1	0	1	0	0	0	2	2	0	0	0	3	0	0	2	1	0	1	1	0	1	0	1	0	0	0	2	2	0	0	0	3	0	0	0.021	0.019	0
Q16288	NTRK3	NT-3 growth factor receptor			0	0	1	0	0	1	0	0	0	0	0	1	0	1	0	2	0	0	0	1	0	0	1	0	0	1	0	0	0	0	0	1	0	2	0	2	0	0	0	1	0	0	0.014	0	0
Q02818	NUCB1	Nucleobindin-1			0	0	0	0	0	0	0	1	1	0	2	1	0	0	0	1	0	1	0	0	0	0	0	0	0	0	0	1	1	0	2	1	0	0	0	1	0	1	0	0	0	0	0	0	0
Q9H1E3	NUCKS1	Nuclear ubiquitous casein and cyclin-dependent kinase substrate 1			0	0	0	0	0	0	0	0	0	0	0	0	0	0	0	1	0	0	0	0	0	0	0	0	0	0	0	0	0	0	0	0	0	0	0	1	0	0	0	0	0	0	0	0	0
Q9Y266	NUDC	Nuclear migration protein nudC			0	0	0	0	0	0	0	0	0	0	0	0	0	0	2	2	0	1	0	0	0	0	0	0	0	0	0	0	0	0	0	0	0	0	2	2	0	1	0	0	0	0	0	0	0
Q8WVJ2	NUDCD2	NudC domain-containing protein 2			0	0	0	0	0	0	0	0	0	0	0	0	0	0	1	0	0	0	0	0	0	0	0	0	0	0	0	0	0	0	0	0	0	0	1	0	0	0	0	0	0	0	0	0	0
Q8IVD9	NUDCD3	NudC domain-containing protein 3			0	0	0	0	0	0	0	0	0	0	0	0	0	0	1	0	0	0	0	0	0	0	0	0	0	0	0	0	0	0	0	0	0	0	1	0	0	0	0	0	0	0	0	0	0
P36639	NUDT1	7,8-dihydro-8-oxoguanine triphosphatase			0	0	0	0	0	0	0	0	0	0	0	0	0	0	0	1	0	0	0	0	0	0	0	0	0	0	0	0	0	0	0	0	0	0	0	1	0	0	0	0	0	0	0	0	0
O95848	NUDT14	Uridine diphosphate glucose pyrophosphatase			0	0	0	0	0	0	0	0	0	1	0	0	0	0	3	3	0	1	0	0	0	0	0	0	0	0	0	0	0	1	0	0	0	0	3	3	0	1	0	0	0	0	0	0	0
P50583	NUDT2	Bis(5'-nucleosyl)-tetraphosphatase [asymmetrical]			0	0	0	0	0	0	0	0	0	0	0	0	0	0	0	1	0	0	0	0	0	0	0	0	0	0	0	0	0	0	0	0	0	0	0	1	0	0	0	0	0	0	0	0	0
O95989	NUDT3	Diphosphoinositol polyphosphate phosphohydrolase 1			0	0	0	0	0	0	0	0	0	0	0	2	0	0	2	1	0	3	0	0	0	0	0	0	0	0	0	0	0	0	0	2	0	0	2	1	0	3	0	0	0	0	0	0	0
Q9UKK9	NUDT5	ADP-sugar pyrophosphatase			0	0	0	0	0	0	0	0	0	0	0	1	0	0	2	3	0	5	0	0	0	0	0	0	0	0	0	0	0	0	0	1	0	0	2	3	0	5	0	0	0	0	0	0	0
Q14980	NUMA1	Nuclear mitotic apparatus protein 1			0	0	0	0	0	0	0	0	0	0	0	0	0	0	0	0	0	1	0	0	0	0	0	0	0	0	0	0	0	0	0	0	0	0	0	0	0	1	0	0	0	0	0	0	0
P61970	NUTF2	Nuclear transport factor 2			0	0	0	0	0	0	0	0	0	2	0	0	0	0	0	0	0	1	0	0	0	0	0	0	0	0	0	0	0	2	0	0	0	0	0	0	0	1	0	0	0	0	0	0	0
I3L4V6	NXN	Nucleoredoxin (Fragment)			0	0	0	0	0	0	0	0	0	0	1	1	1	0	0	0	0	0	0	0	0	0	0	0	0	0	0	0	0	0	1	1	1	0	0	0	0	0	0	0	0	0	0	0	0
P58417	NXPH1	Neurexophilin-1			0	0	0	0	0	0	0	0	0	0	0	0	0	0	1	1	0	0	0	0	0	0	0	0	0	0	0	0	0	0	0	0	0	0	1	1	0	0	0	0	0	0	0	0	0
Q86UD1	OAF	Out at first protein homolog			0	0	0	0	0	0	0	0	0	0	1	0	0	0	1	0	0	0	0	0	0	0	0	0	0	0	0	0	0	0	1	0	0	0	1	0	0	0	0	0	0	0	0	0	0
Q5VST9	OBSCN	Obscurin			0	0	0	0	0	0	0	0	0	0	0	0	1	0	0	0	0	0	0	0	0	0	0	0	0	0	0	0	0	0	0	0	1	0	0	0	0	0	0	0	0	0	0	0	0
P20774	OGN	Mimecan	X		2	7	7	2	2	2	6	9	5	0	3	3	3	3	4	4	5	3	2	5	2	8	8	3	3	2	6	11	6	0	3	4	3	4	4	4	7	3	2	6	0.057	0.289	0.265	0.087	0.057
Q9NTK5	OLA1	Obg-like ATPase 1			0	0	0	0	0	0	0	0	0	0	0	0	0	0	1	2	0	2	0	0	0	0	0	0	0	0	0	0	0	0	0	0	0	0	1	2	0	2	0	0	0	0	0	0	0
Q99983	OMD	Osteomodulin			0	2	2	0	0	0	0	0	0	0	0	0	0	1	4	3	0	0	0	2	0	3	3	0	0	0	0	0	0	0	0	0	0	1	4	3	0	0	0	3	0	0.109	0.109	0	0
P23515	OMG	Oligodendrocyte-myelin glycoprotein			0	0	0	0	0	1	0	0	0	0	2	1	1	0	2	1	1	0	0	1	0	0	0	0	0	1	0	0	0	0	2	1	4	0	2	1	1	0	0	1	0	0	0	0	0
Q14982	OPCML	Opioid-binding protein/cell adhesion molecule			1	1	2	1	2	2	1	2	2	2	1	1	2	4	3	3	2	2	0	2	1	1	2	1	2	3	1	2	3	2	1	1	2	6	3	3	2	2	0	2	0.032	0.052	0.084	0.052	0.084
B7ZLQ0	OPCML	OPCML protein			0	0	0	0	1	0	1	0	1	0	0	1	0	0	1	1	1	0	0	1	0	0	0	0	2	0	1	0	1	0	0	1	0	0	1	1	3	0	0	1	0.032	0.052	0.084	0.052	0.084
P02763	ORM1	Alpha-1-acid glycoprotein 1	X		4	6	6	3	4	5	4	4	4	4	5	7	7	9	7	6	4	6	5	8	4	32	31	9	11	19	7	14	8	12	9	14	18	28	20	9	10	48	16	59	0.179	0.179	0.179	0.179	0.179
P19652	ORM2	Alpha-1-acid glycoprotein 2	X		6	10	7	5	5	6	6	5	6	6	7	8	5	7	7	8	4	7	6	9	7	48	29	18	11	17	13	25	23	16	17	26	7	10	22	12	11	48	20	92	0.219	0.418	0.313	0.189	0.189
Q9H0X9	OSBPL5	Oxysterol-binding protein-related protein 5			0	0	0	0	0	0	0	0	0	0	0	0	0	0	0	0	0	1	0	0	0	0	0	0	0	0	0	0	0	0	0	0	0	0	0	0	0	1	0	0	0	0	0	0	0
A0A087WV17	OSCAR	Osteoclast-associated immunoglobulin-like receptor			0	0	1	0	0	0	0	0	0	0	0	0	0	0	0	0	0	0	0	1	0	0	1	0	0	0	0	0	0	0	0	0	0	0	0	0	0	0	0	1	0	0	0.08	0	0
Q6ZRI0	OTOG	Otogelin			1	0	0	0	0	0	0	0	0	0	0	0	0	0	0	0	0	0	0	0	1	0	0	0	0	0	0	0	0	0	0	0	0	0	0	0	0	0	0	0	0.003	0	0	0	0
Q96FW1	OTUB1	Ubiquitin thioesterase OTUB1			0	0	0	0	0	0	0	0	0	0	0	0	0	0	3	0	0	3	0	0	0	0	0	0	0	0	0	0	0	0	0	0	0	0	3	0	0	3	0	0	0	0	0	0	0
Q8N573	OXR1	Oxidation resistance protein 1			0	0	0	0	0	0	0	0	0	0	0	0	0	0	1	0	0	0	0	0	0	0	0	0	0	0	0	0	0	0	0	0	0	0	1	0	0	0	0	0	0	0	0	0	0
O95747	OXSR1	Serine/threonine-protein kinaseR1			0	0	0	0	0	0	0	0	0	0	0	0	0	0	0	0	0	1	0	0	0	0	0	0	0	0	0	0	0	0	0	0	0	0	0	0	0	1	0	0	0	0	0	0	0
P07237	P4HB	Protein disulfide-isomerase			0	0	0	0	0	0	0	0	0	0	0	0	0	0	0	2	0	0	1	2	0	0	0	0	0	0	0	0	0	0	0	0	0	0	0	2	0	0	1	2	0	0	0	0	0
P11940	PABPC1	Polyadenylate-binding protein 1			0	0	0	0	0	0	0	0	0	1	0	0	0	0	0	1	0	1	0	0	0	0	0	0	0	0	0	0	0	1	0	0	0	0	0	1	0	1	0	0	0	0	0	0	0
Q4VXU2	PABPC1L	Polyadenylate-binding protein 1-like			0	0	0	0	0	0	0	1	0	0	0	0	0	0	0	0	0	0	0	0	0	0	0	0	0	0	0	1	0	0	0	0	0	0	0	0	0	0	0	0	0	0	0	0	0
Q9BY11	PACSIN1	Protein kinase C and casein kinase substrate in neurons protein 1			0	0	0	0	0	0	0	0	0	0	0	0	0	0	2	2	0	1	0	0	0	0	0	0	0	0	0	0	0	0	0	0	0	0	2	2	0	1	0	0	0	0	0	0	0
P68402	PAFAH1B2	Platelet-activating factor acetylhydrolase IB subunit beta			0	0	0	0	0	0	0	0	0	0	0	0	0	0	3	2	0	1	0	0	0	0	0	0	0	0	0	0	0	0	0	0	0	0	3	3	0	1	0	0	0	0	0	0	0
Q15102	PAFAH1B3	Platelet-activating factor acetylhydrolase IB subunit gamma			0	0	0	0	0	0	0	0	0	0	0	0	0	0	1	0	0	2	0	0	0	0	0	0	0	0	0	0	0	0	0	0	0	0	1	0	0	2	0	0	0	0	0	0	0
O75781	PALM	Paralemmin-1			0	0	0	0	0	0	0	0	0	0	1	1	0	0	0	1	0	2	0	0	0	0	0	0	0	0	0	0	0	0	1	1	0	0	0	1	0	2	0	0	0	0	0	0	0
P19021	PAM	Peptidyl-glycine alpha-amidating monooxygenase	X		4	5	6	4	3	0	6	4	6	0	8	4	0	3	8	3	6	3	2	11	4	5	6	5	4	0	6	4	6	0	9	4	0	5	10	3	7	3	2	12	0.04	0.089	0.137	0.07	0.042
Q99497	PARK7	Protein DJ-1			0	0	0	1	1	1	0	0	0	6	0	6	0	0	10	11	1	9	4	3	0	0	0	1	1	1	0	0	0	10	0	6	0	0	12	14	2	20	4	5	0	0	0	0.079	0.079
P09874	PARP1	Poly [ADP-ribose] polymerase 1			0	0	0	0	0	0	0	0	0	0	0	0	0	0	0	0	0	0	3	0	0	0	0	0	0	0	0	0	0	0	0	0	0	0	0	0	0	0	3	0	0	0	0	0	0
Q8NI35	PATJ	InaD-like protein			0	0	0	0	0	0	0	0	0	1	0	0	0	0	0	0	0	1	0	0	0	0	0	0	0	0	0	0	0	1	0	0	0	0	0	0	0	1	0	0	0	0	0	0	0
Q96IZ0	PAWR	PRKC apoptosis WT1 regulator protein			0	0	0	0	0	0	0	0	0	0	0	0	0	0	1	1	0	0	0	0	0	0	0	0	0	0	0	0	0	0	0	0	0	0	1	1	0	0	0	0	0	0	0	0	0
P61457	PCBD1	Pterin-4-alpha-carbinolamine dehydratase			0	0	0	0	0	0	0	0	0	0	0	1	0	0	3	4	0	3	0	3	0	0	0	0	0	0	0	0	0	0	0	1	0	0	3	4	0	4	0	3	0	0	0	0	0
Q15365	PCBP1	Poly(rC)-binding protein 1			0	0	0	0	0	0	0	0	0	1	0	0	0	0	0	2	0	1	0	0	0	0	0	0	0	0	0	0	0	1	0	0	0	0	0	2	0	1	0	0	0	0	0	0	0
Q15366	PCBP2	Poly(rC)-binding protein 2			0	0	0	0	0	0	0	0	0	0	0	0	0	0	0	0	0	1	0	0	0	0	0	0	0	0	0	0	0	0	0	0	0	0	0	0	0	1	0	0	0	0	0	0	0
Q08174	PCDH1	Protocadherin-1			0	1	1	2	0	0	0	0	2	1	2	2	0	0	0	1	0	4	0	0	0	1	1	2	0	0	0	0	3	2	2	2	0	0	0	1	0	4	0	0	0	0.026	0.026	0.041	0
Q9P2E7	PCDH10	Protocadherin-10			0	0	0	0	0	0	0	0	0	0	2	0	0	0	0	0	0	0	0	0	0	0	0	0	0	0	0	0	0	0	2	0	0	0	0	0	0	0	0	0	0	0	0	0	0
O95206	PCDH8	Protocadherin-8			0	0	1	0	0	0	0	0	0	0	0	1	0	0	0	2	0	0	0	0	0	0	2	0	0	0	0	0	0	0	0	1	0	0	0	2	0	0	0	0	0	0	0.008	0	0
Q9Y5H6	PCDHA8	Protocadherin alpha-8			0	0	0	0	0	0	0	0	0	1	0	0	0	0	0	0	0	0	0	0	0	0	0	0	0	0	0	0	0	1	0	0	0	0	0	0	0	0	0	0	0	0	0	0	0
Q9Y5I4	PCDHAC2	Protocadherin alpha-C2			0	0	1	0	0	0	0	0	0	0	0	0	0	0	0	0	0	0	0	0	0	0	1	0	0	0	0	0	0	0	0	0	0	0	0	0	0	0	0	0	0	0	0.028	0	0
Q9UN70	PCDHGC3	Protocadherin gamma-C3			0	0	2	1	0	0	0	0	1	0	0	0	0	0	0	1	0	0	0	1	0	0	2	1	0	0	0	0	1	0	0	0	0	0	0	1	0	0	0	1	0	0	0.054	0.022	0
Q9Y5F6	PCDHGC5	Protocadherin gamma-C5			0	0	0	0	0	0	0	0	0	0	2	0	0	0	0	0	0	0	0	2	0	0	0	0	0	0	0	0	0	0	2	0	0	0	0	0	0	0	0	2	0	0	0	0	0
P22061	PCMT1	Protein-L-isoaspartate(D-aspartate) O-methyltransferase			0	0	0	0	0	0	0	0	0	6	3	1	0	0	9	9	0	7	2	0	0	0	0	0	0	0	0	0	0	6	3	1	0	0	11	9	0	7	2	0	0	0	0	0	0
Q15113	PCOLCE	Procollagen C-endopeptidase enhancer 1	X		0	0	0	0	2	0	1	1	4	0	4	0	0	0	0	0	1	0	0	4	0	0	0	0	3	0	1	1	4	0	4	0	0	0	0	0	1	0	0	4	0	0	0	0	0.069
P48539	PCP4	Purkinje cell protein 4			0	0	0	0	0	0	0	0	0	1	2	5	0	0	5	5	0	2	4	0	0	0	0	0	0	0	0	0	0	1	2	6	0	0	5	5	0	2	4	0	0	0	0	0	0
A6NKN8	PCP4L1	Purkinje cell protein 4-like protein 1			0	0	0	0	0	0	0	0	0	0	0	0	0	0	1	0	0	0	0	0	0	0	0	0	0	0	0	0	0	0	0	0	0	0	1	0	0	0	0	0	0	0	0	0	0
Q9UHG2	PCSK1N	ProSAAS	X		0	1	1	1	1	1	1	3	2	3	2	3	0	0	4	4	1	3	3	0	0	1	4	2	3	1	2	4	3	3	3	4	0	0	5	6	1	3	4	0	0	0.081	0.081	0.081	0.081
P16519	PCSK2	Neuroendocrine convertase 2			0	0	0	0	0	1	0	0	0	0	0	0	0	0	1	0	0	0	1	0	0	0	0	0	0	1	0	0	0	0	0	0	0	0	1	0	0	0	1	0	0	0	0	0	0
Q13442	PDAP1	28 kDa heat- and acid-stable phosphoprotein			0	0	0	0	0	0	0	0	0	0	0	0	0	0	0	1	0	0	0	0	0	0	0	0	0	0	0	0	0	0	0	0	0	0	0	1	0	0	0	0	0	0	0	0	0
Q16342	PDCD2	Programmed cell death protein 2			0	0	0	0	0	0	0	0	1	0	0	0	0	0	0	0	0	0	0	0	0	0	0	0	0	0	0	0	1	0	0	0	0	0	0	0	0	0	0	0	0	0	0	0	0
O14737	PDCD5	Programmed cell death protein 5			0	0	0	0	0	0	0	0	0	0	0	0	0	0	3	3	0	3	1	0	0	0	0	0	0	0	0	0	0	0	0	0	0	0	3	5	0	3	1	0	0	0	0	0	0
O75340	PDCD6	Programmed cell death protein 6			0	0	0	0	0	0	0	0	0	0	0	0	0	0	0	1	0	0	0	0	0	0	0	0	0	0	0	0	0	0	0	0	0	0	0	1	0	0	0	0	0	0	0	0	0
O43924	PDE6D	Retinal rod rhodopsin-sensitive cGMP 3',5'-cyclic phosphodiesterase subunit delta			0	0	0	0	0	0	0	0	0	0	0	0	0	0	0	1	0	0	0	0	0	0	0	0	0	0	0	0	0	0	0	0	0	0	0	1	0	0	0	0	0	0	0	0	0
P04085	PDGFA	Platelet-derived growth factor subunit A			0	0	0	0	0	0	0	0	0	0	0	0	0	0	1	0	0	0	0	0	0	0	0	0	0	0	0	0	0	0	0	0	0	0	1	0	0	0	0	0	0	0	0	0	0
P01127	PDGFB	Platelet-derived growth factor subunit B			1	0	0	0	0	0	0	0	0	1	0	0	0	0	1	0	0	0	1	0	1	0	0	0	0	0	0	0	0	1	0	0	0	0	1	0	0	0	1	0	0.05	0	0	0	0
P16234	PDGFRA	Platelet-derived growth factor receptor alpha			0	0	0	0	0	0	0	0	0	0	0	0	0	0	0	0	0	0	1	0	0	0	0	0	0	0	0	0	0	0	0	0	0	0	0	0	0	0	1	0	0	0	0	0	0
P09619	PDGFRB	Platelet-derived growth factor receptor beta			1	0	0	0	0	0	0	0	0	0	1	1	0	0	1	1	0	0	0	0	1	0	0	0	0	0	0	0	0	0	1	1	0	0	1	1	0	0	0	0	0.01	0	0	0	0
H7BZJ3	PDIA3	Protein disulfide-isomerase A3 (Fragment)			0	0	0	0	0	0	0	0	0	0	0	0	0	0	0	1	0	0	0	1	0	0	0	0	0	0	0	0	0	0	0	0	0	0	0	1	0	0	0	1	0	0	0	0	0
P30101	PDIA3	Protein disulfide-isomerase A3			0	0	0	0	0	0	0	0	0	0	0	0	0	0	0	0	0	0	2	0	0	0	0	0	0	0	0	0	0	0	0	0	0	0	0	0	0	0	2	0	0	0	0	0	0
Q15084	PDIA6	Protein disulfide-isomerase A6			0	0	0	0	0	0	0	0	0	0	0	0	0	0	1	0	0	0	0	0	0	0	0	0	0	0	0	0	0	0	0	0	0	0	1	0	0	0	0	0	0	0	0	0	0
O00151	PDLIM1	PDZ and LIM domain protein 1			0	0	0	0	0	0	0	0	0	0	0	0	0	0	2	1	0	0	0	0	0	0	0	0	0	0	0	0	0	0	0	0	0	0	3	1	0	0	0	0	0	0	0	0	0
Q53GG5	PDLIM3	PDZ and LIM domain protein 3			0	0	0	0	0	0	0	0	0	0	0	0	0	0	0	0	0	1	0	0	0	0	0	0	0	0	0	0	0	0	0	0	0	0	0	0	0	1	0	0	0	0	0	0	0
Q96HC4	PDLIM5	PDZ and LIM domain protein 5			0	0	0	0	0	0	0	0	0	0	0	0	0	0	2	2	0	0	0	0	0	0	0	0	0	0	0	0	0	0	0	0	0	0	2	2	0	0	0	0	0	0	0	0	0
O00764	PDXK	Pyridoxal kinase			0	0	0	0	0	0	0	0	0	0	0	0	0	0	0	0	0	2	0	0	0	0	0	0	0	0	0	0	0	0	0	0	0	0	0	0	0	2	0	0	0	0	0	0	0
Q96GD0	PDXP	Pyridoxal phosphate phosphatase			0	0	0	0	0	0	0	0	0	0	0	0	0	0	1	0	0	0	0	0	0	0	0	0	0	0	0	0	0	0	0	0	0	0	1	0	0	0	0	0	0	0	0	0	0
Q15121	PEA15	Astrocytic phosphoprotein PEA-15			0	0	0	0	0	0	0	0	0	2	0	4	0	0	5	6	0	4	2	0	0	0	0	0	0	0	0	0	0	2	0	4	0	0	6	8	0	9	2	0	0	0	0	0	0
P30086	PEBP1	Phosphatidylethanolamine-binding protein 1			1	2	2	5	4	3	1	4	5	8	6	8	3	4	9	8	4	7	4	8	1	2	2	7	5	5	2	4	5	16	10	16	4	6	18	32	8	26	6	21	0.075	0.144	0.155	0.503	0.433
Q96S96	PEBP4	Phosphatidylethanolamine-binding protein 4			4	4	6	4	3	3	4	7	7	5	7	1	7	4	7	8	3	1	2	5	4	5	7	8	4	4	4	8	10	5	9	2	10	6	7	8	4	1	2	6	0.198	0.247	0.308	0.291	0.211
P01210	PENK	Proenkephalin-A			2	1	0	0	2	1	0	2	2	1	2	1	2	1	1	1	0	1	1	0	2	2	0	0	2	1	0	3	2	1	2	1	2	1	1	1	0	1	1	0	0.094	0.06	0	0	0.094
P12955	PEPD	Xaa-Pro dipeptidase			0	0	0	0	0	0	0	0	0	2	0	0	0	0	2	2	0	0	0	0	0	0	0	0	0	0	0	0	0	3	0	0	0	0	2	2	0	0	0	0	0	0	0	0	0
Q9NQP4	PFDN4	Prefoldin subunit 4			0	0	0	0	0	0	0	0	0	0	0	0	0	0	0	0	0	0	1	0	0	0	0	0	0	0	0	0	0	0	0	0	0	0	0	0	0	0	1	0	0	0	0	0	0
Q99471	PFDN5	Prefoldin subunit 5			0	0	0	0	0	0	0	0	0	0	0	0	0	0	0	1	0	0	0	0	0	0	0	0	0	0	0	0	0	0	0	0	0	0	0	1	0	0	0	0	0	0	0	0	0
P07737	PFN1	Profilin-1			0	0	1	1	2	2	0	2	1	5	6	6	3	1	7	8	0	6	4	5	0	0	1	1	2	2	0	2	1	10	6	9	4	2	11	12	0	16	4	7	0	0	0.114	0.114	0.214
P35080	PFN2	Profilin-2			0	0	0	0	0	0	0	0	0	1	0	3	0	0	2	5	0	1	0	1	0	0	0	0	0	0	0	0	0	1	0	4	0	0	2	5	0	2	0	2	0	0	0	0	0
C9J0J7	PFN2	Profilin			0	0	0	0	0	0	0	0	0	0	0	1	0	0	0	2	0	2	0	0	0	0	0	0	0	0	0	0	0	0	0	1	0	0	0	2	0	3	0	0	0	0	0	0	0
P18669	PGAM1	Phosphoglycerate mutase 1			1	0	1	1	0	0	0	0	0	6	3	5	1	0	11	2	0	8	4	3	1	0	1	1	0	0	0	0	0	6	3	6	1	0	17	3	0	23	6	3	0.043	0	0.055	0.055	0
P15259	PGAM2	Phosphoglycerate mutase 2			0	0	0	0	0	0	0	0	0	0	0	0	0	0	0	0	0	2	0	0	0	0	0	0	0	0	0	0	0	0	0	0	0	0	0	0	0	2	0	0	0	0	0	0	0
P52209	PGD	6-phosphogluconate dehydrogenase, decarboxylating			0	0	0	0	0	0	0	0	0	0	0	0	0	0	0	0	0	2	0	0	0	0	0	0	0	0	0	0	0	0	0	0	0	0	0	0	0	2	0	0	0	0	0	0	0
P00558	PGK1	Phosphoglycerate kinase 1			0	0	0	0	0	0	0	0	0	3	4	10	0	0	17	20	0	15	5	0	0	0	0	0	0	0	0	0	0	3	4	12	0	0	19	23	0	22	5	0	0	0	0	0	0
O95336	PGLS	6-phosphogluconolactonase			0	0	0	0	0	0	0	0	0	2	0	0	0	0	5	5	0	7	1	3	0	0	0	0	0	0	0	0	0	2	0	0	0	0	6	7	0	11	1	3	0	0	0	0	0
Q96PD5	PGLYRP2	N-acetylmuramoyl-L-alanine amidase			0	4	4	4	0	0	3	0	0	0	1	0	1	0	5	1	2	3	0	0	0	5	4	4	0	0	3	0	0	0	1	0	1	0	5	1	2	3	0	0	0	0.174	0.125	0.174	0
P36871	PGM1	Phosphoglucomutase-1			0	0	0	0	0	0	0	0	0	4	1	5	0	0	5	13	0	10	4	0	0	0	0	0	0	0	0	0	0	5	1	5	0	0	5	14	0	11	4	0	0	0	0	0	0
Q96G03	PGM2	Phosphoglucomutase-2			0	0	0	0	0	0	0	0	0	0	0	2	0	0	2	1	0	0	0	0	0	0	0	0	0	0	0	0	0	0	0	2	0	0	2	1	0	0	0	0	0	0	0	0	0
O95394	PGM3	Phosphoacetylglucosamine mutase			0	0	0	0	0	0	0	0	0	0	0	0	0	0	0	2	0	3	0	0	0	0	0	0	0	0	0	0	0	0	0	0	0	0	0	2	0	3	0	0	0	0	0	0	0
Q9NXJ5	PGPEP1	Pyroglutamyl-peptidase 1			0	0	0	0	0	0	0	0	0	0	0	0	0	0	0	1	0	1	0	0	0	0	0	0	0	0	0	0	0	0	0	0	0	0	0	1	0	1	0	0	0	0	0	0	0
P35232	PHB	Prohibitin			0	0	0	0	0	0	0	0	0	0	0	0	0	0	0	0	0	0	3	0	0	0	0	0	0	0	0	0	0	0	0	0	0	0	0	0	0	0	3	0	0	0	0	0	0
Q99623	PHB2	Prohibitin-2			0	0	0	0	0	0	0	0	0	0	0	0	0	0	0	0	0	0	1	0	0	0	0	0	0	0	0	0	0	0	0	0	0	0	0	0	0	0	1	0	0	0	0	0	0
Q92576	PHF3	PHD finger protein 3			0	0	0	0	0	0	0	0	0	0	0	0	0	1	0	0	0	0	0	0	0	0	0	0	0	0	0	0	0	0	0	0	0	1	0	0	0	0	0	0	0	0	0	0	0
O43175	PHGDH	D-3-phosphoglycerate dehydrogenase			0	0	0	0	0	0	0	0	0	0	0	0	0	0	0	0	0	3	0	0	0	0	0	0	0	0	0	0	0	0	0	0	0	0	0	0	0	3	0	0	0	0	0	0	0
Q9NRX4	PHPT1	14 kDa phosphohistidine phosphatase			0	0	0	0	0	0	0	0	0	2	0	2	0	0	4	0	0	3	2	0	0	0	0	0	0	0	0	0	0	2	0	2	0	0	4	0	0	5	2	0	0	0	0	0	0
Q5SRE7	PHYHD1	Phytanoyl-CoA dioxygenase domain-containing protein 1			0	0	0	0	0	0	0	0	0	0	0	2	0	0	0	0	0	4	0	0	0	0	0	0	0	0	0	0	0	0	0	2	0	0	0	0	0	4	0	0	0	0	0	0	0
Q6UXB8	PI16	Peptidase inhibitor 16			0	2	2	1	1	1	1	3	0	1	2	0	0	2	2	2	3	3	0	3	0	2	3	1	1	1	1	3	0	1	2	0	0	2	2	2	4	4	0	3	0	0.043	0.043	0.022	0.022
P01833	PIGR	Polymeric immunoglobulin receptor	X		0	0	0	0	0	0	0	0	0	0	0	0	0	0	0	0	1	0	0	0	0	0	0	0	0	0	0	0	0	0	0	0	0	0	0	0	1	0	0	0	0	0	0	0	0
Q96FE7	PIK3IP1	Phosphoinositide-3-kinase-interacting protein 1			0	0	0	0	0	0	0	1	1	1	0	0	0	1	1	0	0	1	1	0	0	0	0	0	0	0	0	1	1	1	0	0	0	1	1	0	0	1	1	0	0	0	0	0	0
Q9UKJ1	PILRA	Paired immunoglobulin-like type 2 receptor alpha			0	0	0	0	0	0	0	0	0	0	0	0	0	0	0	0	0	0	0	1	0	0	0	0	0	0	0	0	0	0	0	0	0	0	0	0	0	0	0	1	0	0	0	0	0
O00625	PIR	Pirin			0	0	0	0	0	0	0	0	0	0	0	2	0	0	1	2	0	1	0	1	0	0	0	0	0	0	0	0	0	0	0	2	0	0	1	2	0	1	0	1	0	0	0	0	0
Q9GZP4	PITHD1	PITH domain-containing protein 1			0	0	1	1	0	1	0	0	0	1	3	4	0	0	5	4	0	1	2	3	0	0	1	1	0	1	0	0	0	1	3	4	0	0	5	4	0	1	2	3	0	0	0.043	0.043	0
Q00169	PITPNA	Phosphatidylinositol transfer protein alpha isoform			0	0	0	0	0	0	0	0	0	3	1	0	0	0	4	1	0	8	0	0	0	0	0	0	0	0	0	0	0	3	1	0	0	0	4	1	0	8	0	0	0	0	0	0	0
P14618	PKM	Pyruvate kinase PKM	X		0	0	0	0	1	0	0	0	2	7	0	4	0	0	13	6	0	16	1	0	0	0	0	0	1	0	0	0	2	7	0	4	0	0	14	6	0	17	1	0	0	0	0	0	0.034
A0A024R5Z9	PKM2	Pyruvate kinase	X		0	0	0	0	0	0	0	0	0	0	0	0	0	0	0	0	1	0	0	0	0	0	0	0	0	0	0	0	0	0	0	0	0	0	0	0	1	0	0	0	0	0	0	0	0
Q03405	PLAUR	Urokinase plasminogen activator surface receptor			0	0	0	1	0	0	0	0	0	0	0	0	0	0	1	1	0	0	0	0	0	0	0	1	0	0	0	0	0	0	0	0	0	0	1	1	0	0	0	0	0	0	0	0.039	0
P51178	PLCD1	1-phosphatidylinositol 4,5-bisphosphate phosphodiesterase delta-1			0	0	0	0	0	0	0	0	0	0	0	0	0	0	0	2	0	1	0	0	0	0	0	0	0	0	0	0	0	0	0	0	0	0	0	2	0	1	0	0	0	0	0	0	0
P16885	PLCG2				0	0	0	0	0	0	0	0	0	0	0	0	1	0	0	0	0	0	0	0	0	0	0	0	0	0	0	0	0	0	0	0	1	0	0	0	0	0	0	0	0	0	0	0	0
Q8IV08	PLD3	Phospholipase D3			0	0	0	1	0	0	0	0	0	0	0	0	0	0	2	0	0	0	0	0	0	0	0	1	0	0	0	0	0	0	0	0	0	0	2	0	0	0	0	0	0	0	0	0.018	0
Q15149	PLEC	Plectin			0	0	0	0	0	0	0	0	0	2	0	6	0	0	1	0	0	36	0	0	0	0	0	0	0	0	0	0	0	2	0	6	0	0	1	0	0	38	0	0	0	0	0	0	0
Q9UF11	PLEKHB1	Pleckstrin homology domain-containing family B member 1			0	0	0	0	0	0	0	0	0	0	0	0	0	0	0	0	0	0	0	1	0	0	0	0	0	0	0	0	0	0	0	0	0	0	0	0	0	0	0	1	0	0	0	0	0
Q9H7P9	PLEKHG2	Pleckstrin homology domain-containing family G member 2			0	0	0	0	0	0	0	0	0	0	0	0	0	0	0	0	0	1	0	1	0	0	0	0	0	0	0	0	0	0	0	0	0	0	0	0	0	2	0	1	0	0	0	0	0
P00747	PLG	Plasminogen	X		1	1	1	1	2	1	2	2	1	1	0	0	0	0	2	1	2	0	1	0	1	1	1	1	3	1	2	2	1	2	0	0	0	0	2	1	3	0	1	0	0.014	0.012	0.012	0.012	0.012
O60664	PLIN3	Perilipin-3			0	0	0	0	0	0	0	0	0	0	0	0	0	0	0	3	0	2	0	0	0	0	0	0	0	0	0	0	0	0	0	0	0	0	0	3	0	2	0	0	0	0	0	0	0
Q14651	PLS1	Plastin-1			0	0	0	0	0	0	0	0	0	0	0	0	0	0	1	0	0	0	0	0	0	0	0	0	0	0	0	0	0	0	0	0	0	0	1	0	0	0	0	0	0	0	0	0	0
P13797	PLS3	Plastin-3			0	0	0	0	0	0	0	0	0	1	1	1	0	0	1	1	0	1	0	0	0	0	0	0	0	0	0	0	0	1	1	1	0	0	1	1	0	1	0	0	0	0	0	0	0
P55058	PLTP	Phospholipid transfer protein			0	0	0	0	0	0	0	2	2	5	0	0	0	0	8	1	0	8	0	0	0	0	0	0	0	0	0	2	2	6	0	0	0	0	10	1	0	9	0	0	0	0	0	0	0
Q6UX71	PLXDC2	Plexin domain-containing protein 2			0	0	0	0	0	1	0	0	0	1	1	1	0	1	4	4	0	3	0	2	0	0	0	0	0	1	0	0	0	1	1	1	0	1	4	5	0	3	0	2	0	0	0	0	0
O15031	PLXNB2	Plexin-B2			0	0	0	0	0	0	0	0	0	0	0	0	0	0	2	0	0	0	0	0	0	0	0	0	0	0	0	0	0	0	0	0	0	0	2	0	0	0	0	0	0	0	0	0	0
P54278	PMS2	Mismatch repair endonuclease PMS2			0	0	0	1	0	0	0	0	0	0	0	0	0	0	0	0	0	0	0	0	0	0	0	1	0	0	0	0	0	0	0	0	0	0	0	0	0	0	0	0	0	0	0	0.02	0
Q9H307	PNN	Pinin			1	0	0	0	0	0	0	0	0	0	0	0	0	0	0	0	0	0	0	0	1	0	0	0	0	0	0	0	0	0	0	0	0	0	0	0	0	0	0	0	0.011	0	0	0	0
P00491	PNP	Purine nucleoside phosphorylase			0	0	0	0	0	0	0	0	0	0	2	4	0	0	2	0	0	5	0	0	0	0	0	0	0	0	0	0	0	0	2	4	0	0	2	0	0	6	0	0	0	0	0	0	0
Q9NVS9	PNPO	Pyridoxine-5'-phosphate oxidase			0	0	0	0	0	0	0	0	0	2	1	1	0	0	4	5	0	7	2	0	0	0	0	0	0	0	0	0	0	3	1	2	0	0	4	5	0	7	2	0	0	0	0	0	0
Q9NZ53	PODXL2	Podocalyxin-like protein 2			0	0	0	0	0	0	0	0	0	0	0	0	0	0	0	0	0	1	0	1	0	0	0	0	0	0	0	0	0	0	0	0	0	0	0	0	0	2	0	1	0	0	0	0	0
A0A0K2FP50	POLG	Mitochondrial DNA polymerase gamma catalytic subunit (Fragment)			0	0	0	0	0	0	0	0	0	0	0	0	0	0	0	0	1	0	0	0	0	0	0	0	0	0	0	0	0	0	0	0	0	0	0	0	1	0	0	0	0	0	0	0	0
Q8WZA1	POMGNT1	Protein O-linked-mannose beta-1,2-N-acetylglucosaminyltransferase 1			0	0	0	0	2	0	0	0	3	0	5	1	0	0	3	0	0	0	0	0	0	0	0	0	2	0	0	0	3	0	6	1	0	0	3	0	0	0	0	0	0	0	0	0	0.045
P27169	PON1	Serum paraoxonase/arylesterase 1	X		0	6	3	2	2	2	0	3	2	1	0	0	0	0	0	0	1	1	0	0	0	7	3	2	2	2	0	3	2	1	0	0	0	0	0	0	1	1	0	0	0	0.296	0.144	0.076	0.135
Q15181	PPA1	Inorganic pyrophosphatase			0	0	0	0	0	0	0	0	0	0	0	0	0	0	6	8	0	5	1	1	0	0	0	0	0	0	0	0	0	0	0	0	0	0	6	8	0	7	1	1	0	0	0	0	0
P02775	PPBP	Platelet basic protein			0	0	0	0	0	0	0	0	0	0	0	1	0	0	1	1	0	0	1	0	0	0	0	0	0	0	0	0	0	0	0	1	0	0	1	1	0	0	1	0	0	0	0	0	0
P62937	PPIA	Peptidyl-prolyl cis-trans isomerase A			1	0	1	1	0	1	1	0	1	3	5	6	1	0	9	7	0	3	6	2	1	0	1	1	0	1	2	0	1	6	11	9	1	0	19	28	0	11	15	2	0.067	0	0.055	0.055	0
P0DN37	PPIAL4G	Peptidyl-prolyl cis-trans isomerase A-like 4G			0	0	0	0	0	0	0	0	0	1	1	1	0	0	0	1	0	2	1	0	0	0	0	0	0	0	0	0	0	1	1	3	0	0	0	3	0	9	1	0	0	0	0	0	0
P23284	PPIB	Peptidyl-prolyl cis-trans isomerase B			0	0	0	2	1	2	0	0	2	0	0	0	0	0	0	1	2	0	0	0	0	0	0	2	1	2	0	0	2	0	0	0	0	0	0	1	2	0	0	0	0	0	0	0.088	0.051
P45877	PPIC	Peptidyl-prolyl cis-trans isomerase C			0	0	0	0	0	0	0	0	0	0	0	0	1	0	4	1	0	0	0	0	0	0	0	0	0	0	0	0	0	0	0	0	2	0	4	1	0	0	0	0	0	0	0	0	0
Q9H2H8	PPIL3	Peptidyl-prolyl cis-trans isomerase-like 3			0	0	0	0	0	0	0	0	0	0	0	1	0	0	0	1	0	2	0	0	0	0	0	0	0	0	0	0	0	0	0	1	0	0	0	1	0	2	0	0	0	0	0	0	0
P49593	PPM1F	Protein phosphatase 1F			0	0	0	0	0	0	0	0	0	0	0	0	0	0	0	0	0	3	0	0	0	0	0	0	0	0	0	0	0	0	0	0	0	0	0	0	0	3	0	0	0	0	0	0	0
B5BU91	PPM1J	HCG1997303, isoform CRA_a			0	0	0	0	0	1	0	0	0	0	0	0	0	0	0	0	0	0	0	0	0	0	0	0	0	1	0	0	0	0	0	0	0	0	0	0	0	0	0	0	0	0	0	0	0
Q9UD71	PPP1R1B	Protein phosphatase 1 regulatory subunit 1B			0	0	0	0	0	0	0	0	0	4	1	2	0	0	1	3	0	2	0	0	0	0	0	0	0	0	0	0	0	4	3	2	0	0	1	5	0	2	0	0	0	0	0	0	0
Q15435	PPP1R7	Protein phosphatase 1 regulatory subunit 7			0	0	0	0	0	0	0	0	0	0	0	0	0	0	6	7	0	3	0	0	0	0	0	0	0	0	0	0	0	0	0	0	0	0	6	7	0	3	0	0	0	0	0	0	0
P67775	PPP2CA	Serine/threonine-protein phosphatase 2A catalytic subunit alpha isoform			0	0	0	0	0	0	0	0	0	2	0	1	0	0	2	0	0	1	0	0	0	0	0	0	0	0	0	0	0	2	0	1	0	0	2	0	0	1	0	0	0	0	0	0	0
Q08209	PPP3CA	Serine/threonine-protein phosphatase 2B catalytic subunit alpha isoform			0	0	0	0	0	0	0	0	0	0	0	0	0	0	1	0	0	0	0	0	0	0	0	0	0	0	0	0	0	0	0	0	0	0	1	0	0	0	0	0	0	0	0	0	0
P53041	PPP5C	Serine/threonine-protein phosphatase 5			0	0	0	0	0	0	0	0	0	0	0	0	0	0	0	2	0	1	0	1	0	0	0	0	0	0	0	0	0	0	0	0	0	0	0	2	0	1	0	1	0	0	0	0	0
Q96NZ9	PRAP1	Proline-rich acidic protein 1			0	0	0	0	0	0	0	0	0	0	0	0	0	0	1	0	0	0	0	0	0	0	0	0	0	0	0	0	0	0	0	0	0	0	1	0	0	0	0	0	0	0	0	0	0
P04280	PRB1	Basic salivary proline-rich protein 1			0	0	0	0	1	0	0	0	2	0	0	0	0	0	0	0	0	0	0	0	0	0	0	0	2	0	0	0	2	0	0	0	0	0	0	0	0	0	0	0	0	0	0	0	0.143
G5E9X6	PRB1	Basic salivary proline-rich protein 1			0	0	0	0	0	0	0	0	0	0	0	0	0	1	0	0	0	0	0	0	0	0	0	0	0	0	0	0	0	0	0	0	0	1	0	0	0	0	0	0	0	0	0	0	0.143
P02812	PRB2	Basic salivary proline-rich protein 2			0	0	0	0	0	0	0	0	0	0	0	0	0	3	0	0	0	0	0	0	0	0	0	0	0	0	0	0	0	0	0	0	0	5	0	0	0	0	0	0	0	0	0	0	0
Q06830	PRDX1	Peroxiredoxin-1			0	0	0	0	0	0	0	0	0	4	4	5	0	0	8	10	0	6	5	2	0	0	0	0	0	0	0	0	0	8	5	5	0	0	10	14	0	10	7	3	0	0	0	0	0
P32119	PRDX2	Peroxiredoxin-2			0	0	0	0	0	0	0	0	0	6	1	5	0	0	6	7	0	6	5	6	0	0	0	0	0	0	0	0	0	7	1	5	0	0	7	10	0	8	6	9	0	0	0	0	0
P30048	PRDX3	Thioredoxin-dependent peroxide reductase, mitochondrial			0	0	0	0	0	0	0	0	0	0	0	0	0	0	2	1	0	0	2	0	0	0	0	0	0	0	0	0	0	0	0	0	0	0	2	1	0	0	2	0	0	0	0	0	0
Q13162	PRDX4	Peroxiredoxin-4			0	0	0	0	0	0	0	0	0	1	1	1	0	0	1	1	0	1	1	1	0	0	0	0	0	0	0	0	0	1	2	1	0	0	2	2	0	3	1	1	0	0	0	0	0
P30044	PRDX5	Peroxiredoxin-5, mitochondrial			0	0	0	0	0	0	0	0	0	5	2	4	0	0	7	6	0	5	3	1	0	0	0	0	0	0	0	0	0	7	2	6	0	0	10	11	0	7	3	1	0	0	0	0	0
P30041	PRDX6	Peroxiredoxin-6			0	0	0	0	0	0	0	0	0	4	0	3	0	0	9	10	0	12	4	6	0	0	0	0	0	0	0	0	0	5	0	5	0	0	9	16	0	19	4	8	0	0	0	0	0
P51888	PRELP	Prolargin			0	0	0	0	0	0	0	0	0	0	0	0	0	0	0	1	0	0	0	0	0	0	0	0	0	0	0	0	0	0	0	0	0	0	0	1	0	0	0	0	0	0	0	0	0
P48147	PREP	Prolyl endopeptidase			0	0	0	0	0	0	0	0	0	0	0	0	0	0	0	5	0	3	0	0	0	0	0	0	0	0	0	0	0	0	0	0	0	0	0	5	0	3	0	0	0	0	0	0	0
Q70Z35	PREX2	Phosphatidylinositol 3,4,5-trisphosphate-dependent Rac exchanger 2 protein			0	0	0	1	0	0	0	0	0	0	0	0	0	0	0	0	0	0	0	0	0	0	0	1	0	0	0	0	0	0	0	0	0	0	0	0	0	0	0	0	0	0	0	0.007	0
P10644	PRKAR1A	cAMP-dependent protein kinase type I-alpha regulatory subunit			0	0	0	0	0	0	0	0	0	0	0	0	0	0	0	0	0	1	0	0	0	0	0	0	0	0	0	0	0	0	0	0	0	0	0	0	0	1	0	0	0	0	0	0	0
P14314	PRKCSH	Glucosidase 2 subunit beta			2	0	0	0	2	0	0	0	2	2	4	2	0	2	9	3	0	0	3	4	2	0	0	0	2	0	0	0	2	2	5	2	0	2	9	3	0	0	3	4	0.034	0	0	0	0.055
O94806	PRKD3	Serine/threonine-protein kinase D3			0	0	0	0	0	0	1	0	0	0	0	0	0	0	0	0	0	0	0	0	0	0	0	0	0	0	1	0	0	0	0	0	0	0	0	0	0	0	0	0	0	0	0	0	0
P78527	PRKDC	DNA-dependent protein kinase catalytic subunit			0	0	0	0	0	0	0	0	0	0	0	0	0	0	0	0	0	0	1	0	0	0	0	0	0	0	0	0	0	0	0	0	0	0	0	0	0	0	1	0	0	0	0	0	0
P04156	PRNP	Major prion protein			0	0	0	0	1	0	0	0	0	0	1	1	0	0	0	0	0	0	0	0	0	0	0	0	1	0	0	0	0	0	1	2	0	0	0	0	0	0	0	0	0	0	0	0	0.04
Q9UNN8	PROCR	Endothelial protein C receptor			0	0	3	2	0	0	0	0	0	2	0	0	1	0	2	2	0	1	0	3	0	0	3	2	0	0	0	0	0	3	0	0	1	0	2	2	0	1	0	3	0	0	0.151	0.109	0
P07225	PROS1	Vitamin K-dependent protein S	X		1	0	0	0	2	0	0	0	0	0	1	1	2	0	0	0	1	0	0	0	1	0	0	0	2	0	0	0	0	0	1	1	2	0	0	0	1	0	0	0	0.012	0	0	0	0.034
O94903	PROSC	Pyridoxal phosphate homeostasis protein			0	0	0	0	0	0	0	0	0	1	0	0	0	0	0	2	0	2	0	0	0	0	0	0	0	0	0	0	0	1	0	0	0	0	0	2	0	2	0	0	0	0	0	0	0
O43395	PRPF3	U4/U6 small nuclear ribonucleoprotein Prp3			0	0	0	0	0	0	0	0	0	0	0	0	0	0	0	1	0	0	0	0	0	0	0	0	0	0	0	0	0	0	0	0	0	0	0	2	0	0	0	0	0	0	0	0	0
P41219	PRPH	Peripherin			0	0	0	0	0	0	0	0	0	1	1	2	0	0	2	0	0	2	2	1	0	0	0	0	0	0	0	0	0	1	1	2	0	0	2	0	0	3	2	1	0	0	0	0	0
Q7Z6L0	PRRT2	Proline-rich transmembrane protein 2			0	0	0	0	0	0	0	0	0	0	0	0	0	0	1	1	0	0	1	0	0	0	0	0	0	0	0	0	0	0	0	0	0	0	1	1	0	0	1	0	0	0	0	0	0
Q5FWE3	PRRT3	Proline-rich transmembrane protein 3			0	0	0	0	0	0	0	1	2	1	0	0	0	0	1	1	0	1	0	0	0	0	0	0	0	0	0	1	2	1	0	0	0	0	1	1	0	1	0	0	0	0	0	0	0
P07477	PRSS1	Trypsin-1			0	0	1	0	0	0	0	0	0	0	0	0	0	0	0	0	0	0	1	0	0	0	1	0	0	0	0	0	0	0	0	0	0	0	0	0	0	0	1	0	0	0	0.04	0	0
P07478	PRSS2	Trypsin-2			0	0	0	0	0	0	0	0	0	2	0	0	0	0	0	1	0	1	0	0	0	0	0	0	0	0	0	0	0	2	0	0	0	0	0	1	0	1	0	0	0	0	0	0	0
P35030	PRSS3	Trypsin-3			0	0	0	0	1	1	0	0	0	0	0	0	0	0	0	0	1	0	0	0	0	0	0	0	1	1	0	0	0	0	0	0	0	0	0	0	1	0	0	0	0	0	0	0	0.043
Q9Y617	PSAT1	Phosphoserine aminotransferase			0	0	0	0	0	0	0	0	0	5	6	13	0	0	12	14	0	10	7	5	0	0	0	0	0	0	0	0	0	5	6	14	0	0	12	14	0	10	7	5	0	0	0	0	0
P11801	PSKH1	Serine/threonine-protein kinase H1			0	0	0	0	0	0	0	0	0	0	0	0	1	0	0	0	0	0	0	0	0	0	0	0	0	0	0	0	0	0	0	0	1	0	0	0	0	0	0	0	0	0	0	0	0
P28074	PSMB5	Proteasome subunit beta type-5			0	0	0	0	0	0	0	0	0	0	0	0	0	0	0	1	0	0	0	0	0	0	0	0	0	0	0	0	0	0	0	0	0	0	0	1	0	0	0	0	0	0	0	0	0
O75832	PSMD10	26S proteasome non-ATPase regulatory subunit 10			0	0	0	0	0	0	0	0	0	0	0	0	0	0	1	0	0	1	0	0	0	0	0	0	0	0	0	0	0	0	0	0	0	0	1	0	0	1	0	0	0	0	0	0	0
Q06323	PSME1	Proteasome activator complex subunit 1			0	0	0	0	0	0	0	0	0	0	0	0	0	0	2	0	0	6	0	0	0	0	0	0	0	0	0	0	0	0	0	0	0	0	2	0	0	7	0	0	0	0	0	0	0
P26599	PTBP1	Polypyrimidine tract-binding protein 1			0	0	0	0	0	0	0	0	0	0	0	0	0	0	0	1	0	2	1	0	0	0	0	0	0	0	0	0	0	0	0	0	0	0	0	1	0	2	1	0	0	0	0	0	0
P41222	PTGDS	Prostaglandin-H2 D-isomerase	X		7	8	6	6	7	7	9	7	7	6	9	9	8	9	8	11	9	6	7	8	58	131	190	284	137	112	62	158	209	46	193	87	38	30	124	134	63	60	80	139	0.321	0.5	0.5	0.5	0.537
Q15185	PTGES3	Prostaglandin E synthase 3	X		0	0	0	0	0	0	0	0	0	0	0	0	0	0	1	1	0	0	0	0	0	0	0	0	0	0	0	0	0	0	0	0	0	0	1	1	0	0	0	0	0	0	0	0	0
Q14914	PTGR1	Prostaglandin reductase 1	X		0	0	0	0	0	0	0	0	0	0	0	2	0	0	3	4	0	1	0	0	0	0	0	0	0	0	0	0	0	0	0	2	0	0	3	6	0	1	0	0	0	0	0	0	0
Q8N8N7	PTGR2	Prostaglandin reductase 2	X		0	0	0	0	0	0	0	0	0	0	0	0	0	0	1	10	0	3	0	0	0	0	0	0	0	0	0	0	0	0	0	0	0	0	1	11	0	3	0	0	0	0	0	0	0
Q13308	PTK7	Inactive tyrosine-protein kinase 7			0	0	0	0	0	0	0	0	0	0	0	2	0	0	1	0	0	0	0	0	0	0	0	0	0	0	0	0	0	0	0	2	0	0	1	0	0	0	0	0	0	0	0	0	0
P20962	PTMS	Parathymosin			0	0	0	0	0	0	0	0	0	0	0	1	0	0	1	0	0	1	1	0	0	0	0	0	0	0	0	0	0	0	0	1	0	0	1	0	0	1	1	0	0	0	0	0	0
Q15257	PTPA	Serine/threonine-protein phosphatase 2A activator			0	0	0	0	0	0	0	0	0	2	0	0	0	0	0	3	0	4	0	3	0	0	0	0	0	0	0	0	0	2	0	0	0	0	0	3	0	6	0	3	0	0	0	0	0
Q06124	PTPN11	Tyrosine-protein phosphatase non-receptor type 11			0	0	0	0	0	0	0	0	0	0	0	1	0	0	3	1	0	0	0	1	0	0	0	0	0	0	0	0	0	0	0	1	0	0	3	1	0	0	0	1	0	0	0	0	0
P23468	PTPRD	Receptor-type tyrosine-protein phosphatase delta			0	0	1	2	3	4	0	0	3	0	2	1	0	0	3	2	0	1	0	0	0	0	1	2	3	5	0	0	3	0	2	1	0	0	3	2	0	1	0	0	0	0	0.008	0.016	0.022
P10586	PTPRF	Receptor-type tyrosine-protein phosphatase F			0	0	0	1	1	0	0	0	0	0	2	0	0	0	0	0	2	0	0	0	0	0	0	1	1	0	0	0	0	0	2	0	0	0	0	0	2	0	0	0	0	0	0	0.008	0.008
P23470	PTPRG	Receptor-type tyrosine-protein phosphatase gamma			0	0	1	2	1	4	0	0	0	1	2	3	3	3	4	2	2	5	0	4	0	0	1	2	1	5	0	0	0	1	2	3	4	3	4	2	2	5	0	4	0	0	0.01	0.017	0.008
P28827	PTPRM	Receptor-type tyrosine-protein phosphatase mu			0	0	0	0	0	0	0	0	0	0	0	0	0	0	1	0	0	0	0	0	0	0	0	0	0	0	0	0	0	0	0	0	0	0	1	0	0	0	0	0	0	0	0	0	0
Q16849	PTPRN	Receptor-type tyrosine-protein phosphatase-like N			0	0	0	1	1	1	0	0	1	1	0	0	1	0	1	1	0	1	0	1	0	0	0	1	1	1	0	0	1	1	0	0	2	0	1	1	0	1	0	1	0	0	0	0.019	0.019
Q92932	PTPRN2	Receptor-type tyrosine-protein phosphatase N2			0	0	0	0	1	0	0	2	3	0	4	1	0	0	2	2	0	2	0	0	0	0	0	0	1	0	0	2	3	0	4	1	0	0	2	2	0	2	0	0	0	0	0	0	0.028
Q15256	PTPRR	Receptor-type tyrosine-protein phosphatase R			0	0	0	0	0	0	0	0	0	0	0	0	0	0	1	0	0	0	0	1	0	0	0	0	0	0	0	0	0	0	0	0	0	0	1	0	0	0	0	2	0	0	0	0	0
Q13332	PTPRS	Receptor-type tyrosine-protein phosphatase S			2	0	0	5	0	3	0	0	3	0	4	0	0	0	3	2	1	0	0	4	2	0	0	5	0	3	0	0	3	0	4	0	0	0	3	2	1	0	0	5	0.012	0	0	0.044	0
P23471	PTPRZ1	Receptor-type tyrosine-protein phosphatase zeta			2	0	2	2	4	1	2	5	6	2	5	3	0	0	6	7	1	6	2	6	2	0	2	2	4	1	2	5	6	2	5	3	0	0	7	7	1	7	2	6	0.01	0	0.014	0.015	0.026
Q08623	PUDP	Pseudouridine-5'-phosphatase			0	0	0	0	0	0	0	0	0	0	0	0	0	0	0	3	0	0	0	0	0	0	0	0	0	0	0	0	0	0	0	0	0	0	0	3	0	0	0	0	0	0	0	0	0
P20472	PVALB	Parvalbumin alpha			0	0	1	2	1	1	0	1	2	3	4	4	2	0	5	10	1	1	5	3	0	0	1	2	1	1	0	1	2	3	5	4	2	0	5	15	1	1	5	3	0	0	0.118	0.2	0.127
H0Y3U0	PVALB	Parvalbumin alpha (Fragment)			0	0	0	0	0	0	0	0	0	0	1	0	0	0	0	0	0	0	0	0	0	0	0	0	0	0	0	0	0	0	1	0	0	0	0	0	0	0	0	0	0	0	0.118	0.2	0.127
P15151	PVR	Poliovirus receptor			0	0	0	0	0	0	0	0	0	0	0	0	0	0	0	2	0	1	0	0	0	0	0	0	0	0	0	0	0	0	0	0	0	0	0	2	0	1	0	0	0	0	0	0	0
Q9ULZ3	PYCARD	Apoptosis-associated speck-like protein containing a CARD			0	0	0	0	0	0	0	0	0	0	0	1	0	0	1	3	0	3	0	1	0	0	0	0	0	0	0	0	0	0	0	1	0	0	1	3	0	4	0	1	0	0	0	0	0
P09417	QDPR	Dihydropteridine reductase			0	0	0	0	1	0	0	0	0	0	0	0	0	0	2	6	0	2	2	0	0	0	0	0	1	0	0	0	0	0	0	0	0	0	2	8	0	3	2	0	0	0	0	0	0.074
Q16769	QPCT	Glutaminyl-peptide cyclotransferase			0	0	2	3	0	0	0	2	2	1	0	0	0	0	3	4	0	0	0	3	0	0	2	4	0	0	0	2	2	1	0	0	0	0	3	4	0	0	0	5	0	0	0.102	0.194	0
Q15274	QPRT	Nicotinate-nucleotide pyrophosphorylase [carboxylating]			0	0	0	0	0	0	0	0	0	0	0	0	0	0	0	0	0	2	2	0	0	0	0	0	0	0	0	0	0	0	0	0	0	0	0	0	0	4	2	0	0	0	0	0	0
O00391	QSOX1	Sulfhydryl oxidase 1			0	0	0	1	1	0	1	0	0	0	1	0	0	0	0	1	1	0	0	0	0	0	0	1	1	0	1	0	0	0	1	0	0	0	0	1	1	0	0	0	0	0	0	0.025	0.012
Q15907	RAB11B	Ras-related protein Rab-11B			0	0	0	0	0	0	0	0	0	0	0	2	0	0	2	2	0	4	1	0	0	0	0	0	0	0	0	0	0	0	0	2	0	0	2	2	0	4	1	0	0	0	0	0	0
P61106	RAB14	Ras-related protein Rab-14			0	0	0	0	0	0	0	0	0	0	0	0	0	0	0	2	0	0	0	0	0	0	0	0	0	0	0	0	0	0	0	0	0	0	0	2	0	0	0	0	0	0	0	0	0
P62820	RAB1A	Ras-related protein Rab-1A			0	0	0	0	0	0	0	0	0	0	0	0	0	0	2	0	0	1	0	0	0	0	0	0	0	0	0	0	0	0	0	0	0	0	2	0	0	1	0	0	0	0	0	0	0
P61019	RAB2A	Ras-related protein Rab-2A			0	0	0	0	0	0	0	0	0	0	0	0	0	0	1	1	0	1	0	0	0	0	0	0	0	0	0	0	0	0	0	0	0	0	2	2	0	1	0	0	0	0	0	0	0
P51148	RAB5C	Ras-related protein Rab-5C			0	0	0	0	0	0	0	0	0	0	0	0	0	0	2	1	0	1	1	0	0	0	0	0	0	0	0	0	0	0	0	0	0	0	2	1	0	1	1	0	0	0	0	0	0
P20340	RAB6A	Ras-related protein Rab-6A			0	0	0	0	0	0	0	0	0	0	0	0	0	0	0	0	0	2	0	0	0	0	0	0	0	0	0	0	0	0	0	0	0	0	0	0	0	2	0	0	0	0	0	0	0
P51149	RAB7A	Ras-related protein Rab-7a			0	0	0	0	0	0	0	0	0	0	0	1	0	0	3	5	0	5	1	0	0	0	0	0	0	0	0	0	0	0	0	1	0	0	3	7	0	5	1	0	0	0	0	0	0
P53611	RABGGTB	Geranylgeranyl transferase type-2 subunit beta			0	0	0	0	0	0	0	0	0	0	0	0	0	0	1	0	0	0	0	0	0	0	0	0	0	0	0	0	0	0	0	0	0	0	1	0	0	0	0	0	0	0	0	0	0
P63000	RAC1	Ras-related C3 botulinum toxin substrate 1			0	0	0	0	0	0	0	0	0	0	0	0	0	0	0	0	0	1	0	0	0	0	0	0	0	0	0	0	0	0	0	0	0	0	0	0	0	1	0	0	0	0	0	0	0
P60763	RAC3	Ras-related C3 botulinum toxin substrate 3			0	0	0	0	0	0	0	0	0	0	0	0	0	0	0	2	0	0	0	0	0	0	0	0	0	0	0	0	0	0	0	0	0	0	0	2	0	0	0	0	0	0	0	0	0
P63244	RACK1	Receptor of activated protein C kinase 1			0	0	0	0	0	0	0	0	0	0	0	0	0	0	0	0	0	0	1	0	0	0	0	0	0	0	0	0	0	0	0	0	0	0	0	0	0	0	1	0	0	0	0	0	0
P54725	RAD23A	UV excision repair protein RAD23 homolog A			0	0	0	0	0	0	0	0	0	0	0	0	0	0	1	0	0	3	0	0	0	0	0	0	0	0	0	0	0	0	0	0	0	0	1	0	0	3	0	0	0	0	0	0	0
P54727	RAD23B	UV excision repair protein RAD23 homolog B			0	0	0	0	0	0	0	0	0	0	0	1	0	0	0	4	0	5	0	0	0	0	0	0	0	0	0	0	0	0	0	1	0	0	0	4	0	6	0	0	0	0	0	0	0
P15918	RAG1	V(D)J recombination-activating protein 1			0	0	0	0	0	0	0	0	0	0	0	0	0	0	0	1	0	0	0	1	0	0	0	0	0	0	0	0	0	0	0	0	0	0	0	1	0	0	0	1	0	0	0	0	0
P62826	RAN	GTP-binding nuclear protein Ran			0	0	0	0	0	0	0	0	0	0	0	0	0	0	0	0	0	0	5	1	0	0	0	0	0	0	0	0	0	0	0	0	0	0	0	0	0	0	6	1	0	0	0	0	0
P43487	RANBP1	Ran-specific GTPase-activating protein			0	0	0	0	0	0	0	0	0	1	1	1	0	0	0	1	0	1	1	0	0	0	0	0	0	0	0	0	0	1	1	1	0	0	0	1	0	1	1	0	0	0	0	0	0
Q99969	RARRES2	Retinoic acid receptor responder protein 2			0	1	1	0	0	0	0	0	0	0	0	0	0	0	1	0	0	0	0	0	0	1	2	0	0	0	0	0	0	0	0	0	0	0	1	0	0	0	0	0	0	0.172	0.172	0	0
P54136	RARS	Arginine--tRNA ligase, cytoplasmic			0	0	0	0	0	0	0	0	0	1	0	0	0	0	0	0	0	0	0	0	0	0	0	0	0	0	0	0	0	1	0	0	0	0	0	0	0	0	0	0	0	0	0	0	0
Q6T310	RASL11A	Ras-like protein family member 11A			0	0	0	0	0	0	0	0	0	0	0	0	0	0	0	0	0	1	0	0	0	0	0	0	0	0	0	0	0	0	0	0	0	0	0	0	0	3	0	0	0	0	0	0	0
Q09028	RBBP4	Histone-binding protein RBBP4			0	0	0	0	0	0	0	0	0	0	0	0	0	0	0	0	0	1	0	0	0	0	0	0	0	0	0	0	0	0	0	0	0	0	0	0	0	1	0	0	0	0	0	0	0
O75884	RBBP9	Putative hydrolase RBBP9			0	0	0	0	0	0	0	0	0	0	0	0	0	0	1	0	0	0	1	0	0	0	0	0	0	0	0	0	0	0	0	0	0	0	1	0	0	0	1	0	0	0	0	0	0
Q9H477	RBKS	Ribokinase			0	0	0	0	0	0	0	0	0	0	0	0	0	0	1	1	0	2	0	0	0	0	0	0	0	0	0	0	0	0	0	0	0	0	1	1	0	2	0	0	0	0	0	0	0
Q9NW13	RBM28	RNA-binding protein 28			0	0	0	1	1	0	0	0	0	0	0	0	0	0	0	0	0	0	0	0	0	0	0	1	1	0	0	0	0	0	0	0	0	0	0	0	0	0	0	0	0	0	0	0.016	0.016
Q9Y5S9	RBM8A	RNA-binding protein 8A			0	0	0	0	0	0	0	0	0	0	0	0	0	0	0	0	0	0	1	0	0	0	0	0	0	0	0	0	0	0	0	0	0	0	0	0	0	0	1	0	0	0	0	0	0
P38159	RBMX	RNA-binding motif protein, X chromosome			0	0	0	0	0	0	0	0	0	0	0	1	0	0	2	1	0	2	3	0	0	0	0	0	0	0	0	0	0	0	0	1	0	0	2	1	0	2	3	0	0	0	0	0	0
P09455	RBP1	Retinol-binding protein 1	X		0	0	0	0	0	0	0	0	0	6	5	6	0	0	9	11	0	8	6	2	0	0	0	0	0	0	0	0	0	8	6	7	0	0	10	16	0	13	6	2	0	0	0	0	0
P02753	RBP4	Retinol-binding protein 4	X		3	6	6	5	3	4	5	5	4	5	3	4	3	4	7	9	5	2	4	8	5	9	14	8	8	10	5	6	5	11	4	7	6	4	11	18	9	3	7	20	0.1	0.244	0.244	0.254	0.1
Q15293	RCN1	Reticulocalbin-1			0	0	0	0	0	0	0	0	0	0	0	0	0	0	1	0	0	0	0	0	0	0	0	0	0	0	0	0	0	0	0	0	0	0	1	0	0	0	0	0	0	0	0	0	0
P35241	RDX	Radixin			0	0	0	0	0	0	0	0	0	0	0	0	0	0	1	1	0	1	0	0	0	0	0	0	0	0	0	0	0	0	0	0	0	0	1	1	0	1	0	0	0	0	0	0	0
P48304	REG1B	Lithostathine-1-beta			0	0	0	0	0	0	0	0	0	0	0	0	0	0	2	0	0	0	0	1	0	0	0	0	0	0	0	0	0	0	0	0	0	0	2	0	0	0	0	1	0	0	0	0	0
Q06141	REG3A	Regenerating islet-derived protein 3-alpha			0	0	0	0	0	0	0	0	0	1	0	0	0	0	1	1	0	1	0	0	0	0	0	0	0	0	0	0	0	1	0	0	0	0	1	1	0	1	0	0	0	0	0	0	0
P78509	RELN	Reelin			0	0	1	6	1	1	4	0	0	0	4	0	0	0	0	0	5	0	0	0	0	0	1	6	1	1	5	0	0	0	4	0	0	0	0	0	5	0	0	0	0	0	0.007	0.025	0.005
Q13127	REST	RE1-silencing transcription factor			0	0	0	0	0	0	0	0	0	0	0	0	0	0	0	0	0	0	2	0	0	0	0	0	0	0	0	0	0	0	0	0	0	0	0	0	0	0	2	0	0	0	0	0	0
Q9Y3B8	REXO2	Oligoribonuclease, mitochondrial			0	0	0	0	0	0	0	0	0	0	0	0	0	0	0	2	0	0	0	0	0	0	0	0	0	0	0	0	0	0	0	0	0	0	0	2	0	0	0	0	0	0	0	0	0
Q6ZWI9	RFPL4B	Ret finger protein-like 4B			0	0	0	0	0	0	0	0	0	0	0	0	0	0	1	0	0	0	0	0	0	0	0	0	0	0	0	0	0	0	0	0	0	0	1	0	0	0	0	0	0	0	0	0	0
Q96B86	RGMA	Repulsive guidance molecule A			0	0	0	0	0	0	0	0	0	0	2	0	0	0	2	0	0	0	0	2	0	0	0	0	0	0	0	0	0	0	3	0	0	0	2	0	0	0	0	2	0	0	0	0	0
Q6NW40	RGMB	RGM domain family member B			0	0	0	0	0	0	0	0	0	0	0	0	0	0	1	0	0	0	0	2	0	0	0	0	0	0	0	0	0	0	0	0	0	0	1	0	0	0	0	2	0	0	0	0	0
Q15493	RGN	Regucalcin			0	0	0	0	0	0	0	0	0	1	0	0	0	0	2	5	0	1	0	0	0	0	0	0	0	0	0	0	0	1	0	0	0	0	2	5	0	1	0	0	0	0	0	0	0
Q96L33	RHOV	Rho-related GTP-binding protein RhoV			0	0	0	0	0	1	0	0	0	0	0	0	0	0	0	0	0	0	0	0	0	0	0	0	0	1	0	0	0	0	0	0	0	0	0	0	0	0	0	0	0	0	0	0	0
Q4ADV7	RIC1	RAB6A-GEF complex partner protein 1			0	0	0	0	0	1	0	0	0	0	0	0	0	0	0	0	0	0	0	0	0	0	0	0	0	1	0	0	0	0	0	0	0	0	0	0	0	0	0	0	0	0	0	0	0
P52758	RIDA	2-iminobutanoate/2-iminopropanoate deaminase			0	0	0	1	0	0	0	0	0	4	0	0	0	0	3	4	0	4	1	4	0	0	0	1	0	0	0	0	0	4	0	0	0	0	3	5	0	4	1	5	0	0	0	0.139	0
P10153	RNASE2	Non-secretory ribonuclease			0	0	0	0	0	0	0	0	0	1	0	0	1	0	1	0	0	2	0	0	0	0	0	0	0	0	0	0	0	1	0	0	2	0	1	0	0	2	0	0	0	0	0	0	0
P34096	RNASE4	Ribonuclease 4			0	1	0	0	0	0	0	0	0	0	0	0	0	0	0	0	0	0	0	1	0	1	0	0	0	0	0	0	0	0	0	0	0	0	0	0	0	0	0	1	0	0.088	0	0	0
Q93091	RNASE6	Ribonuclease K6			0	0	1	0	0	0	0	0	0	0	1	0	0	0	0	0	0	0	0	0	0	0	1	0	0	0	0	0	0	0	1	0	0	0	0	0	0	0	0	0	0	0	0.067	0	0
O00584	RNASET2	Ribonuclease T2			0	0	2	3	2	2	2	1	3	2	3	2	3	3	3	3	1	1	0	4	0	0	2	3	3	2	2	1	3	2	4	2	3	3	3	3	1	1	0	4	0	0	0.102	0.16	0.102
O43567	RNF13	E3 ubiquitin-protein ligase RNF13			0	0	0	0	0	0	0	0	1	0	0	0	0	0	0	0	0	0	0	0	0	0	0	0	0	0	0	0	1	0	0	0	0	0	0	0	0	0	0	0	0	0	0	0	0
P13489	RNH1	Ribonuclease inhibitor			0	0	0	0	0	0	0	0	0	0	0	0	0	0	1	0	0	3	0	0	0	0	0	0	0	0	0	0	0	0	0	0	0	0	1	0	0	3	0	0	0	0	0	0	0
Q9H4A4	RNPEP	Aminopeptidase B			0	0	0	0	0	0	0	0	0	0	0	2	0	0	4	1	0	9	0	0	0	0	0	0	0	0	0	0	0	0	0	3	0	0	4	1	0	9	0	0	0	0	0	0	0
Q9Y6N7	ROBO1	Roundabout homolog 1			0	0	0	0	0	0	0	0	0	0	0	1	0	0	0	0	0	0	0	0	0	0	0	0	0	0	0	0	0	0	0	1	0	0	0	0	0	0	0	0	0	0	0	0	0
O75695	RP2	Protein XRP2			0	0	0	0	0	0	0	0	0	0	0	0	0	0	0	0	0	1	0	0	0	0	0	0	0	0	0	0	0	0	0	0	0	0	0	0	0	1	0	0	0	0	0	0	0
Q5VXN0	RPF2	Ribosome production factor 2 homolog (Fragment)			0	0	0	0	0	0	0	1	0	0	0	0	0	0	0	0	0	0	0	0	0	0	0	0	0	0	0	1	0	0	0	0	0	0	0	0	0	0	0	0	0	0	0	0	0
Q9H7B2	RPF2	Ribosome production factor 2 homolog			0	0	0	0	0	0	0	0	0	0	0	0	0	0	0	0	0	0	1	0	0	0	0	0	0	0	0	0	0	0	0	0	0	0	0	0	0	0	1	0	0	0	0	0	0
Q6NVV1	RPL13AP3	Putative 60S ribosomal protein L13a protein RPL13AP3			0	0	0	0	0	0	0	0	0	0	0	0	0	0	0	0	0	0	1	0	0	0	0	0	0	0	0	0	0	0	0	0	0	0	0	0	0	0	1	0	0	0	0	0	0
Q07020	RPL18	60S ribosomal protein L18	X		0	0	0	0	0	0	0	0	0	0	0	0	0	0	0	0	0	0	1	0	0	0	0	0	0	0	0	0	0	0	0	0	0	0	0	0	0	0	1	0	0	0	0	0	0
P47914	RPL29	60S ribomal protein L29	X		0	0	0	0	1	1	0	0	0	0	0	0	0	0	0	0	0	0	0	0	0	0	0	0	1	1	0	0	0	0	0	0	0	0	0	0	0	0	0	0	0	0	0	0	0.094
Q02878	RPL6	60S ribosomal protein L6	X		0	0	0	0	0	0	0	0	0	0	0	0	0	0	0	0	0	0	1	0	0	0	0	0	0	0	0	0	0	0	0	0	0	0	0	0	0	0	1	0	0	0	0	0	0
P62917	RPL8	60S ribosomal protein L8	X		0	0	0	0	0	0	0	0	0	0	0	0	0	0	0	0	0	0	1	0	0	0	0	0	0	0	0	0	0	0	0	0	0	0	0	0	0	0	1	0	0	0	0	0	0
P05386	RPLP1	60S acidic ribosomal protein P1	X		0	0	0	0	0	0	0	0	0	0	0	0	0	0	1	0	0	1	0	0	0	0	0	0	0	0	0	0	0	0	0	0	0	0	1	0	0	1	0	0	0	0	0	0	0
P05387	RPLP2	60S acidic ribosomal protein P2	X		0	0	0	0	0	0	0	0	0	0	0	0	0	0	1	0	0	1	2	0	0	0	0	0	0	0	0	0	0	0	0	0	0	0	1	0	0	1	2	0	0	0	0	0	0
Q9NQ39	RPS10P5	Putative 40S ribosomal protein S10-like	X		0	0	0	0	0	0	0	0	0	0	0	0	0	0	0	0	0	0	1	0	0	0	0	0	0	0	0	0	0	0	0	0	0	0	0	0	0	0	1	0	0	0	0	0	0
P25398	RPS12	40S ribosomal protein S12	X		0	0	0	0	0	0	0	0	0	0	0	0	0	0	0	0	0	0	1	0	0	0	0	0	0	0	0	0	0	0	0	0	0	0	0	0	0	0	1	0	0	0	0	0	0
P62857	RPS28	40S ribosomal protein S28	X		0	0	0	0	0	0	0	0	0	0	0	0	0	0	0	1	0	0	2	0	0	0	0	0	0	0	0	0	0	0	0	0	0	0	0	1	0	0	3	0	0	0	0	0	0
P23396	RPS3	40S ribosomal protein S3	X		0	0	0	0	0	0	0	0	0	0	0	0	0	0	0	0	0	0	1	0	0	0	0	0	0	0	0	0	0	0	0	0	0	0	0	0	0	0	1	0	0	0	0	0	0
P62241	RPS8	40S ribomal protein S8	X		0	0	0	0	0	1	0	0	0	0	0	0	0	0	0	0	0	0	0	0	0	0	0	0	0	1	0	0	0	0	0	0	0	0	0	0	0	0	0	0	0	0	0	0	0
P31350	RRM2	Ribonucleoside-diphosphate reductase subunit M2			0	0	0	0	0	0	0	0	0	0	0	0	0	0	1	0	0	0	0	0	0	0	0	0	0	0	0	0	0	0	0	0	0	0	1	0	0	0	0	0	0	0	0	0	0
Q7LG56	RRM2B	Ribonucleoside-diphosphate reductase subunit M2 B			0	0	0	0	0	0	0	0	0	0	0	0	0	0	1	1	0	0	0	0	0	0	0	0	0	0	0	0	0	0	0	0	0	0	1	1	0	0	0	0	0	0	0	0	0
Q9Y3B9	RRP15	RRP15-like protein			0	0	0	0	0	0	0	0	0	0	0	0	0	0	0	0	0	0	1	0	0	0	0	0	0	0	0	0	0	0	0	0	0	0	0	0	0	0	1	0	0	0	0	0	0
Q15404	RSU1	Ras suppressor protein 1			0	0	0	0	0	0	0	0	0	0	0	0	0	0	0	1	0	0	0	0	0	0	0	0	0	0	0	0	0	0	0	0	0	0	0	1	0	0	0	0	0	0	0	0	0
Q16799	RTN1	Reticulon-1			0	0	0	0	0	0	0	0	0	0	0	1	0	0	0	3	0	0	0	0	0	0	0	0	0	0	0	0	0	0	0	1	0	0	0	3	0	0	0	0	0	0	0	0	0
Q9NQC3	RTN4	Reticulon-4			0	0	0	0	0	0	0	0	0	0	0	0	0	0	0	1	0	0	0	0	0	0	0	0	0	0	0	0	0	0	0	0	0	0	0	2	0	0	0	0	0	0	0	0	0
Q9BZR6	RTN4R	Reticulon-4 receptor			0	0	1	0	0	0	0	0	0	0	0	0	0	0	0	0	0	0	0	0	0	0	1	0	0	0	0	0	0	0	0	0	0	0	0	0	0	0	0	0	0	0	0.051	0	0
Q86UN3	RTN4RL2	Reticulon-4 receptor-like 2			0	0	1	0	0	0	0	0	1	0	1	0	0	0	0	0	0	0	0	0	0	0	1	0	0	0	0	0	1	0	1	0	0	0	0	0	0	0	0	0	0	0	0.021	0	0
P23297	S100A1	Protein S100-A1			0	0	0	0	0	0	0	0	0	1	1	1	0	0	1	1	0	1	0	1	0	0	0	0	0	0	0	0	0	2	1	1	0	0	2	2	0	3	0	1	0	0	0	0	0
P31949	S100A11	Protein S100-A11			0	0	0	0	0	0	0	0	0	1	0	0	0	0	2	3	0	2	0	1	0	0	0	0	0	0	0	0	0	1	0	0	0	0	2	5	0	3	0	3	0	0	0	0	0
Q99584	S100A13	Protein S100-A13			0	0	0	0	0	0	0	0	0	0	0	0	0	0	1	3	0	3	2	0	0	0	0	0	0	0	0	0	0	0	0	0	0	0	1	3	0	3	2	0	0	0	0	0	0
P06703	S100A6	Protein S100-A6			0	0	0	0	0	0	0	0	0	0	0	1	0	0	0	1	0	0	0	0	0	0	0	0	0	0	0	0	0	0	0	1	0	0	0	1	0	0	0	0	0	0	0	0	0
P31151	S100A7	Protein S100-A7			0	0	0	0	0	1	0	0	0	0	0	0	0	0	0	0	0	0	0	0	0	0	0	0	0	1	0	0	0	0	0	0	0	0	0	0	0	0	0	0	0	0	0	0	0
	S100A9	Protein S100-A9			0	0	0	0	0	0	0	0	0	0	0	0	2	0	0	0	0	0	0	0	0	0	0	0	0	0	0	0	0	0	0	0	2	0	0	0	0	0	0	0	0	0	0	0	0
P04271	S100B	Protein S100-B			0	0	0	0	0	0	0	0	0	1	3	0	0	0	4	4	0	3	0	4	0	0	0	0	0	0	0	0	0	1	3	0	0	0	4	6	0	6	0	8	0	0	0	0	0
P21453	S1PR1	Sphingosine 1-phosphate receptor 1			0	0	0	1	0	0	0	0	0	0	0	0	0	0	0	0	0	0	0	0	0	0	0	1	0	0	0	0	0	0	0	0	0	0	0	0	0	0	0	0	0	0	0	0.037	0
P0DJI8	SAA1	Serum amyloid A-1 protein	X		0	0	1	0	0	0	0	0	0	2	0	1	0	0	4	1	0	4	3	0	0	0	1	0	0	0	0	0	0	2	0	1	0	0	4	1	0	10	3	0	0	0	0.164	0	0
D3DQX7	SAA1	Serum amyloid A protein	X		0	0	0	0	0	0	0	0	0	0	0	1	0	0	0	0	0	0	2	0	0	0	0	0	0	0	0	0	0	0	0	2	0	0	0	0	0	0	2	0	0	0	0.164	0	0
P0DJI9	SAA2	Serum amyloid A-2 protein	X		0	0	0	0	0	0	0	0	0	0	0	0	0	0	1	0	0	5	3	0	0	0	0	0	0	0	0	0	0	0	0	0	0	0	2	0	0	9	3	0	0	0	0	0	0
P35542	SAA4	Serum amyloid A-4 protein	X		0	0	0	0	0	0	0	2	2	2	0	0	0	0	0	0	0	3	0	0	0	0	0	0	0	0	0	2	2	2	0	0	0	0	0	0	0	3	0	0	0	0	0	0	0
Q15424	SAFB	Scaffold attachment factor B1			0	0	0	0	0	0	0	0	0	0	0	0	0	0	0	0	0	0	2	0	0	0	0	0	0	0	0	0	0	0	0	0	0	0	0	0	0	0	2	0	0	0	0	0	0
P13521	SCG2	Secretogranin-2	X		3	1	3	3	5	5	4	3	4	0	5	7	0	3	5	4	1	3	1	0	5	1	3	3	6	7	4	3	5	0	5	7	0	4	5	4	1	3	1	0	0.049	0.042	0.112	0.11	0.118
Q8WXD2	SCG3	Secretogranin-3	X		4	2	4	1	0	0	3	3	4	1	5	5	0	2	7	9	0	5	5	2	4	2	5	1	0	0	3	3	4	1	7	5	0	2	8	9	0	5	6	2	0.139	0.064	0.192	0.041	0
P05408	SCG5	Neuroendocrine protein 7B2			3	0	0	0	0	1	1	2	4	0	1	1	0	1	2	0	0	0	2	0	3	0	0	0	0	1	1	2	5	0	1	1	0	1	2	0	0	0	2	0	0.108	0	0	0	0
P11684	SCGB1A1	Uteroglobin			0	0	0	0	0	0	0	0	0	0	0	0	0	0	0	0	0	1	0	0	0	0	0	0	0	0	0	0	0	0	0	0	0	0	0	0	0	2	0	0	0	0	0	0	0
Q9UIL1	SCOC	Short coiled-coil protein			0	0	0	0	0	0	0	0	0	0	0	0	0	0	1	0	0	0	0	0	0	0	0	0	0	0	0	0	0	0	0	0	0	0	1	0	0	0	0	0	0	0	0	0	0
Q12765	SCRN1	Secernin-1			0	0	0	0	0	0	0	0	0	3	0	2	0	0	5	8	0	9	3	6	0	0	0	0	0	0	0	0	0	4	0	2	0	0	6	8	0	17	4	6	0	0	0	0	0
Q96FV2	SCRN2	Secernin-2			0	0	0	0	0	0	0	0	0	2	0	1	0	0	3	4	0	4	0	0	0	0	0	0	0	0	0	0	0	2	0	1	0	0	3	4	0	4	0	0	0	0	0	0	0
Q0VDG4	SCRN3	Secernin-3			0	0	0	0	0	0	0	0	0	0	0	0	0	0	0	4	0	0	0	0	0	0	0	0	0	0	0	0	0	0	0	0	0	0	0	4	0	0	0	0	0	0	0	0	0
Q9BRK5	SDF4	45 kDa calcium-binding protein			0	0	0	0	0	0	0	0	1	0	0	0	0	0	2	0	0	0	1	0	0	0	0	0	0	0	0	0	1	0	0	0	0	0	2	0	0	0	1	0	0	0	0	0	0
Q8WVN6	SECTM1	Secreted and transmembrane protein 1			0	0	0	0	0	0	0	0	0	1	0	0	0	0	1	0	0	0	0	0	0	0	0	0	0	0	0	0	0	1	0	0	0	0	1	0	0	0	0	0	0	0	0	0	0
Q9UBV2	SEL1L	Protein sel-1 homolog 1			0	0	0	0	0	0	0	0	0	0	0	0	0	0	0	1	0	0	0	0	0	0	0	0	0	0	0	0	0	0	0	0	0	0	0	1	0	0	0	0	0	0	0	0	0
Q13228	SELENBP1	Selenium-binding protein 1			0	0	2	4	5	2	1	4	4	8	7	11	1	0	19	22	3	14	8	15	0	0	2	5	5	2	1	4	4	9	7	12	1	0	20	28	3	20	8	18	0	0	0.081	0.095	0.129
Q8WWX9	SELENOM	Selenoprotein M			0	0	0	2	0	0	0	0	0	0	0	0	0	0	2	0	0	0	0	0	0	0	0	2	0	0	0	0	0	0	0	0	0	0	2	0	0	0	0	0	0	0	0	0.207	0
P49908	SELENOP	Selenoprotein P			0	0	0	0	1	0	0	2	2	0	1	0	0	0	2	0	0	0	0	0	0	0	0	0	1	0	0	2	2	0	1	0	0	0	2	0	0	0	0	0	0	0	0	0	0.021
P63302	SELENOW	Selenoprotein W			0	0	0	0	0	0	0	0	0	0	0	0	0	0	0	1	0	1	0	0	0	0	0	0	0	0	0	0	0	0	0	0	0	0	0	1	0	1	0	0	0	0	0	0	0
P14151	SELL	L-selectin			0	1	1	1	1	0	0	0	0	0	1	0	0	0	2	2	0	0	0	1	0	1	1	1	1	0	0	0	0	0	1	0	0	0	2	2	0	0	0	1	0	0.022	0.022	0.022	0.022
Q9NS98	SEMA3G	Semaphorin-3G			0	0	1	1	0	0	0	0	0	0	3	0	0	0	0	0	1	0	0	0	0	0	1	1	0	0	0	0	0	0	3	0	0	0	0	0	1	0	0	0	0	0	0.031	0.017	0
Q9NPR2	SEMA4B	Semaphorin-4B			0	0	1	0	0	0	0	0	0	0	1	0	0	0	1	0	0	0	0	0	0	0	1	0	0	0	0	0	0	0	1	0	0	0	1	0	0	0	0	0	0	0	0.03	0	0
Q9H2E6	SEMA6A	Semaphorin-6A			0	0	0	0	1	0	0	0	0	0	0	0	0	0	0	0	0	0	0	0	0	0	0	0	1	0	0	0	0	0	0	0	0	0	0	0	0	0	0	0	0	0	0	0	0.016
Q9H3T2	SEMA6C	Semaphorin-6C			0	0	0	0	0	0	0	0	0	1	0	0	0	0	0	0	0	0	0	0	0	0	0	0	0	0	0	0	0	1	0	0	0	0	0	0	0	0	0	0	0	0	0	0	0
Q8NFY4	SEMA6D	Semaphorin-6D			0	0	0	1	1	0	0	0	0	0	0	0	1	0	0	0	0	0	0	0	0	0	0	1	1	0	0	0	0	0	0	0	1	0	0	0	0	0	0	0	0	0	0	0.013	0.012
O75326	SEMA7A	Semaphorin-7A			1	0	4	3	4	4	7	0	0	0	5	2	0	0	0	0	3	0	0	0	1	0	4	3	4	5	7	0	0	0	7	2	0	0	0	0	3	0	0	0	0.029	0	0.125	0.086	0.099
Q96LD8	SENP8	Sentrin-specific protease 8			0	0	0	0	0	0	0	0	0	0	0	0	0	0	0	1	0	0	0	0	0	0	0	0	0	0	0	0	0	0	0	0	0	0	0	1	0	0	0	0	0	0	0	0	0
Q9P0V9	SEPT10	Septin-10			0	0	0	0	0	0	0	0	0	0	0	0	0	0	0	0	0	0	1	0	0	0	0	0	0	0	0	0	0	0	0	0	0	0	0	0	0	0	1	0	0	0	0	0	0
Q9UHD8	SEPT9	Septin-9			0	0	0	0	0	0	0	0	0	0	0	0	0	0	1	0	0	0	0	0	0	0	0	0	0	0	0	0	0	0	0	0	0	0	1	0	0	0	0	0	0	0	0	0	0
Q8NC51	SERBP1	Plasminogen activator inhibitor 1 RNA-binding protein			0	0	0	0	0	0	0	0	0	0	0	0	0	0	1	0	0	0	0	0	0	0	0	0	0	0	0	0	0	0	0	0	0	0	1	0	0	0	0	0	0	0	0	0	0
P01009	SERPINA1	Alpha-1-antitrypsin	X		16	27	28	16	17	15	24	25	24	25	23	20	28	32	31	27	22	29	20	1	26	168	140	97	97	79	50	116	85	240	57	57	135	80	156	95	66	549	51	1	0.306	0.605	0.522	0.411	0.411
A0A024R6I7	SERPINA1	Alpha-1-antitrypsin	X		0	0	0	0	0	0	0	0	0	1	0	0	0	0	0	0	0	0	0	3	0	0	0	0	0	0	0	0	0	4	0	0	0	0	0	0	0	0	0	3	0.306	0.605	0.522	0.411	0.411
A0A0B4J278	SERPINA1	Alpha-1-antitrypsin (Fragment)	X		0	1	0	1	0	0	0	0	0	0	0	0	0	0	0	0	0	1	0	1	0	1	0	1	0	0	0	0	0	0	0	0	0	0	0	0	0	1	0	1	0.306	0.605	0.522	0.411	0.411
P01011	SERPINA3	Alpha-1-antichymotrypsin	X		12	26	24	13	13	13	21	19	16	20	14	12	19	20	33	29	19	21	16	28	15	41	42	26	23	28	30	39	34	49	24	16	31	25	61	52	35	84	32	62	0.232	0.546	0.473	0.444	0.27
G3V595	SERPINA3	Alpha-1-antichymotrypsin (Fragment)	X		0	0	0	0	0	0	0	0	0	0	0	0	0	0	0	1	0	0	0	0	0	0	0	0	0	0	0	0	0	0	0	0	0	0	0	1	0	0	0	0	0.232	0.546	0.473	0.444	0.27
P29622	SERPINA4	Kallistatin			0	5	4	2	0	2	2	1	3	0	0	1	2	0	5	1	2	0	0	0	0	5	4	2	0	2	2	1	3	0	0	1	2	0	6	1	2	0	0	0	0	0.183	0.155	0.056	0
P05154	SERPINA5	Plasma serine protease inhibitor	X		0	1	1	0	0	0	1	0	0	0	0	0	0	0	2	0	0	0	0	0	0	1	1	0	0	0	1	0	0	0	0	0	0	0	2	0	0	0	0	0	0	0.039	0.032	0	0
P08185	SERPINA6	Corticosteroid-binding globulin	X		1	5	6	5	5	6	6	7	7	8	3	3	5	5	9	9	6	9	3	7	1	6	6	7	6	7	9	8	8	11	3	3	7	5	10	12	9	13	3	9	0.025	0.158	0.232	0.232	0.183
P05543	SERPINA7	Thyroxine-binding globulin	X		1	12	7	8	7	7	7	7	8	10	5	5	9	10	10	13	5	10	0	11	1	14	7	9	10	8	7	7	10	11	6	6	11	13	10	13	5	10	0	13	0.027	0.325	0.282	0.275	0.239
P30740	SERPINB1	Leukocyte elastase inhibitor			0	0	0	0	0	0	0	0	0	2	0	4	0	0	9	6	0	7	2	6	0	0	0	0	0	0	0	0	0	3	0	5	0	0	9	6	0	7	2	6	0	0	0	0	0
P35237	SERPINB6	Serpin B6			0	0	0	0	0	0	0	0	0	3	1	8	0	0	7	10	0	0	4	5	0	0	0	0	0	0	0	0	0	4	1	8	0	0	7	10	0	0	4	5	0	0	0	0	0
P50453	SERPINB9	Serpin B9			0	0	0	0	0	0	0	0	0	0	0	2	0	0	2	1	0	0	1	1	0	0	0	0	0	0	0	0	0	0	0	2	0	0	2	1	0	0	1	1	0	0	0	0	0
P01008	SERPINC1	Antithrombin-III	X		5	18	21	9	12	10	20	15	14	9	11	6	17	11	15	11	17	11	0	4	5	21	28	11	25	17	30	18	19	9	12	6	21	15	19	12	25	11	0	4	0.108	0.338	0.356	0.261	0.28
P05546	SERPIND1	Heparin cofactor 2	X		2	4	5	2	3	2	5	0	3	0	5	2	4	3	6	0	3	0	0	3	2	4	6	2	3	2	6	0	3	0	5	2	4	4	6	0	3	0	0	3	0.032	0.08	0.154	0.036	0.072
P36955	SERPINF1	Pigment epithelium-derived factor	X		8	12	11	11	12	11	9	10	13	11	9	11	10	10	11	12	11	11	7	13	8	13	14	20	22	20	14	10	20	11	13	16	14	15	13	16	18	11	7	14	0.208	0.388	0.27	0.316	0.292
P08697	SERPINF2	Alpha-2-antiplasmin	X		0	4	5	2	0	3	6	5	2	4	1	1	1	2	6	3	4	6	0	5	0	4	6	2	0	3	10	5	2	4	1	1	3	2	6	3	5	6	0	6	0	0.11	0.224	0.061	0
P05155	SERPING1	Plasma protease C1 inhibitor	X		14	12	15	13	12	11	11	10	12	12	13	9	15	19	17	16	12	12	12	9	20	23	49	23	38	46	25	13	25	19	24	11	32	31	36	28	40	24	13	21	0.208	0.214	0.218	0.198	0.188
B5MCB9	SERPING1	Plasma protease C1 inhibitor (Fragment)	X		0	0	0	0	0	0	0	0	0	0	0	0	0	0	0	1	0	0	0	0	0	0	0	0	0	0	0	0	0	0	0	0	0	0	0	1	0	0	0	0	0.208	0.214	0.218	0.198	0.188
Q99574	SERPINI1	Neuroserpin			3	3	5	1	5	2	3	4	2	0	3	1	4	3	1	5	2	0	0	4	3	3	5	1	5	2	3	4	2	0	3	1	4	3	1	5	2	0	0	4	0.071	0.112	0.161	0.024	0.159
Q01105	SET	Protein SET			0	0	0	0	0	0	0	0	0	0	0	0	0	0	1	2	0	2	0	0	0	0	0	0	0	0	0	0	0	0	0	0	0	0	1	2	0	2	0	0	0	0	0	0	0
Q53EL9	SEZ6	Seizure protein 6 homolog			0	0	3	1	0	1	1	0	1	0	2	0	0	2	1	2	1	0	0	0	0	0	3	1	0	1	2	0	1	0	3	0	0	3	1	2	1	0	0	0	0	0	0.065	0.018	0
Q9BYH1	SEZ6L	Seizure 6-like protein			0	0	2	0	0	0	0	3	2	0	2	2	1	1	3	3	2	3	0	2	0	0	3	0	0	0	0	4	2	0	2	2	1	2	3	3	2	3	0	2	0	0	0.036	0	0
Q6UXD5	SEZ6L2	Seizure 6-like protein 2			3	1	4	2	3	1	3	2	3	0	3	1	1	2	4	4	2	2	1	2	3	1	6	3	3	1	3	2	4	0	3	1	1	2	4	5	2	2	1	3	0.037	0.035	0.075	0.047	0.03
O75533	SF3B1	Splicing factor 3B subunit 1			0	0	0	0	0	0	0	0	0	0	0	0	0	0	0	0	0	0	1	0	0	0	0	0	0	0	0	0	0	0	0	0	0	0	0	0	0	0	1	0	0	0	0	0	0
P23246	SFPQ	Splicing factor, proline- and glutamine-rich			0	1	0	0	0	0	0	0	0	0	0	0	0	0	0	0	0	0	0	1	0	1	0	0	0	0	0	0	0	0	0	0	0	0	0	0	0	0	0	1	0	0.021	0	0	0
Q12872	SFSWAP	Splicing factor, suppressor of white-apricot homolog			0	0	0	0	0	0	0	0	0	0	0	0	0	0	0	0	0	0	0	1	0	0	0	0	0	0	0	0	0	0	0	0	0	0	0	0	0	0	0	1	0	0	0	0	0
O43556	SGCE	Epsilon-sarcoglycan			0	0	1	0	1	0	0	1	0	0	0	0	0	0	1	1	0	1	0	1	0	0	1	0	1	0	0	1	0	0	0	0	0	0	1	2	0	1	0	1	0	0	0.069	0	0.069
O43765	SGTA	Small glutamine-rich tetratricopeptide repeat-containing protein alpha			0	0	0	0	0	0	0	0	0	0	0	0	0	0	1	0	0	0	0	0	0	0	0	0	0	0	0	0	0	0	0	0	0	0	1	0	0	0	0	0	0	0	0	0	0
O75368	SH3BGRL	SH3 domain-binding glutamic acid-rich-like protein			0	0	1	1	1	1	0	0	0	3	2	5	0	0	5	7	0	6	2	4	0	0	1	1	1	1	0	0	0	4	2	6	0	0	10	12	0	8	2	7	0	0	0.088	0.088	0.088
Q9UJC5	SH3BGRL2	SH3 domain-binding glutamic acid-rich-like protein 2			0	0	0	0	0	0	0	0	0	0	0	1	0	0	3	3	0	0	0	0	0	0	0	0	0	0	0	0	0	0	0	1	0	0	3	3	0	0	0	0	0	0	0	0	0
Q9H299	SH3BGRL3	SH3 domain-binding glutamic acid-rich-like protein 3			0	0	0	0	0	0	0	0	0	2	0	0	0	0	1	1	0	2	0	2	0	0	0	0	0	0	0	0	0	2	0	0	0	0	1	1	0	4	0	2	0	0	0	0	0
Q9Y3L3	SH3BP1	SH3 domain-binding protein 1			0	0	0	0	0	0	0	0	0	0	0	1	0	0	0	0	0	0	0	0	0	0	0	0	0	0	0	0	0	0	0	1	0	0	0	0	0	0	0	0	0	0	0	0	0
Q99962	SH3GL2	Endophilin-A1			0	0	0	0	0	0	0	0	0	1	0	1	0	0	1	1	0	1	0	0	0	0	0	0	0	0	0	0	0	1	0	1	0	0	1	1	0	1	0	0	0	0	0	0	0
Q96B97	SH3KBP1	SH3 domain-containing kinase-binding protein 1			0	0	0	0	0	0	0	0	0	0	0	0	0	0	0	1	0	0	0	0	0	0	0	0	0	0	0	0	0	0	0	0	0	0	0	1	0	0	0	0	0	0	0	0	0
Q8TF17	SH3TC2	SH3 domain and tetratricopeptide repeat-containing protein 2			0	0	0	0	0	0	0	0	0	0	1	1	0	0	0	0	0	0	0	0	0	0	0	0	0	0	0	0	0	0	3	6	0	0	0	0	0	0	0	0	0	0	0	0	0
Q9Y566	SHANK1	SH3 and multiple ankyrin repeat domains protein 1			0	0	0	0	1	0	0	0	0	0	0	0	0	0	0	0	1	0	0	0	0	0	0	0	1	0	0	0	0	0	0	0	0	0	0	0	1	0	0	0	0	0	0	0	0.004
P04278	SHBG	Sex hormone-binding globulin	X		0	2	0	1	0	0	0	0	0	0	0	0	0	0	1	0	0	1	0	0	0	2	0	1	0	0	0	0	0	0	0	0	0	0	1	0	0	1	0	0	0	0.09	0	0.042	0
Q8N114	SHISA5	Protein shisa-5			0	0	1	0	0	0	0	0	0	0	0	0	0	0	0	0	0	0	0	0	0	0	1	0	0	0	0	0	0	0	0	0	0	0	0	0	0	0	0	0	0	0	0.029	0	0
Q9HAT2	SIAE	Sialate O-acetylesterase			0	0	1	0	0	0	0	0	1	0	0	0	0	0	0	0	1	0	0	0	0	0	1	0	0	0	0	0	1	0	0	0	0	0	0	0	1	0	0	0	0	0	0.042	0	0
O15389	SIGLEC5	Sialic acid-binding Ig-like lectin 5			0	0	0	1	0	0	0	0	0	0	1	0	0	0	0	1	0	0	0	2	0	0	0	1	0	0	0	0	0	0	1	0	0	0	0	1	0	0	0	3	0	0	0	0.018	0
P78324	SIRPA	Tyrosine-protein phosphatase non-receptor type substrate 1			0	0	2	2	2	0	3	5	6	2	3	2	3	4	5	4	3	2	2	3	0	0	2	2	2	0	3	5	6	2	3	2	3	6	5	4	3	2	2	3	0	0	0.081	0.091	0.091
P63208	SKP1	S-phase kinase-associated protein 1			0	0	0	0	0	0	0	0	0	4	4	3	0	0	4	6	0	5	1	4	0	0	0	0	0	0	0	0	0	4	4	3	0	0	6	7	0	5	1	4	0	0	0	0	0
Q9UJS0	SLC25A13	Calcium-binding mitochondrial carrier protein Aralar2			0	0	0	0	0	0	0	0	0	0	0	0	0	0	0	0	0	0	1	0	0	0	0	0	0	0	0	0	0	0	0	0	0	0	0	0	0	0	1	0	0	0	0	0	0
P12236	SLC25A6	ADP/ATP translocase 3			0	0	0	0	0	0	0	0	0	0	0	0	0	0	0	0	0	0	3	0	0	0	0	0	0	0	0	0	0	0	0	0	0	0	0	0	0	0	3	0	0	0	0	0	0
Q9ULF5	SLC39A10	Zinc transporter ZIP10			0	0	0	0	0	0	0	0	1	0	0	0	0	0	0	0	0	0	0	0	0	0	0	0	0	0	0	0	1	0	0	0	0	0	0	0	0	0	0	0	0	0	0	0	0
P08195	SLC3A2	4F2 cell-surface antigen heavy chain			0	0	0	1	0	1	0	0	0	0	0	0	1	0	4	4	0	0	0	2	0	0	0	1	0	1	0	0	0	0	0	0	2	0	4	4	0	0	0	2	0	0	0	0.019	0
P02730	SLC4A1	Band 3 anion transport protein			0	0	0	0	0	0	0	0	0	0	0	0	0	0	0	0	0	0	0	2	0	0	0	0	0	0	0	0	0	0	0	0	0	0	0	0	0	0	0	2	0	0	0	0	0
Q9BWU0	SLC4A1AP	Kanadaptin			0	0	0	0	0	0	0	0	0	0	0	1	0	0	0	0	0	0	0	0	0	0	0	0	0	0	0	0	0	0	0	1	0	0	0	0	0	0	0	0	0	0	0	0	0
O14745	SLC9A3R1	Na(+)/H(+) exchange regulatory cofactor NHE-RF1			0	0	0	0	0	0	0	0	0	2	0	1	0	0	3	3	0	7	4	0	0	0	0	0	0	0	0	0	0	2	0	1	0	0	3	3	0	8	4	0	0	0	0	0	0
O75093	SLIT1	Slit homolog 1 protein			0	0	0	0	0	0	0	0	0	0	0	0	0	0	0	1	0	0	0	0	0	0	0	0	0	0	0	0	0	0	0	0	0	0	0	1	0	0	0	0	0	0	0	0	0
Q96PX8	SLITRK1	SLIT and NTRK-like protein 1			0	0	3	0	0	0	0	1	1	0	3	1	0	2	3	1	0	0	0	5	0	0	3	0	0	0	0	1	1	0	3	1	0	2	3	1	0	0	0	5	0	0	0.073	0	0
Q8IW52	SLITRK4	SLIT and NTRK-like protein 4			0	0	1	0	0	0	0	0	0	0	2	0	0	0	0	0	1	0	0	1	0	0	1	0	0	0	0	0	0	0	2	0	0	0	0	0	1	0	0	1	0	0	0.025	0	0
Q9NWH9	SLTM	SAFB-like transcription modulator			0	0	0	0	0	0	0	0	0	0	0	0	0	0	0	0	0	0	1	0	0	0	0	0	0	0	0	0	0	0	0	0	0	0	0	0	0	0	1	0	0	0	0	0	0
Q96Q15	SMG1	Serine/threonine-protein kinase SMG1			0	0	0	0	0	0	0	0	0	0	0	0	1	0	0	0	0	0	0	0	0	0	0	0	0	0	0	0	0	0	0	0	2	0	0	0	0	0	0	0	0	0	0	0	0
Q9H4F8	SMOC1	SPARC-related modular calcium-binding protein 1			0	0	0	0	0	0	0	0	1	0	0	0	0	0	0	0	0	0	0	0	0	0	0	0	0	0	0	0	1	0	0	0	0	0	0	0	0	0	0	0	0	0	0	0	0
Q92484	SMPDL3A	Acid sphingomyelinase-like phosphodiesterase 3a			0	0	1	0	0	0	0	0	0	0	0	0	0	0	0	0	0	0	0	0	0	0	1	0	0	0	0	0	0	0	0	0	0	0	0	0	0	0	0	0	0	0	0.049	0	0
Q92485	SMPDL3B	Acid sphingomyelinase-like phosphodiesterase 3b			0	0	0	0	0	0	0	0	0	0	0	0	0	0	0	0	0	0	0	1	0	0	0	0	0	0	0	0	0	0	0	0	0	0	0	0	0	0	0	1	0	0	0	0	0
O60641	SNAP91	Clathrin coat assembly protein AP180			0	0	0	0	0	0	0	0	0	0	0	0	0	0	0	1	0	0	0	0	0	0	0	0	0	0	0	0	0	0	0	0	0	0	0	1	0	0	0	0	0	0	0	0	0
P37840	SNCA	Alpha-synuclein			0	0	0	0	0	0	0	0	0	0	0	0	0	0	0	1	0	2	0	0	0	0	0	0	0	0	0	0	0	0	0	0	0	0	0	1	0	2	0	0	0	0	0	0	0
Q16143	SNCB	Beta-synuclein			0	0	0	0	0	0	0	0	0	1	0	0	0	0	2	1	0	2	0	0	0	0	0	0	0	0	0	0	0	1	0	0	0	0	2	1	0	2	0	0	0	0	0	0	0
O76070	SNCG	Gamma-synuclein			0	0	0	0	0	0	0	0	0	1	0	0	0	0	2	3	0	2	1	0	0	0	0	0	0	0	0	0	0	1	0	0	0	0	2	3	0	3	1	0	0	0	0	0	0
Q9UMY4	SNX12	Sorting nexin-12			0	0	0	0	0	0	0	0	0	0	0	1	0	0	1	2	0	3	0	0	0	0	0	0	0	0	0	0	0	0	0	1	0	0	1	2	0	3	0	0	0	0	0	0	0
Q9Y5X1	SNX9	Sorting nexin-9			0	0	0	0	0	0	0	0	0	0	0	0	0	0	0	0	0	1	0	0	0	0	0	0	0	0	0	0	0	0	0	0	0	0	0	0	0	1	0	0	0	0	0	0	0
O14543	SOCS3	Suppressor of cytokine signaling 3			1	0	0	0	1	1	0	0	0	0	0	0	0	0	0	0	0	0	1	0	2	0	0	0	13	5	0	0	0	0	0	0	0	0	0	0	0	0	1	0	0.044	0	0	0	0.044
P00441	SOD1	Superoxide dismutase [Cu-Zn]			2	2	1	1	1	2	2	3	3	3	2	2	3	2	2	2	2	3	3	1	2	2	2	2	2	3	2	13	9	16	4	3	7	3	7	7	3	32	12	1	0.169	0.169	0.091	0.091	0.091
P04179	SOD2	Superoxide dismutase [Mn], mitochondrial			0	1	0	2	0	1	0	0	0	1	1	1	0	0	1	4	0	1	0	2	0	1	0	2	0	1	0	0	0	1	1	1	0	0	1	4	0	1	0	2	0	0.063	0	0.153	0
P08294	SOD3	Extracellular superoxide dismutase [Cu-Zn]			3	2	2	1	2	1	1	2	4	4	4	4	5	4	4	5	3	4	5	0	3	2	2	1	4	3	1	2	4	5	4	4	6	4	5	5	3	4	5	0	0.079	0.079	0.113	0.046	0.046
Q9BX66	SORBS1	Sorbin and SH3 domain-containing protein 1			0	0	0	0	0	0	0	0	0	0	0	0	0	0	0	0	0	4	0	0	0	0	0	0	0	0	0	0	0	0	0	0	0	0	0	0	0	4	0	0	0	0	0	0	0
Q99523	SORT1	Sortilin			0	0	0	0	0	0	0	0	0	0	1	1	0	0	0	0	0	0	0	0	0	0	0	0	0	0	0	0	0	0	1	1	0	0	0	0	0	0	0	0	0	0	0	0	0
A0A087X2D8	SPAG9	C-Jun-amino-terminal kinase-interacting protein 4			0	0	0	0	0	0	0	0	0	0	0	0	0	0	0	0	1	0	0	0	0	0	0	0	0	0	0	0	0	0	0	0	0	0	0	0	1	0	0	0	0	0	0	0	0
P09486	SPARC	SPARC			3	1	3	1	3	2	1	2	2	0	1	1	1	2	2	2	1	0	0	1	3	1	3	1	3	2	1	2	2	0	1	1	1	2	2	2	1	0	0	1	0.076	0.03	0.106	0.03	0.106
Q14515	SPARCL1	SPARC-like protein 1			8	2	6	3	8	4	10	10	10	8	9	7	8	13	11	7	9	8	4	3	8	2	8	4	13	5	10	14	10	9	13	11	8	20	19	23	9	8	7	3	0.167	0.068	0.164	0.074	0.163
Q15772	SPEG	Striated muscle preferentially expressed protein kinase			0	0	0	0	0	0	1	0	0	0	0	0	0	0	0	0	0	0	0	0	0	0	0	0	0	0	2	0	0	0	0	0	0	0	0	0	0	0	0	0	0	0	0	0	0
Q8N0X7	SPG20	Spartin			0	0	0	0	0	0	0	0	0	0	0	0	0	0	0	0	0	1	0	0	0	0	0	0	0	0	0	0	0	0	0	0	0	0	0	0	0	1	0	0	0	0	0	0	0
Q08629	SPOCK1	Testican-1			0	0	0	2	0	0	0	0	0	0	0	0	0	0	0	1	0	0	0	0	0	0	0	2	0	0	0	0	0	0	0	0	0	0	0	1	0	0	0	0	0	0	0	0.039	0
Q92563	SPOCK2	Testican-2			1	0	0	1	0	0	0	0	0	0	0	0	0	0	0	1	0	0	1	0	1	0	0	2	0	0	0	0	0	0	0	0	0	0	0	1	0	0	1	0	0.026	0	0	0.057	0
Q9BQ16	SPOCK3	Testican-3			1	0	0	0	0	0	0	0	0	0	1	0	0	0	1	0	0	0	0	0	1	0	0	0	0	0	0	0	0	0	1	0	0	0	1	0	0	0	0	0	0.025	0	0	0	0
P10451	SPP1	Osteopontin	X		4	4	4	5	3	4	2	6	6	7	7	7	5	7	8	10	3	9	4	0	4	6	5	5	5	7	3	9	10	11	15	8	6	10	20	21	4	13	6	0	0.159	0.159	0.217	0.271	0.146
A0A024RDE6	SPP1	Secreted phosphoprotein 1 (Osteopontin, bone sialoprotein I, early T-lymphocyte activation 1), isoform CRA_c	X		0	0	0	0	0	0	0	0	0	0	0	0	0	0	0	1	0	0	0	0	0	0	0	0	0	0	0	0	0	0	0	0	0	0	0	1	0	0	0	0	0.159	0.159	0.217	0.271	0.146
A0A024RDJ0	SPP1	Secreted phosphoprotein 1 (Osteopontin, bone sialoprotein I, early T-lymphocyte activation 1), isoform CRA_a	X		0	0	0	0	0	0	0	0	0	0	0	0	0	0	1	0	0	0	0	0	0	0	0	0	0	0	0	0	0	0	0	0	0	0	1	0	0	0	0	0	0.159	0.159	0.217	0.271	0.146
P35270	SPR	Sepiapterin reductase			0	0	0	0	0	0	0	0	0	0	0	0	0	0	0	4	0	1	0	0	0	0	0	0	0	0	0	0	0	0	0	0	0	0	0	4	0	1	0	0	0	0	0	0	0
Q5BIV9	SPRN	Shadow of prion protein			0	0	0	0	0	0	0	0	0	0	0	1	1	0	1	0	0	0	0	0	0	0	0	0	0	0	0	0	0	0	0	1	1	0	1	0	0	0	0	0	0	0	0	0	0
Q13813	SPTAN1	Spectrin alpha chain, non-erythrocytic 1			0	0	0	0	0	0	0	0	0	0	0	4	0	0	6	1	0	6	2	0	0	0	0	0	0	0	0	0	0	0	0	4	0	0	6	1	0	6	2	0	0	0	0	0	0
Q01082	SPTBN1	Spectrin beta chain, non-erythrocytic 1			0	0	0	0	0	0	0	0	0	1	0	2	0	0	2	1	0	6	0	0	0	0	0	0	0	0	0	0	0	1	0	2	0	0	2	1	0	6	0	0	0	0	0	0	0
Q9H254	SPTBN4	Spectrin beta chain, non-erythrocytic 4			0	0	0	0	0	0	0	0	0	0	0	0	0	1	0	0	0	0	0	0	0	0	0	0	0	0	0	0	0	0	0	0	0	1	0	0	0	0	0	0	0	0	0	0	0
A0A0U1RQZ7	SPTY2D1-AS1	SPTY2D1 antisense RNA 1			0	0	0	0	0	0	0	0	0	1	0	0	0	0	0	0	0	1	0	0	0	0	0	0	0	0	0	0	0	1	0	0	0	0	0	0	0	1	0	0	0	0	0	0	0
P30626	SRI	Sorcin			0	0	0	0	0	0	0	0	0	0	0	0	0	0	0	5	0	0	0	0	0	0	0	0	0	0	0	0	0	0	0	0	0	0	0	5	0	0	0	0	0	0	0	0	0
P19623	SRM	Spermidine synthase			0	0	0	0	0	0	0	0	0	0	0	0	0	0	0	0	0	3	0	0	0	0	0	0	0	0	0	0	0	0	0	0	0	0	0	0	0	3	0	0	0	0	0	0	0
O75494	SRSF10	Serine/arginine-rich splicing factor 10			0	0	0	0	0	0	0	0	0	0	0	0	0	0	0	0	0	0	1	0	0	0	0	0	0	0	0	0	0	0	0	0	0	0	0	0	0	0	1	0	0	0	0	0	0
P84103	SRSF3	Serine/arginine-rich splicing factor 3			0	0	0	0	0	0	0	0	0	0	0	0	0	0	0	0	0	0	1	0	0	0	0	0	0	0	0	0	0	0	0	0	0	0	0	0	0	0	1	0	0	0	0	0	0
Q13247	SRSF6	Serine/arginine-rich splicing factor 6			0	0	0	0	0	0	0	0	0	0	0	0	0	0	0	0	0	0	0	1	0	0	0	0	0	0	0	0	0	0	0	0	0	0	0	0	0	0	0	1	0	0	0	0	0
Q16629	SRSF7	Serine/arginine-rich splicing factor 7			0	0	0	0	0	0	0	0	0	0	0	0	0	0	0	0	0	1	0	0	0	0	0	0	0	0	0	0	0	0	0	0	0	0	0	0	0	1	0	0	0	0	0	0	0
P05455	SSB	Lupus La protein			0	0	0	0	0	0	0	0	0	0	0	0	0	0	2	1	0	3	0	0	0	0	0	0	0	0	0	0	0	0	0	0	0	0	2	1	0	3	0	0	0	0	0	0	0
Q04837	SSBP1	Single-stranded DNA-binding protein, mitochondrial			0	0	0	0	0	0	0	0	0	0	0	0	0	0	0	0	0	0	2	0	0	0	0	0	0	0	0	0	0	0	0	0	0	0	0	0	0	0	2	0	0	0	0	0	0
P50502	ST13	Hsc70-interacting protein			0	0	0	0	0	0	0	0	0	2	0	0	0	0	5	5	0	4	1	0	0	0	0	0	0	0	0	0	0	2	0	0	0	0	5	5	0	4	1	0	0	0	0	0	0
Q92783	STAM	Signal transducing adapter molecule 1			0	0	0	0	0	0	0	0	0	0	0	0	0	0	1	0	0	2	0	0	0	0	0	0	0	0	0	0	0	0	0	0	0	0	1	0	0	3	0	0	0	0	0	0	0
P31948	STIP1	Stress-induced-phosphoprotein 1			0	0	0	1	0	0	0	0	0	0	0	0	0	0	3	0	0	0	0	0	0	0	0	1	0	0	0	0	0	0	0	0	0	0	3	0	0	0	0	0	0	0	0	0.022	0
P16949	STMN1	Stathmin			0	0	0	0	0	0	0	0	0	0	0	0	0	0	1	0	0	2	0	0	0	0	0	0	0	0	0	0	0	0	0	0	0	0	1	0	0	2	0	0	0	0	0	0	0
Q93045	STMN2	Stathmin-2			0	0	0	0	0	0	0	0	0	0	0	0	0	0	1	1	0	1	0	0	0	0	0	0	0	0	0	0	0	0	0	0	0	0	1	1	0	1	0	0	0	0	0	0	0
P61266	STX1B	Syntaxin-1B			0	0	0	0	0	0	0	0	0	0	0	0	0	0	1	1	0	0	0	0	0	0	0	0	0	0	0	0	0	0	0	0	0	0	1	1	0	0	0	0	0	0	0	0	0
O15400	STX7	Syntaxin-7			0	0	0	0	0	0	0	0	0	0	0	0	0	0	1	1	0	1	0	0	0	0	0	0	0	0	0	0	0	0	0	0	0	0	1	1	0	1	0	0	0	0	0	0	0
P53999	SUB1	Activated RNA polymerase II transcriptional coactivator p15			0	0	0	0	0	0	0	0	0	0	0	0	0	0	0	0	0	0	2	0	0	0	0	0	0	0	0	0	0	0	0	0	0	0	0	0	0	0	3	0	0	0	0	0	0
Q9Y2Z0	SUGT1	Protein SGT1 homolog			0	0	0	0	0	0	0	0	0	0	0	0	0	0	0	0	0	1	0	0	0	0	0	0	0	0	0	0	0	0	0	0	0	0	0	0	0	1	0	0	0	0	0	0	0
Q8IWU5	SULF2	Extracellular sulfatase Sulf-2			0	0	0	0	0	0	0	0	1	0	0	0	0	0	0	0	0	0	1	0	0	0	0	0	0	0	0	0	1	0	0	0	0	0	0	0	0	0	1	0	0	0	0	0	0
P63165	SUMO1	Small ubiquitin-related modifier 1			0	0	0	0	0	0	0	0	0	0	0	0	0	0	0	0	0	0	2	0	0	0	0	0	0	0	0	0	0	0	0	0	0	0	0	0	0	0	2	0	0	0	0	0	0
P61956	SUMO2	Small ubiquitin-related modifier 2			0	0	0	0	0	0	0	0	0	0	0	0	0	0	0	0	0	1	0	0	0	0	0	0	0	0	0	0	0	0	0	0	0	0	0	0	0	1	0	0	0	0	0	0	0
P55854	SUMO3	Small ubiquitin-related modifier 3			0	0	0	0	0	0	0	0	0	1	0	0	0	0	1	1	0	1	1	0	0	0	0	0	0	0	0	0	0	1	0	0	0	0	1	1	0	1	1	0	0	0	0	0	0
O00267	SUPT5H	Transcription elongation factor SPT5			0	0	0	1	0	0	0	0	0	0	0	0	0	0	0	0	0	0	0	0	0	0	0	1	0	0	0	0	0	0	0	0	0	0	0	0	0	0	0	0	0	0	0	0.01	0
O60279	SUSD5	Sushi domain-containing protein 5			0	0	0	0	0	0	0	0	1	0	0	0	0	0	0	0	0	0	0	0	0	0	0	0	0	0	0	0	1	0	0	0	0	0	0	0	0	0	0	0	0	0	0	0	0
Q9NX95	SYBU	Syntabulin			0	0	0	1	0	0	0	0	0	0	0	0	0	0	0	0	0	0	0	0	0	0	0	1	0	0	0	0	0	0	0	0	0	0	0	0	0	0	0	0	0	0	0	0.026	0
O60506	SYNCRIP	Heterogeneous nuclear ribonucleoprotein Q	X		0	0	0	0	0	0	0	0	0	0	0	0	0	0	0	0	0	2	0	0	0	0	0	0	0	0	0	0	0	0	0	0	0	0	0	0	0	2	0	0	0	0	0	0	0
O15056	SYNJ2	Synaptojanin-2			0	0	0	0	0	0	0	0	0	0	0	0	0	0	0	0	1	0	0	0	0	0	0	0	0	0	0	0	0	0	0	0	0	0	0	0	1	0	0	0	0	0	0	0	0
Q8N3V7	SYNPO	Synaptopodin			0	0	0	0	0	0	0	0	0	0	0	0	0	0	1	0	0	0	0	0	0	0	0	0	0	0	0	0	0	0	0	0	0	0	1	0	0	0	0	0	0	0	0	0	0
O75410	TACC1	Transforming acidic coiled-coil-containing protein 1			0	0	0	0	0	0	0	0	0	0	0	0	0	0	0	0	0	1	0	0	0	0	0	0	0	0	0	0	0	0	0	0	0	0	0	0	0	1	0	0	0	0	0	0	0
Q01995	TAGLN	Transgelin			0	0	0	2	0	0	0	1	0	2	1	3	0	0	6	10	0	11	3	2	0	0	0	2	0	0	0	1	0	3	1	3	0	0	7	30	0	15	3	2	0	0	0	0.104	0
P37802	TAGLN2	Transgelin-2			0	0	0	0	0	0	0	0	0	4	2	3	0	0	6	8	0	7	0	3	0	0	0	0	0	0	0	0	0	5	2	3	0	0	7	11	0	8	0	3	0	0	0	0	0
Q9UI15	TAGLN3	Transgelin-3			0	0	0	0	0	0	0	0	0	2	0	0	0	0	3	3	0	1	0	1	0	0	0	0	0	0	0	0	0	2	0	0	0	0	3	3	0	1	0	1	0	0	0	0	0
P37837	TALDO1	Transaldolase			0	0	0	0	0	0	0	0	0	2	0	3	0	0	4	5	0	3	5	0	0	0	0	0	0	0	0	0	0	2	0	3	0	0	4	5	0	3	5	0	0	0	0	0	0
Q6ICL3	TANGO2	Transport and Golgi organization protein 2 homolog			0	0	0	0	0	0	0	0	0	0	0	0	0	0	0	2	0	2	0	0	0	0	0	0	0	0	0	0	0	0	0	0	0	0	0	2	0	2	0	0	0	0	0	0	0
Q7L7X3	TAOK1	Serine/threonine-protein kinase TAO1			0	0	0	0	0	0	0	0	0	0	0	0	1	0	0	0	0	0	0	0	0	0	0	0	0	0	0	0	0	0	0	0	7	0	0	0	0	0	0	0	0	0	0	0	0
Q6P1N9	TATDN1	Putative deoxyribonuclease TATDN1			0	0	0	0	0	0	0	0	0	0	0	0	0	0	0	1	0	0	0	0	0	0	0	0	0	0	0	0	0	0	0	0	0	0	0	1	0	0	0	0	0	0	0	0	0
O14907	TAX1BP3	Tax1-binding protein 3			0	0	0	0	0	0	0	0	0	0	0	0	0	0	0	0	0	1	0	0	0	0	0	0	0	0	0	0	0	0	0	0	0	0	0	0	0	1	0	0	0	0	0	0	0
Q9NVG8	TBC1D13	TBC1 domain family member 13			0	0	0	0	0	0	0	0	0	0	0	0	0	0	0	1	0	0	0	0	0	0	0	0	0	0	0	0	0	0	0	0	0	0	0	1	0	0	0	0	0	0	0	0	0
O75347	TBCA	Tubulin-specific chaperone A			0	0	0	0	0	0	0	0	0	2	0	3	0	0	3	4	0	3	1	0	0	0	0	0	0	0	0	0	0	2	0	3	0	0	3	5	0	3	1	0	0	0	0	0	0
Q99426	TBCB	Tubulin-folding cofactor B			0	0	0	0	0	0	0	0	0	0	0	0	0	0	0	2	0	3	1	0	0	0	0	0	0	0	0	0	0	0	0	0	0	0	0	2	0	4	1	0	0	0	0	0	0
Q5H9L2	TCEAL5	Transcription elongation factor A protein-like 5			0	0	0	0	0	0	0	0	0	0	0	0	0	0	0	0	0	1	1	0	0	0	0	0	0	0	0	0	0	0	0	0	0	0	0	0	0	1	1	0	0	0	0	0	0
P20062	TCN2	Transcobalamin-2	X		0	1	0	2	1	0	0	0	0	0	3	0	0	0	0	0	0	0	0	1	0	1	0	2	1	0	0	0	0	0	3	0	0	0	0	0	0	0	0	1	0	0.035	0	0.096	0.016
D6RGC0	TCP11	T-complex protein 11 homolog (Fragment)			0	0	0	0	0	0	0	0	0	0	0	0	0	1	0	0	0	0	0	0	0	0	0	0	0	0	0	0	0	0	0	0	0	1	0	0	0	0	0	0	0	0	0	0	0
P04435	TCRB	T-cell receptor beta chain V region CTL-L17			0	0	0	0	0	0	0	1	0	0	0	0	0	0	0	0	0	0	0	0	0	0	0	0	0	0	0	1	0	0	0	0	0	0	0	0	0	0	0	0	0	0	0	0	0
P02787	TF	Serotransferrin	X		13	19	26	18	22	20	26	23	22	20	17	20	24	28	19	16	28	21	19	22	43	116	138	107	114	95	129	102	83	50	138	84	95	65	23	19	105	87	43	136	0.158	0.277	0.297	0.291	0.216
Q00059	TFAM	Transcription factor A, mitochondrial			0	0	0	0	0	0	0	0	0	0	0	0	0	0	0	0	0	0	3	0	0	0	0	0	0	0	0	0	0	0	0	0	0	0	0	0	0	0	3	0	0	0	0	0	0
Q15582	TGFBI	Transforming growth factor-beta-induced protein ig-h3			0	0	0	2	2	1	1	0	2	0	1	0	0	0	4	1	3	1	0	0	0	0	0	2	2	1	1	0	2	0	1	0	0	0	4	1	3	1	0	0	0	0	0	0.048	0.042
P07996	THBS1	Thrombospondin-1			0	0	0	0	0	0	0	0	0	0	0	0	0	0	0	1	0	3	0	0	0	0	0	0	0	0	0	0	0	0	0	0	0	0	0	1	0	3	0	0	0	0	0	0	0
P52888	THOP1	Thimet oligopeptidase			0	0	0	0	0	0	0	0	0	0	0	0	0	0	1	0	0	0	0	0	0	0	0	0	0	0	0	0	0	0	0	0	0	0	1	0	0	0	0	0	0	0	0	0	0
Q9Y2W1	THRAP3	Thyroid hormone receptor-associated protein 3			0	0	0	0	0	0	0	0	0	0	0	0	0	0	0	0	0	0	1	0	0	0	0	0	0	0	0	0	0	0	0	0	0	0	0	0	0	0	1	0	0	0	0	0	0
Q9BU02	THTPA	Thiamine-triphosphatase			0	0	0	0	0	0	0	0	0	0	0	0	0	0	0	1	0	1	0	0	0	0	0	0	0	0	0	0	0	0	0	0	0	0	0	1	0	1	0	0	0	0	0	0	0
P04216	THY1	Thy-1 membrane glycoprotein			2	3	3	3	2	1	2	1	1	1	3	3	2	3	3	2	2	2	2	3	2	3	4	4	2	3	3	2	2	1	5	3	3	4	4	2	3	2	2	6	0.155	0.161	0.161	0.161	0.155
P01033	TIMP1	Metalloproteinase inhibitor 1			1	0	0	0	1	0	0	1	2	2	1	0	0	0	2	2	1	1	1	1	1	0	0	0	1	0	0	1	2	2	1	0	0	0	3	2	1	1	1	1	0.058	0	0	0	0.058
P16035	TIMP2	Metalloproteinase inhibitor 2			1	0	0	0	1	0	0	1	1	0	1	0	0	0	0	0	0	0	0	1	1	0	0	0	1	0	0	1	1	0	1	0	0	0	0	0	0	0	0	1	0.064	0	0	0	0.064
O75663	TIPRL	TIP41-like protein			0	0	0	0	0	0	0	0	0	0	0	0	0	0	0	0	0	0	0	1	0	0	0	0	0	0	0	0	0	0	0	0	0	0	0	0	0	0	0	1	0	0	0	0	0
P29401	TKT	Transketolase			0	0	0	0	0	0	0	0	0	0	0	0	0	0	2	2	0	0	0	0	0	0	0	0	0	0	0	0	0	0	0	0	0	0	2	2	0	0	0	0	0	0	0	0	0
Q9Y490	TLN1	Talin-1			0	0	0	0	0	0	0	0	0	0	0	0	0	0	0	0	0	3	0	4	0	0	0	0	0	0	0	0	0	0	0	0	0	0	0	0	0	4	0	4	0	0	0	0	0
Q9Y4G6	TLN2	Talin-2			0	0	0	0	0	0	0	0	0	0	0	0	0	0	0	0	0	1	0	0	0	0	0	0	0	0	0	0	0	0	0	0	0	0	0	0	0	1	0	0	0	0	0	0	0
Q24JP5	TMEM132A	Transmembrane protein 132A			0	0	0	0	2	1	3	0	0	0	1	0	0	0	0	0	0	0	0	0	0	0	0	0	2	1	3	0	0	0	1	0	0	0	0	0	0	0	0	0	0	0	0	0	0.03
Q86UB9	TMEM135	Transmembrane protein 135			1	0	0	0	0	0	0	0	0	0	0	0	0	0	0	0	0	0	0	0	1	0	0	0	0	0	0	0	0	0	0	0	0	0	0	0	0	0	0	0	0.026	0	0	0	0
H7C008	TMEM214	Transmembrane protein 214 (Fragment)			0	0	0	0	0	0	0	0	0	0	0	0	0	0	0	0	0	0	0	1	0	0	0	0	0	0	0	0	0	0	0	0	0	0	0	0	0	0	0	1	0	0	0	0	0
S4R441	TMEM80	Transmembrane protein 80 (Fragment)			0	0	0	0	0	0	0	0	0	0	0	0	0	0	0	0	0	1	0	0	0	0	0	0	0	0	0	0	0	0	0	0	0	0	0	0	0	1	0	0	0	0	0	0	0
Q9NZR1	TMOD2	Tropomodulin-2			0	0	0	0	0	0	0	0	0	0	0	0	0	0	0	1	0	0	0	0	0	0	0	0	0	0	0	0	0	0	0	0	0	0	0	1	0	0	0	0	0	0	0	0	0
P42167	TMPO	Lamina-associated polypeptide 2, isoforms beta/gamma			0	0	0	0	0	0	0	0	0	0	0	0	0	0	0	0	0	0	3	1	0	0	0	0	0	0	0	0	0	0	0	0	0	0	0	0	0	0	3	1	0	0	0	0	0
O75509	TNFRSF21	Tumor necrosis factor receptor superfamily member 21			1	0	0	0	0	0	0	0	0	0	0	0	0	0	0	0	0	0	0	0	1	0	0	0	0	0	0	0	0	0	0	0	0	0	0	0	0	0	0	0	0.018	0	0	0	0
Q2PT48	TNNI3	Mutant cardiac troponin I (Fragment)			0	0	1	0	0	0	0	0	0	0	0	0	0	0	0	0	0	0	0	0	0	0	1	0	0	0	0	0	0	0	0	0	0	0	0	0	0	0	0	0	0	0	0.275	0	0
Q92752	TNR	Tenascin-R			0	0	0	1	2	0	0	0	0	0	1	3	0	0	5	0	0	5	0	0	0	0	0	1	3	0	0	0	0	0	1	3	0	0	5	0	0	5	0	0	0	0	0	0.013	0.019
Q96GM8	TOE1	Target of EGR1 protein 1			0	0	0	0	0	0	0	0	0	0	0	0	0	0	0	0	0	1	0	0	0	0	0	0	0	0	0	0	0	0	0	0	0	0	0	0	0	1	0	0	0	0	0	0	0
Q9H0E2	TOLLIP	Toll-interacting protein			0	0	0	0	0	0	0	0	0	0	0	0	0	0	2	2	0	1	0	0	0	0	0	0	0	0	0	0	0	0	0	0	0	0	2	2	0	1	0	0	0	0	0	0	0
P11388	TOP2A	DNA topoisomerase 2-alpha			0	0	0	0	0	0	0	0	0	0	0	0	0	0	0	0	0	0	1	0	0	0	0	0	0	0	0	0	0	0	0	0	0	0	0	0	0	0	1	0	0	0	0	0	0
Q53FA7	TP53I3	Quinone oxidoreductase PIG3			0	0	0	0	0	0	0	0	0	0	0	0	0	0	0	0	0	1	0	0	0	0	0	0	0	0	0	0	0	0	0	0	0	0	0	0	0	1	0	0	0	0	0	0	0
P55327	TPD52	Tumor protein D52			0	0	0	0	0	0	0	0	0	1	0	0	0	0	1	1	0	3	0	0	0	0	0	0	0	0	0	0	0	1	0	0	0	0	1	1	0	3	0	0	0	0	0	0	0
Q16890	TPD52L1	Tumor protein D53			0	0	0	0	0	0	0	0	0	2	0	0	0	0	1	0	0	1	0	0	0	0	0	0	0	0	0	0	0	2	0	0	0	0	1	0	0	1	0	0	0	0	0	0	0
O43399	TPD52L2	Tumor protein D54			0	0	0	0	0	0	0	0	0	1	0	0	0	0	2	3	0	2	0	0	0	0	0	0	0	0	0	0	0	1	0	0	0	0	2	3	0	2	0	0	0	0	0	0	0
P60174	TPI1	Triosephosphate isomerase			1	0	0	2	1	1	0	2	2	8	7	7	4	2	8	9	1	9	7	7	1	0	0	2	1	1	0	2	2	11	8	9	4	2	17	18	2	13	8	11	0.045	0	0	0.08	0.052
P09493	TPM1	Tropomyosin alpha-1 chain	X		0	0	0	0	0	0	0	0	0	0	0	0	0	0	0	2	0	0	0	0	0	0	0	0	0	0	0	0	0	0	0	0	0	0	0	2	0	0	0	0	0	0	0	0	0
P07951	TPM2	Tropomyosin beta chain	X		0	0	0	0	0	0	0	0	0	0	0	0	0	0	0	1	0	0	0	0	0	0	0	0	0	0	0	0	0	0	0	0	0	0	0	1	0	0	0	0	0	0	0	0	0
P06753	TPM3	Tropomyosin alpha-3 chain	X		0	0	0	0	0	0	0	0	0	0	0	1	0	0	0	0	0	0	0	0	0	0	0	0	0	0	0	0	0	0	0	1	0	0	0	0	0	0	0	0	0	0	0	0	0
P51580	TPMT	Thiopurine S-methyltransferase			0	0	0	0	0	0	0	0	0	0	0	0	0	0	0	0	0	2	0	0	0	0	0	0	0	0	0	0	0	0	0	0	0	0	0	0	0	2	0	0	0	0	0	0	0
O14773	TPP1	Tripeptidyl-peptidase 1			0	1	0	0	0	0	0	0	1	0	0	0	0	0	1	1	0	0	0	0	0	1	0	0	0	0	0	0	1	0	0	0	0	0	1	1	0	0	0	0	0	0.048	0	0	0
O94811	TPPP	Tubulin polymerization-promoting protein			0	0	0	0	0	0	0	0	0	0	0	0	0	0	0	1	0	3	0	0	0	0	0	0	0	0	0	0	0	0	0	0	0	0	0	1	0	4	0	0	0	0	0	0	0
Q9BW30	TPPP3	Tubulin polymerization-promoting protein family member 3			0	0	0	0	0	0	0	0	0	3	2	3	0	0	4	4	0	3	3	1	0	0	0	0	0	0	0	0	0	3	2	3	0	0	5	4	0	4	3	1	0	0	0	0	0
P13693	TPT1	Translationally-controlled tumor protein			0	0	0	0	0	0	0	0	0	4	0	2	0	0	5	5	0	5	2	0	0	0	0	0	0	0	0	0	0	4	0	2	0	0	5	6	0	6	2	0	0	0	0	0	0
Q12931	TRAP1	Heat shock protein 75 kDa, mitochondrial			0	0	0	0	0	0	0	0	8	0	0	0	0	0	0	0	0	0	0	0	0	0	0	0	0	0	0	0	9	0	0	0	0	0	0	0	0	0	0	0	0	0	0	0	0
Q9NZC2	TREM2	Triggering receptor expressed on myeloid cells 2			0	0	0	0	0	0	0	0	0	0	0	0	0	0	1	0	0	0	0	0	0	0	0	0	0	0	0	0	0	0	0	0	0	0	1	0	0	0	0	0	0	0	0	0	0
P20396	TRH	Pro-thyrotropin-releasing hormone			0	0	0	0	0	0	0	0	0	0	0	0	0	0	0	0	1	0	0	0	0	0	0	0	0	0	0	0	0	0	0	0	0	0	0	0	2	0	0	0	0	0	0	0	0
P10155	TROVE2	60 kDa SS-A/Ro ribonucleoprotein			0	0	0	0	0	0	0	0	0	0	0	0	1	0	0	0	0	0	0	0	0	0	0	0	0	0	0	0	0	0	0	0	1	0	0	0	0	0	0	0	0	0	0	0	0
Q15631	TSN	Translin			0	0	0	0	0	0	0	0	0	0	0	0	0	0	1	1	0	1	0	0	0	0	0	0	0	0	0	0	0	0	0	0	0	0	1	1	0	1	0	0	0	0	0	0	0
Q9H2G4	TSPYL2	Testis-specific Y-encoded-like protein 2			0	0	0	0	1	1	0	0	0	0	0	0	0	0	0	0	0	0	0	0	0	0	0	0	1	1	0	0	0	0	0	0	0	0	0	0	0	0	0	0	0	0	0	0	0.01
Q86TV6	TTC7B	Tetratricopeptide repeat protein 7B			0	0	0	0	0	0	0	0	0	0	0	0	0	0	0	0	0	1	0	0	0	0	0	0	0	0	0	0	0	0	0	0	0	0	0	0	0	1	0	0	0	0	0	0	0
Q8WZ42	TTN	Titin			0	0	1	0	0	0	0	0	0	0	0	0	0	0	0	0	0	2	0	0	0	0	1	0	0	0	0	0	0	0	0	0	0	0	0	0	0	2	0	0	0	0	0	0	0
P02766	TTR	Transthyretin			2	6	10	9	9	9	8	6	7	7	7	8	8	12	6	7	7	6	3	10	4	15	22	71	49	48	18	11	20	13	25	12	15	20	13	24	16	8	3	40	0.238	0.558	0.633	0.605	0.605
Q9BQE3	TUBA1C	Tubulin alpha-1C chain			0	0	0	0	0	0	0	0	0	4	0	1	0	0	4	4	0	3	0	0	0	0	0	0	0	0	0	0	0	4	0	1	0	0	6	4	0	3	0	0	0	0	0	0	0
Q13748	TUBA3C	Tubulin alpha-3C/D chain			0	0	0	0	0	0	0	0	0	0	0	0	0	0	1	0	0	1	0	0	0	0	0	0	0	0	0	0	0	0	0	0	0	0	1	0	0	1	0	0	0	0	0	0	0
P07437	TUBB	Tubulin beta chain			0	0	0	0	0	0	0	0	0	0	0	0	0	0	0	0	0	0	0	1	0	0	0	0	0	0	0	0	0	0	0	0	0	0	0	0	0	0	0	1	0	0	0	0	0
Q9BVA1	TUBB2B	Tubulin beta-2B chain			0	0	0	0	0	0	0	0	0	0	0	0	0	0	0	0	0	0	1	0	0	0	0	0	0	0	0	0	0	0	0	0	0	0	0	0	0	0	1	0	0	0	0	0	0
P68371	TUBB4B	Tubulin beta-4B chain			0	0	0	0	0	0	0	0	0	2	0	1	0	0	1	0	0	4	1	0	0	0	0	0	0	0	0	0	0	2	0	1	0	0	1	0	0	5	1	0	0	0	0	0	0
Q12792	TWF1	Twinfilin-1			0	0	0	0	0	0	0	0	0	0	0	0	0	0	1	1	0	0	0	0	0	0	0	0	0	0	0	0	0	0	0	0	0	0	1	1	0	0	0	0	0	0	0	0	0
Q6IBS0	TWF2	Twinfilin-2			0	0	0	0	0	0	0	0	0	0	0	0	0	0	1	1	0	2	0	0	0	0	0	0	0	0	0	0	0	0	0	0	0	0	1	1	0	2	0	0	0	0	0	0	0
P10599	TXN	Thioredoxin			0	0	0	0	0	0	0	1	1	3	2	3	1	0	4	4	0	4	2	3	0	0	0	0	0	0	0	1	1	3	2	4	2	0	6	6	0	4	2	3	0	0	0	0	0
Q99757	TXN2	Thioredoxin, mitochondrial			0	0	0	0	0	0	0	0	0	0	0	0	0	0	0	0	0	1	0	0	0	0	0	0	0	0	0	0	0	0	0	0	0	0	0	0	0	1	0	0	0	0	0	0	0
Q9BRA2	TXNDC17	Thioredoxin domain-containing protein 17			0	0	0	0	0	0	0	0	0	1	0	0	0	0	0	3	0	1	0	2	0	0	0	0	0	0	0	0	0	1	0	0	0	0	0	3	0	2	0	2	0	0	0	0	0
O43396	TXNL1	Thioredoxin-like protein 1			0	0	0	0	0	0	0	0	0	0	0	1	0	0	2	3	0	0	0	0	0	0	0	0	0	0	0	0	0	0	0	1	0	0	2	3	0	0	0	0	0	0	0	0	0
Q16881	TXNRD1	Thioredoxin reductase 1, cytoplasmic			0	0	0	0	0	0	0	0	0	0	0	0	0	0	3	1	0	2	0	0	0	0	0	0	0	0	0	0	0	0	0	0	0	0	3	1	0	2	0	0	0	0	0	0	0
P19971	TYMP	Thymidine phosphorylase			0	0	0	0	0	0	0	0	0	0	0	0	0	0	0	0	0	9	0	0	0	0	0	0	0	0	0	0	0	0	0	0	0	0	0	0	0	11	0	0	0	0	0	0	0
Q06418	TYRO3	Tyrosine-protein kinase receptor TYRO3			0	0	1	0	0	0	0	0	0	0	0	0	0	0	0	0	0	0	0	0	0	0	1	0	0	0	0	0	0	0	0	0	0	0	0	0	0	0	0	0	0	0	0.03	0	0
P26368	U2AF2	Splicing factor U2AF 65 kDa subunit			0	0	0	0	0	0	0	0	0	0	0	0	0	0	0	1	0	1	0	0	0	0	0	0	0	0	0	0	0	0	0	0	0	0	0	1	0	1	0	0	0	0	0	0	0
P22314	UBA1	Ubiquitin-like modifier-activating enzyme 1			0	0	0	0	0	0	0	0	0	5	0	2	0	0	8	10	0	20	4	2	0	0	0	0	0	0	0	0	0	5	0	2	0	0	9	10	0	23	4	2	0	0	0	0	0
P62987	UBA52	Ubiquitin-60S ribosomal protein L40			1	1	1	2	1	1	0	2	3	3	3	3	1	1	3	3	0	3	3	2	1	1	1	2	1	1	0	2	5	6	4	5	1	1	4	4	0	12	4	3	0.125	0.07	0.07	0.195	0.125
P62837	UBE2D2	Ubiquitin-conjugating enzyme E2 D2			0	0	0	0	0	0	0	0	0	0	0	0	0	0	0	1	0	1	0	0	0	0	0	0	0	0	0	0	0	0	0	0	0	0	0	1	0	1	0	0	0	0	0	0	0
P63279	UBE2I	SUMO-conjugating enzyme UBC9			0	0	0	0	0	0	0	0	0	0	0	0	0	0	0	1	0	0	0	0	0	0	0	0	0	0	0	0	0	0	0	0	0	0	0	1	0	0	0	0	0	0	0	0	0
P61086	UBE2K	Ubiquitin-conjugating enzyme E2 K			0	0	0	0	0	0	0	0	0	0	0	0	0	0	2	2	0	0	0	0	0	0	0	0	0	0	0	0	0	0	0	0	0	0	2	2	0	0	0	0	0	0	0	0	0
P68036	UBE2L3	Ubiquitin-conjugating enzyme E2 L3			0	0	0	0	0	0	0	0	0	2	1	0	0	0	4	4	0	4	1	0	0	0	0	0	0	0	0	0	0	2	1	0	0	0	5	4	0	5	1	0	0	0	0	0	0
O14933	UBE2L6	Ubiquitin/ISG15-conjugating enzyme E2 L6			0	0	0	0	0	0	0	0	0	1	0	0	0	0	0	0	0	0	0	0	0	0	0	0	0	0	0	0	0	1	0	0	0	0	0	0	0	0	0	0	0	0	0	0	0
P61081	UBE2M	NEDD8-conjugating enzyme Ubc12			0	0	0	0	0	0	0	0	0	0	0	0	0	0	0	2	0	1	0	0	0	0	0	0	0	0	0	0	0	0	0	0	0	0	0	2	0	1	0	0	0	0	0	0	0
P61088	UBE2N	Ubiquitin-conjugating enzyme E2 N			0	0	0	0	0	0	0	0	0	2	0	1	0	0	3	3	0	2	0	3	0	0	0	0	0	0	0	0	0	2	0	1	0	0	3	3	0	2	0	3	0	0	0	0	0
Q5JXB2	UBE2NL	Putative ubiquitin-conjugating enzyme E2 N-like			0	0	0	0	0	0	0	0	0	0	0	1	0	0	2	1	0	2	0	0	0	0	0	0	0	0	0	0	0	0	0	1	0	0	2	1	0	3	0	0	0	0	0	0	0
Q13404	UBE2V1	Ubiquitin-conjugating enzyme E2 variant 1			0	0	0	0	0	0	0	0	0	5	1	5	0	0	5	7	0	4	4	1	0	0	0	0	0	0	0	0	0	5	1	5	0	0	6	7	0	4	4	1	0	0	0	0	0
Q9UMX0	UBQLN1	Ubiquilin-1			0	0	0	0	0	0	0	0	0	0	0	0	0	0	0	0	0	1	0	0	0	0	0	0	0	0	0	0	0	0	0	0	0	0	0	0	0	1	0	0	0	0	0	0	0
Q9UHD9	UBQLN2	Ubiquilin-2			0	0	0	0	0	0	0	0	0	0	0	0	0	0	0	1	0	0	0	1	0	0	0	0	0	0	0	0	0	0	0	0	0	0	0	1	0	0	0	1	0	0	0	0	0
Q9NRR5	UBQLN4	Ubiquilin-4			0	0	0	0	0	0	0	0	0	0	0	0	0	0	1	0	0	0	0	0	0	0	0	0	0	0	0	0	0	0	0	0	0	0	1	0	0	0	0	0	0	0	0	0	0
P09936	UCHL1	Ubiquitin carboxyl-terminal hydrolase isozyme L1			0	0	0	0	0	0	0	0	0	4	1	3	0	0	8	2	0	6	3	0	0	0	0	0	0	0	0	0	0	5	1	3	0	0	9	2	0	9	3	0	0	0	0	0	0
Q9Y3C8	UFC1	Ubiquitin-fold modifier-conjugating enzyme 1			0	0	0	0	0	0	0	0	0	0	0	1	0	0	2	2	0	1	0	0	0	0	0	0	0	0	0	0	0	0	0	1	0	0	2	2	0	1	0	0	0	0	0	0	0
Q92890	UFD1	Ubiquitin recognition factor in ER-associated degradation protein 1			0	0	0	0	0	0	0	0	0	0	0	0	0	0	0	1	0	0	0	0	0	0	0	0	0	0	0	0	0	0	0	0	0	0	0	1	0	0	0	0	0	0	0	0	0
P61960	UFM1	Ubiquitin-fold modifier 1			0	0	0	0	0	0	0	0	0	3	0	0	0	0	2	3	0	1	0	0	0	0	0	0	0	0	0	0	0	3	0	0	0	0	3	3	0	1	0	0	0	0	0	0	0
Q16851	UGP2	UTP--glucose-1-phosphate uridylyltransferase			0	0	0	0	0	0	0	0	0	0	0	0	0	0	0	1	0	1	0	0	0	0	0	0	0	0	0	0	0	0	0	0	0	0	0	1	0	1	0	0	0	0	0	0	0
P14927	UQCRB	Cytochrome b-c1 complex subunit 7			0	0	0	0	0	0	0	0	0	0	0	0	0	0	0	0	0	0	1	0	0	0	0	0	0	0	0	0	0	0	0	0	0	0	0	0	0	0	1	0	0	0	0	0	0
P54578	USP14	Ubiquitin carboxyl-terminal hydrolase 14			0	0	0	0	0	0	0	0	0	0	0	0	0	0	0	4	0	0	0	0	0	0	0	0	0	0	0	0	0	0	0	0	0	0	0	4	0	0	0	0	0	0	0	0	0
Q70CQ1	USP49	Ubiquitin carboxyl-terminal hydrolase 49			0	0	0	0	0	0	0	0	0	0	0	0	0	0	0	0	0	1	0	0	0	0	0	0	0	0	0	0	0	0	0	0	0	0	0	0	0	1	0	0	0	0	0	0	0
Q5TAP6	UTP14C	U3 small nucleolar RNA-associated protein 14 homolog C			0	0	0	0	0	0	0	0	0	0	0	0	0	0	0	0	0	0	1	0	0	0	0	0	0	0	0	0	0	0	0	0	0	0	0	0	0	0	1	0	0	0	0	0	0
P63027	VAMP2	Vesicle-associated membrane protein 2			0	0	0	0	0	0	0	0	0	0	0	2	0	0	2	2	0	0	1	0	0	0	0	0	0	0	0	0	0	0	0	2	0	0	2	2	0	0	1	0	0	0	0	0	0
Q9P0L0	VAPA	Vesicle-associated membrane protein-associated protein A			0	0	0	0	0	0	0	0	0	0	0	0	0	0	1	0	0	2	0	0	0	0	0	0	0	0	0	0	0	0	0	0	0	0	1	0	0	2	0	0	0	0	0	0	0
O95292	VAPB	Vesicle-associated membrane protein-associated protein B/C			0	0	0	0	0	0	0	0	0	0	0	0	0	0	0	3	0	1	1	0	0	0	0	0	0	0	0	0	0	0	0	0	0	0	0	4	0	2	1	0	0	0	0	0	0
Q6EMK4	VASN	Vasorin			0	0	0	0	1	1	1	1	2	3	3	0	1	0	1	4	1	3	0	0	0	0	0	0	1	1	1	1	2	4	3	0	1	0	1	4	1	3	0	0	0	0	0	0	0.024
Q99536	VAT1	Synaptic vesicle membrane protein VAT-1 homolog			0	0	0	0	0	0	0	0	0	0	0	0	0	0	0	1	0	1	0	0	0	0	0	0	0	0	0	0	0	0	0	0	0	0	0	1	0	1	0	0	0	0	0	0	0
Q9HCJ6	VAT1L	Synaptic vesicle membrane protein VAT-1 homolog-like			0	0	0	0	0	0	0	0	0	0	0	0	0	0	0	0	0	2	0	0	0	0	0	0	0	0	0	0	0	0	0	0	0	0	0	0	0	2	0	0	0	0	0	0	0
P19320	VCAM1	Vascular cell adhesion protein 1			0	0	0	0	0	0	0	0	0	1	1	1	0	0	1	1	0	5	0	2	0	0	0	0	0	0	0	0	0	1	1	1	0	0	1	1	0	5	0	2	0	0	0	0	0
P13611	VCAN	Versican core protein			0	0	0	0	0	1	0	0	1	4	3	2	0	0	3	2	0	6	3	1	0	0	0	0	0	1	0	0	1	4	3	2	0	0	3	2	0	7	3	1	0	0	0	0	0
P18206	VCL	Vinculin			0	0	0	0	0	0	0	0	0	0	0	0	0	0	3	5	0	3	0	0	0	0	0	0	0	0	0	0	0	0	0	0	0	0	3	5	0	3	0	0	0	0	0	0	0
P55072	VCP	Transitional endoplasmic reticulum ATPase			0	0	0	0	0	0	0	0	0	0	0	0	0	0	2	0	0	1	0	0	0	0	0	0	0	0	0	0	0	0	0	0	0	0	2	0	0	1	0	0	0	0	0	0	0
P45880	VDAC2	Voltage-dependent anion-selective channel protein 2			0	0	0	0	0	0	0	0	0	0	0	0	0	0	0	0	0	0	1	0	0	0	0	0	0	0	0	0	0	0	0	0	0	0	0	0	0	0	1	0	0	0	0	0	0
O15240	VGF	Neurosecretory protein VGF			4	1	5	3	7	5	3	5	6	4	7	4	1	2	4	4	2	3	5	0	4	1	7	4	10	7	5	5	10	4	12	4	2	2	5	4	3	3	5	0	0.099	0.033	0.112	0.107	0.19
P08670	VIM	Vimentin			0	0	0	0	0	0	0	0	0	5	5	10	0	0	11	4	0	10	10	2	0	0	0	0	0	0	0	0	0	5	6	12	0	0	13	4	0	17	13	2	0	0	0	0	0
A2N2F4	VK3	VK3 protein (Fragment)			1	0	0	0	0	0	1	0	0	0	0	0	0	0	0	0	0	0	0	0	1	0	0	0	0	0	4	0	0	0	0	0	0	0	0	0	0	0	0	0	0.083	0	0	0	0
O95497	VNN1	Pantetheinase			0	0	0	0	0	0	0	0	0	0	0	0	0	0	0	0	0	2	0	0	0	0	0	0	0	0	0	0	0	0	0	0	0	0	0	0	0	2	0	0	0	0	0	0	0
Q96JC1	VPS39	Vam6/Vps39-like protein			0	0	0	0	0	0	0	1	0	0	0	0	0	0	0	0	0	0	0	0	0	0	0	0	0	0	0	3	0	0	0	0	0	0	0	0	0	0	0	0	0	0	0	0	0
Q9Y279	VSIG4	V-set and immunoglobulin domain-containing protein 4	X		0	0	0	1	0	0	0	0	0	1	0	0	0	0	0	3	0	0	0	0	0	0	0	2	0	0	0	0	0	1	0	0	0	0	0	3	0	0	0	0	0	0	0	0.043	0
P62760	VSNL1	Visinin-like protein 1			0	0	0	0	0	0	0	0	0	0	0	0	0	0	1	0	0	0	0	0	0	0	0	0	0	0	0	0	0	0	0	0	0	0	1	0	0	0	0	0	0	0	0	0	0
Q8TAG5	VSTM2A	V-set and transmembrane domain-containing protein 2A			2	0	1	0	1	1	0	3	2	0	4	3	2	0	4	2	0	0	2	1	2	0	2	0	1	1	0	3	2	0	5	3	3	0	4	2	0	0	2	2	0.081	0	0.127	0	0.127
P04004	VTN	Vitronectin	X		0	1	2	1	2	0	1	1	2	3	3	1	3	1	4	3	0	5	0	2	0	2	2	1	2	0	1	2	2	4	3	1	3	1	5	4	0	8	0	2	0	0.031	0.065	0.031	0.065
P04275	VWF	von Willebrand factor			0	0	0	0	1	0	0	0	0	0	1	0	0	0	0	0	0	0	0	0	0	0	0	0	1	0	0	0	0	0	1	0	0	0	0	0	0	0	0	0	0	0	0	0	0.004
P23381	WARS	Tryptophan--tRNA ligase, cytoplasmic			0	0	0	0	0	0	0	0	0	0	0	0	0	0	0	1	0	0	0	0	0	0	0	0	0	0	0	0	0	0	0	0	0	0	0	1	0	0	0	0	0	0	0	0	0
Q969T9	WBP2	WW domain-binding protein 2			0	0	0	0	0	0	0	0	0	0	0	0	0	0	2	1	0	4	2	1	0	0	0	0	0	0	0	0	0	0	0	0	0	0	2	1	0	4	2	1	0	0	0	0	0
O75083	WDR1	WD repeat-containing protein 1			0	0	0	0	0	0	0	0	0	0	0	0	0	0	0	0	0	1	0	0	0	0	0	0	0	0	0	0	0	0	0	0	0	0	0	0	0	1	0	0	0	0	0	0	0
Q8TEU8	WFIKKN2	WAP, Kazal, immunoglobulin, Kunitz and NTR domain-containing protein 2	X		0	0	0	0	0	0	0	0	0	1	1	0	0	0	1	3	0	0	1	1	0	0	0	0	0	0	0	0	0	1	1	0	0	0	1	3	0	0	1	1	0	0	0	0	0
Q9P2S5	WRAP73	WD repeat-containing protein WRAP73			0	0	0	0	0	0	1	0	0	0	0	0	0	0	0	0	0	0	0	0	0	0	0	0	0	0	1	0	0	0	0	0	0	0	0	0	0	0	0	0	0	0	0	0	0
Q9NQW7	XPNPEP1	Xaa-Pro aminopeptidase 1			0	0	0	0	0	0	0	0	0	0	0	0	0	0	2	0	0	3	0	1	0	0	0	0	0	0	0	0	0	0	0	0	0	0	2	0	0	3	0	1	0	0	0	0	0
Q1KSF7	XTP3TPATP2	XTP3TPA-transactivated protein 2			0	0	0	1	0	0	0	0	0	0	0	0	0	0	0	0	0	0	0	0	0	0	0	1	0	0	0	0	0	0	0	0	0	0	0	0	0	0	0	0	0	0	0	0.217	0
P16989	YBX3	Y-box-binding protein 3			0	0	0	0	0	0	0	0	0	0	0	0	0	0	0	0	0	0	2	0	0	0	0	0	0	0	0	0	0	0	0	0	0	0	0	0	0	0	2	0	0	0	0	0	0
O15498	YKT6	Synaptobrevin homolog YKT6			0	0	0	0	0	0	0	0	0	0	0	0	0	0	0	0	0	1	0	0	0	0	0	0	0	0	0	0	0	0	0	0	0	0	0	0	0	1	0	0	0	0	0	0	0
P49750	YLPM1	YLP motif-containing protein 1			0	0	0	0	0	0	0	0	0	1	0	0	0	0	0	0	0	0	0	0	0	0	0	0	0	0	0	0	0	1	0	0	0	0	0	0	0	0	0	0	0	0	0	0	0
P31946	YWHAB	14-3-3 protein beta/alpha			0	0	0	0	0	0	0	0	0	3	0	1	0	0	3	3	0	4	1	1	0	0	0	0	0	0	0	0	0	6	0	1	0	0	3	3	0	6	1	1	0	0	0	0	0
P62258	YWHAE	14-3-3 protein epsilon			0	0	0	1	0	0	0	0	0	10	10	14	0	0	17	12	0	13	13	9	0	0	0	1	0	0	0	0	0	19	15	25	0	0	22	18	0	29	18	12	0	0	0	0.039	0
P61981	YWHAG	14-3-3 protein gamma			0	0	0	0	0	0	0	0	0	3	0	2	0	0	4	1	0	3	1	2	0	0	0	0	0	0	0	0	0	3	0	2	0	0	4	1	0	3	1	3	0	0	0	0	0
Q04917	YWHAH	14-3-3 protein eta			0	0	0	0	0	0	0	0	0	1	0	1	0	0	3	1	0	3	0	0	0	0	0	0	0	0	0	0	0	1	0	1	0	0	3	1	0	3	0	0	0	0	0	0	0
P27348	YWHAQ	14-3-3 protein theta			0	0	0	0	0	0	0	0	0	5	0	1	0	0	4	3	0	5	1	1	0	0	0	0	0	0	0	0	0	7	0	1	0	0	4	3	0	7	1	2	0	0	0	0	0
P63104	YWHAZ	14-3-3 protein zeta/delta			0	0	1	2	0	0	0	0	0	4	3	2	1	0	6	4	0	5	3	3	0	0	1	3	0	0	0	0	0	5	4	2	1	0	8	4	0	7	3	4	0	0	0.073	0.151	0
Q9C0B9	ZCCHC2	Zinc finger CCHC domain-containing protein 2			0	0	0	0	0	0	0	0	1	0	0	0	0	0	0	0	0	0	0	0	0	0	0	0	0	0	0	0	1	0	0	0	0	0	0	0	0	0	0	0	0	0	0	0	0
O60315	ZEB2	Zinc finger E-box-binding homeobox 2			0	0	0	0	0	0	0	0	0	0	1	0	0	0	0	0	0	0	0	0	0	0	0	0	0	0	0	0	0	0	1	0	0	0	0	0	0	0	0	0	0	0	0	0	0
Q9Y6Q3	ZFP37	Zinc finger protein 37 homolog			0	0	0	0	0	0	0	0	0	1	0	0	0	0	0	0	0	0	0	0	0	0	0	0	0	0	0	0	0	1	0	0	0	0	0	0	0	0	0	0	0	0	0	0	0
F8WAF8	ZNF140	Zinc finger protein 140			0	0	0	0	0	1	0	0	0	0	0	0	0	0	0	0	0	0	0	0	0	0	0	0	0	2	0	0	0	0	0	0	0	0	0	0	0	0	0	0	0	0	0	0	0
Q5BKZ1	ZNF326	DBIRD complex subunit ZNF326			0	0	0	0	0	0	0	0	0	0	0	0	0	0	0	0	0	0	1	0	0	0	0	0	0	0	0	0	0	0	0	0	0	0	0	0	0	0	1	0	0	0	0	0	0
Q96JM2	ZNF462	Zinc finger protein 462			0	0	0	0	0	0	0	0	1	0	0	0	0	0	0	0	0	0	0	0	0	0	0	0	0	0	0	0	1	0	0	0	0	0	0	0	0	0	0	0	0	0	0	0	0
Q92618	ZNF516	Zinc finger protein 516			0	0	0	0	0	0	0	0	0	0	0	0	0	0	0	0	0	1	0	0	0	0	0	0	0	0	0	0	0	0	0	0	0	0	0	0	0	2	0	0	0	0	0	0	0
Q96SK3	ZNF607	Zinc finger protein 607			0	0	0	0	0	0	0	0	0	0	0	0	0	0	0	0	0	1	0	0	0	0	0	0	0	0	0	0	0	0	0	0	0	0	0	0	0	2	0	0	0	0	0	0	0
Q68DI1	ZNF776	Zinc finger protein 776			0	0	0	0	0	0	0	0	0	0	0	0	0	0	0	0	0	1	0	0	0	0	0	0	0	0	0	0	0	0	0	0	0	0	0	0	0	1	0	0	0	0	0	0	0
Q9NWK9	ZNHIT6	Box C/D snoRNA protein 1			0	0	0	0	0	0	0	1	0	0	0	0	0	0	0	0	0	0	0	0	0	0	0	0	0	0	0	1	0	0	0	0	0	0	0	0	0	0	0	0	0	0	0	0	0
O95218	ZRANB2	Zinc finger Ran-binding domain-containing protein 2			0	0	0	0	0	0	0	0	0	0	0	0	0	0	0	0	0	0	1	0	0	0	0	0	0	0	0	0	0	0	0	0	0	0	0	0	0	0	1	0	0	0	0	0	0
Q5FWF4	ZRANB3	DNA annealing helicase and endonuclease ZRANB3			0	0	0	0	0	0	0	0	0	0	0	0	1	0	0	0	0	0	0	0	0	0	0	0	0	0	0	0	0	0	0	0	1	0	0	0	0	0	0	0	0	0	0	0	0
P00761		Trypsin		X	2	4	6	5	5	5	4	0	0	0	2	2	0	0	0	0	5	0	2	5	2	5	10	7	13	18	8	0	0	0	3	3	0	0	0	0	11	0	2	6	0	0	0	0	0
P0DOX7		Immunoglobulin kappa light chain		X	0	2	2	1	1	1	1	1	1	2	1	1	0	0	2	1	1	1	0	2	0	2	3	1	18	5	1	1	1	3	2	1	0	0	2	1	1	1	0	2	0	0	0	0	0
P0DOX2		Immunoglobulin alpha-2 heavy chain		X	2	2	2	2	1	1	2	1	0	3	1	0	0	0	3	1	2	3	1	3	2	2	2	2	1	1	2	1	0	3	1	0	0	0	3	1	2	3	1	7	0	0	0	0	0
P00760		Cationic trypsin		X	3	1	2	3	2	2	1	0	0	0	3	3	0	0	0	0	1	0	1	2	4	1	3	4	4	4	1	0	0	0	3	3	0	0	0	0	2	0	1	3	0	0	0	0	0
B4DEA7		cDNA FLJ58131, highly similar to Secretogranin-1		X	1	1	0	1	1	1	1	1	1	1	1	1	0	0	1	0	1	0	1	0	2	1	0	3	5	3	1	1	1	1	3	2	0	0	1	0	1	0	1	0	0	0	0	0	0
B4E3S6		cDNA FLJ58413, highly similar to Complement component C7		X	0	0	1	1	1	0	2	0	0	0	2	0	0	0	2	2	2	0	0	0	0	0	1	1	1	0	2	0	0	0	2	0	0	0	2	2	3	0	0	0	0	0	0	0	0
B4DUV1		Fibulin-1		X	0	1	0	1	1	0	1	1	3	0	1	0	0	0	0	0	1	1	0	1	0	1	0	1	1	0	1	1	4	0	1	0	0	0	0	0	1	1	0	1	0	0	0	0	0
P22629		Streptavidin		X	1	0	0	0	1	1	1	2	0	1	0	1	0	0	0	0	2	0	0	0	1	0	0	0	3	1	2	2	0	1	0	1	0	0	0	0	2	0	0	0	0	0	0	0	0
V9H1C1		Gelsolin exon 4 (Fragment)		X	0	0	0	0	0	0	1	1	1	0	1	0	0	0	2	2	1	1	0	0	0	0	0	0	0	0	2	2	1	0	1	0	0	0	2	2	1	1	0	0	0	0	0	0	0
B2R582		cDNA, FLJ92374, highly similar to Homo sapiens C-type lectin domain family 3, member B (CLEC3B), mRNA		X	1	0	0	0	1	1	0	1	1	1	1	1	0	0	0	0	1	1	0	0	1	0	0	0	1	1	0	1	1	1	1	1	0	0	0	0	1	1	0	0	0	0	0	0	0
B4DPR2		cDNA FLJ50830, highly similar to Serum albumin		X	0	0	0	0	0	0	0	1	0	1	0	0	0	0	0	0	0	2	0	0	0	0	0	0	0	0	0	1	0	2	0	0	0	0	0	0	0	4	0	0	0	0	0	0	0
B4DN21		cDNA FLJ53365, highly similar to Homo sapiens fibronectin 1 (FN1), transcript variant 4, mRNA		X	0	0	0	0	0	1	1	0	0	0	0	0	0	0	1	0	0	0	0	2	0	0	0	0	0	1	1	0	0	0	0	0	0	0	1	0	0	0	0	2	0	0	0	0	0
B3KX75		cDNA FLJ44930 fis, clone BRAMY3015549, highly similar to Neural cell adhesion molecule L1-like protein (Fragment)		X	1	0	1	0	0	0	0	0	1	0	0	0	0	0	1	0	0	0	1	0	1	0	1	0	0	0	0	0	1	0	0	0	0	0	1	0	0	0	1	0	0	0	0	0	0
P01620		Ig kappa chain V-III region SIE		X	0	0	0	0	0	0	0	0	0	0	0	0	3	1	0	0	0	0	0	0	0	0	0	0	0	0	0	0	0	0	0	0	3	1	0	0	0	0	0	0	0	0	0	0	0
S6BGF9		IgG L chain		X	0	0	0	0	0	0	1	1	1	0	0	0	0	0	0	0	0	0	0	0	0	0	0	0	0	0	2	1	1	0	0	0	0	0	0	0	0	0	0	0	0	0	0	0	0
E1U340		ZNF511/PRAP1 fusion protein		X	0	0	0	0	0	0	0	0	0	0	0	1	0	0	2	0	0	0	1	0	0	0	0	0	0	0	0	0	0	0	0	1	0	0	2	0	0	0	1	0	0	0	0	0	0
Q53F64		Heterogeneous nuclear ribonucleoprotein AB isoform a variant (Fragment)		X	0	0	1	0	0	0	0	0	0	0	0	0	0	0	0	0	0	1	1	1	0	0	1	0	0	0	0	0	0	0	0	0	0	0	0	0	0	1	1	1	0	0	0	0	0
P04433		Ig kappa chain V-III region VG (Fragment)		X	0	0	0	0	0	0	1	0	0	0	0	0	1	1	0	0	0	0	0	0	0	0	0	0	0	0	1	0	0	0	0	0	1	1	0	0	0	0	0	0	0	0	0	0	0
B4DQE5		cDNA FLJ51044, highly similar to Homo sapiens protein phosphatase 1, regulatory (inhibitor) subunit 15A (PPP1R15A), mRNA		X	0	0	0	0	0	0	0	0	0	1	0	0	0	0	0	0	0	1	0	0	0	0	0	0	0	0	0	0	0	2	0	0	0	0	0	0	0	1	0	0	0	0	0	0	0
A0A125QYY9		IBM-B2 heavy chain variable region (Fragment)		X	0	0	0	0	0	0	0	0	1	1	0	0	0	0	0	0	0	0	0	0	0	0	0	0	0	0	0	0	1	1	0	0	0	0	0	0	0	0	0	0	0	0	0	0	0
B4DID6		cDNA FLJ52545, highly similar to Dickkopf-related protein 3		X	0	0	0	0	0	0	0	1	0	0	0	0	0	0	0	0	0	1	0	0	0	0	0	0	0	0	0	1	0	0	0	0	0	0	0	0	0	1	0	0	0	0	0	0	0
P01621		Ig kappa chain V-III region NG9 (Fragment)		X	0	0	0	0	0	0	0	0	0	0	0	0	1	0	0	0	0	0	0	0	0	0	0	0	0	0	0	0	0	0	0	0	2	0	0	0	0	0	0	0	0	0	0	0	0
P01714		Ig lambda chain V-III region SH		X	0	0	0	0	0	0	0	0	0	0	0	0	1	0	0	0	0	0	0	0	0	0	0	0	0	0	0	0	0	0	0	0	2	0	0	0	0	0	0	0	0	0	0	0	0
P01766		Ig heavy chain V-III region BRO		X	0	0	1	0	0	0	0	0	0	0	0	0	1	0	0	0	0	0	0	0	0	0	1	0	0	0	0	0	0	0	0	0	1	0	0	0	0	0	0	0	0	0	0	0	0
P0DOX8		Immunoglobulin lambda-1 light chain		X	0	0	0	0	0	0	1	0	0	0	0	0	0	0	0	0	0	0	0	0	0	0	0	0	0	0	2	0	0	0	0	0	0	0	0	0	0	0	0	0	0	0	0	0	0
Q9UL78		Myosin-reactive immunoglobulin light chain variable region (Fragment)		X	0	0	0	0	0	0	0	1	0	1	0	0	0	0	0	0	0	0	0	0	0	0	0	0	0	0	0	1	0	1	0	0	0	0	0	0	0	0	0	0	0	0	0	0	0
Q9UL86		Myin-reactive immunoglobulin kappa chain variable region (Fragment)		X	0	0	0	0	0	0	1	0	0	0	0	0	0	0	0	0	0	0	0	0	0	0	0	0	0	0	2	0	0	0	0	0	0	0	0	0	0	0	0	0	0	0	0	0	0
A4UCS8		Enolase 1 (Fragment)		X	0	0	0	0	0	0	0	0	0	0	0	1	0	0	1	0	0	0	0	0	0	0	0	0	0	0	0	0	0	0	0	1	0	0	1	0	0	0	0	0	0	0	0	0	0
O95327		Putative uncharacterized protein		X	0	0	0	0	0	0	0	1	1	0	0	0	0	0	0	0	0	0	0	0	0	0	0	0	0	0	0	1	1	0	0	0	0	0	0	0	0	0	0	0	0	0	0	0	0
Q6ZW19		cDNA FLJ41761 fis, clone IMR322003675		X	0	0	0	0	0	0	0	0	0	0	0	1	0	0	0	0	0	0	0	0	0	0	0	0	0	0	0	0	0	0	0	2	0	0	0	0	0	0	0	0	0	0	0	0	0
A0A0G2JRQ6		Uncharacterized protein (Fragment)		X	0	0	0	0	0	1	0	0	0	0	0	0	0	0	0	0	0	0	0	0	0	0	0	0	0	1	0	0	0	0	0	0	0	0	0	0	0	0	0	0	0	0	0	0	0
A0A0X9TDD0		GCT-A1 light chain variable region (Fragment)		X	0	0	0	0	0	0	0	0	0	1	0	0	0	0	0	0	0	0	0	0	0	0	0	0	0	0	0	0	0	1	0	0	0	0	0	0	0	0	0	0	0	0	0	0	0
A0A1U9X7H7		CFB		X	0	0	0	0	0	0	0	0	0	1	0	0	0	0	0	0	0	0	0	0	0	0	0	0	0	0	0	0	0	1	0	0	0	0	0	0	0	0	0	0	0	0	0	0	0
B2R5G8		Serum amyloid A protein		X	0	0	1	0	0	0	0	0	0	0	0	0	0	0	0	0	0	0	0	0	0	0	1	0	0	0	0	0	0	0	0	0	0	0	0	0	0	0	0	0	0	0	0	0	0
B7Z8B6		cDNA FLJ54395, highly similar to Inter-alpha-trypsin inhibitor heavy chain H1		X	0	0	0	0	0	0	0	0	0	0	0	0	0	0	1	0	0	0	0	0	0	0	0	0	0	0	0	0	0	0	0	0	0	0	1	0	0	0	0	0	0	0	0	0	0
P01625		Ig kappa chain V-IV region Len		X	0	0	0	0	0	0	0	0	0	0	0	0	1	0	0	0	0	0	0	0	0	0	0	0	0	0	0	0	0	0	0	0	1	0	0	0	0	0	0	0	0	0	0	0	0
P01765		Ig heavy chain V-III region TIL		X	0	0	0	0	0	0	0	0	0	0	0	0	1	0	0	0	0	0	0	0	0	0	0	0	0	0	0	0	0	0	0	0	1	0	0	0	0	0	0	0	0	0	0	0	0
P01781		Ig heavy chain V-III region GAL		X	0	0	0	0	0	0	0	0	0	0	0	0	0	1	0	0	0	0	0	0	0	0	0	0	0	0	0	0	0	0	0	0	0	1	0	0	0	0	0	0	0	0	0	0	0
P04207		Ig kappa chain V-III region CLL		X	0	0	0	0	0	0	0	0	0	0	0	0	1	0	0	0	0	0	0	0	0	0	0	0	0	0	0	0	0	0	0	0	1	0	0	0	0	0	0	0	0	0	0	0	0
Q6LAM1		Heavy chain of factor I (Fragment)		X	0	0	0	0	0	0	0	1	0	0	0	0	0	0	0	0	0	0	0	0	0	0	0	0	0	0	0	1	0	0	0	0	0	0	0	0	0	0	0	0	0	0	0	0	0
Q96SA9		Anti-streptococcal/anti-myosin immunoglobulin kappa light chain variable region (Fragment)		X	0	0	0	0	0	0	0	0	0	1	0	0	0	0	0	0	0	0	0	0	0	0	0	0	0	0	0	0	0	1	0	0	0	0	0	0	0	0	0	0	0	0	0	0	0
A1E282		Beta-actin (Fragment)		X	0	0	0	0	0	0	0	0	0	0	0	0	0	0	0	1	0	0	0	0	0	0	0	0	0	0	0	0	0	0	0	0	0	0	0	1	0	0	0	0	0	0	0	0	0
A6XMH1		Transthyretin		X	0	0	0	0	0	0	0	0	0	0	0	0	0	0	0	1	0	0	0	0	0	0	0	0	0	0	0	0	0	0	0	0	0	0	0	1	0	0	0	0	0	0	0	0	0
A8K304		cDNA FLJ75636, highly similar to Homo sapiens FYVE, RhoGEF and PH domain containing 2, mRNA		X	0	0	0	0	0	0	0	0	1	0	0	0	0	0	0	0	0	0	0	0	0	0	0	0	0	0	0	0	1	0	0	0	0	0	0	0	0	0	0	0	0	0	0	0	0
A8K8J2		cDNA FLJ76362		X	0	0	0	0	0	0	0	0	0	0	0	0	0	0	0	0	0	1	0	0	0	0	0	0	0	0	0	0	0	0	0	0	0	0	0	0	0	1	0	0	0	0	0	0	0
B3KT30		Protoporphyrinogen oxidase		X	0	0	0	0	1	0	0	0	0	0	0	0	0	0	0	0	0	0	0	0	0	0	0	0	1	0	0	0	0	0	0	0	0	0	0	0	0	0	0	0	0	0	0	0	0
B4DI38		Adenylyl cyclase-associated protein		X	0	0	0	0	0	1	0	0	0	0	0	0	0	0	0	0	0	0	0	0	0	0	0	0	0	1	0	0	0	0	0	0	0	0	0	0	0	0	0	0	0	0	0	0	0
B4DN49		DNA mismatch repair protein		X	0	0	0	0	0	0	0	0	0	1	0	0	0	0	0	0	0	0	0	0	0	0	0	0	0	0	0	0	0	1	0	0	0	0	0	0	0	0	0	0	0	0	0	0	0
B4E314		cDNA FLJ52056, moderately similar to Gamma-glutamyltransferase 5 (EC 2.3.2.2)		X	0	0	1	0	0	0	0	0	0	0	0	0	0	0	0	0	0	0	0	0	0	0	1	0	0	0	0	0	0	0	0	0	0	0	0	0	0	0	0	0	0	0	0	0	0
B7Z2H5		cDNA FLJ54672, highly similar to Dedicator of cytokinesis protein 4		X	0	0	0	0	0	0	0	0	1	0	0	0	0	0	0	0	0	0	0	0	0	0	0	0	0	0	0	0	1	0	0	0	0	0	0	0	0	0	0	0	0	0	0	0	0
B7Z5L4		cDNA FLJ61340, highly similar to Homo sapiens seizure related 6 homolog-like 2 (SEZ6L2), transcript variant 2, mRNA		X	0	0	0	0	0	0	0	0	0	0	1	0	0	0	0	0	0	0	0	0	0	0	0	0	0	0	0	0	0	0	1	0	0	0	0	0	0	0	0	0	0	0	0	0	0
Q59EG0		Basement membrane-specific heparan sulfate proteoglycan core protein variant (Fragment)		X	0	0	0	0	0	1	0	0	0	0	0	0	0	0	0	0	0	0	0	0	0	0	0	0	0	1	0	0	0	0	0	0	0	0	0	0	0	0	0	0	0	0	0	0	0
Q59GG0		Sulfotransferase (Fragment)		X	0	0	0	0	0	0	1	0	0	0	0	0	0	0	0	0	0	0	0	0	0	0	0	0	0	0	1	0	0	0	0	0	0	0	0	0	0	0	0	0	0	0	0	0	0
Q6ZTQ9		cDNA FLJ44342 fis, clone TRACH3005294		X	0	0	0	0	0	0	0	0	0	0	0	0	0	0	0	0	0	1	0	0	0	0	0	0	0	0	0	0	0	0	0	0	0	0	0	0	0	1	0	0	0	0	0	0	0
Q6ZVM5		cDNA FLJ42083 fis, clone TCERX2000613		X	0	0	0	0	0	1	0	0	0	0	0	0	0	0	0	0	0	0	0	0	0	0	0	0	0	1	0	0	0	0	0	0	0	0	0	0	0	0	0	0	0	0	0	0	0
Q9H8V8		Putative uncharacterized protein FLJ13197		X	0	0	0	0	0	0	0	0	0	0	0	0	0	0	0	0	0	1	0	0	0	0	0	0	0	0	0	0	0	0	0	0	0	0	0	0	0	1	0	0	0	0	0	0	0
Q9UL83		Myin-reactive immunoglobulin light chain variable region (Fragment)		X	0	0	0	0	0	0	1	0	0	0	0	0	0	0	0	0	0	0	0	0	0	0	0	0	0	0	1	0	0	0	0	0	0	0	0	0	0	0	0	0	0	0	0	0	0
[truncated: 51 more columns]
