# Supplementary material for: Proteomic analysis of cerebrospinal fluid extracellular vesicles reveals synaptic injury, inflammation, and stress response markers in HIV patients with cognitive impairment
Source: J Neuroinflammation. 2019 Dec 5;16:254. doi: 10.1186/s12974-019-1617-y (PMC6896665; doi:10.1186/s12974-019-1617-y)
Supplement: Supplementary file 4 — Additional file 4: Table S4. EV-depleted CSF proteins from HIV+ subjects (n=20) mapped to biological functions. [file 12974_2019_1617_MOESM4_ESM.xlsx]

## Sheet: Sheet1
Supplementary Table 4 EV-depleted CSF proteins from HIV+ subjects (n=20) mapped to biological functions
Biological functions	Protein hits
Immune response	ACAP1, ACYP1, AGRN, AHCY, AK1, AKAP12, AKR1C2, ANXA5, ARHGDIB, ART3, ATP6AP1, ATRN, B2M, B3GNT1, BSG, CADM1, CADM2, CALR, CAPS, CD14, CD84, CD99, CHIT1, CHI3L1, CHL1, CLEC3B, CLIC1, CPPED1, CRABP2, CPE, CPN1, CRK, CRP, CRYAB, CSFR1, CTBS, CUTA, DBLN, DDAH1, DDAH2, DFFA, DPYSL2, ECHS1, EFCAB14, EGFR, EIF6, ENAH, ENO3, EZR, FBLN5, FCN2, FKBP1C, FLNA, FSCN1, GDA, GGH, GLO1, GNPDA1, GPI, GRB2, GSTM4,…
Inflammatory response	ACYP1, AIF1, AKR1C2, AMBP, APEX1, CAB39L, CALR, CAP1, CAPNS1, CAPS, CD14, CD44, CD99, CDC42, CDH11, CFL1, CHI3L1, CPE, CPPED1, CRK, CRKL, CRP, CTTN, CRYAB, CTBS, DDR1, DDT, DPYSL2, EFCAB14, EGFR, EHF, EIF5A, EIF6, ENO1, EZR, F11R, FABP1, FBLN5, FCN2, FKBP1C, FHIT, FLNA, FSCN1, FUT11, GCLC, GGH, GH1, GLO1, GM2A, GPI, GSTM4, GSTP1, HAGH, HIST1H2BB, HIST1H2BH, HSP90AA1, HSP90AB1, HSP90AB2P, HSPA2, H…
Stress response	ACO1, ACYP1, ADIRF, ADPRH, AKR1C3, AMBP, AMPH, ANGPTL7, AP2A2, APEX1, AQP4, ARHGDIB, ARHGDIA, ATOX1, AXL, CA2, CAB39L, CALR, CANX, CALU, CAP1, CAPZA1, CAST, CBR1, CCT6A, CDH1, CDH4, CDH13, CETN2, CFL2, CFTR, CGREF1, CIRBP, CLEC3B, CLIC1, CLIC4, CPN2, CRABP2, CRP, CRYAA, CRYAB, CRYGD, CTSZ, DBI, DGKH, DSG2, DYNLL1, EEF1D, EIF5A, ENO1, ENO3, EPDR1, ESD, FABP1, FABP3, FKBP1C, FLNA, G6PD, GALNT2, GAP…
Metabolic process	ACBD7, ACY1, AKR1B1, AKR1C2, AKR1C3, BDH2, BLVRA, BRD8, CANX, CBR1, CLIC1, DKK3, ERMN, FABP4, FABP5, GLO1, GLRX, GM2A, GPI, GPX3, GSS, GYG1, HMGA1, HSPA9, IDH1, LMNB1, MGAT1, NPC2, NPY, OLA1, PAFAH1B2, PAFAH1B3, PEBP4, PEPD, PGD, PGM2, PITPNA, PLTP, PRDX2, PRDX3, PTPRN, QDPR, QSOX1, SELM, SNCA, TALDO1, TFAM, THBS1, UBE2NL
Mitochondrial functions	ANXA5, APEX1, ASRGL1, ATP5A1, ATP5B, BCL2L13, BID, CLIC4, CRYAA, CUTA, CYCS, DBI, DDAH2, ECHS1, EIF5A, GCSH, GOT2, GPX4, HAGH, HMGA1, HSPA1B, HSPA9, HSPB1, HSPB11, HSPD1, HSPE1, MPST, PARK7, PARP1, PEPD, PHB, PPA1, PRDX3, PRDX5, PTK7, PYCARD, RAN, REXO2, RNH1, S100A1, SLC25A6, SOD1, SOD2, SSBP1, TALDO1, TFAM, TRAP1, TYMP, UBA1, VAPB, VIM
Vesicles	AP1B1, AP2B1, AMPH, ARF3, ATRN, BIN1, CALR, CALY, CD99, CDC42, CORO1A, CPE, DPP7, EHD2, GDI1, GOLIM4, GPI, HSPA8, KIF2A, LAMP2, LTA4H, MAP4, NECAP1, NUDT3, PALM, PFN1, PITPNA, PLIN3, RAB14, RAB5C, RAB6A, RAN, S100B, SCG5, SERPINI1, SNCA, SNCB, TIMP1, TPD52L2, VAMP2, VAPA, VAPB
Blood-brain barrier	AGRN, AQP4, CDH11, CDH13, CDH2, CDH4, CDH8, DAG1, DSC2, DSG2, ENO2, FBLN1, FBLN5, GFAP, GSTM3 , ICAM1, ICAM2, JAM2, JAM3, LCAT, NID1, NID2, SPARC, VCAM1
Choroid plexus	ACO1, AGT, APOE, AQP4, ATP5A1, ATP5B, CA2, CALM2, CLIC6, CNTN1, CNTN2, COMT, CP, DSTN, EPDR1, EZR, FGFR1, GFAP, GPX3, GSTM2, GSTM3, GSTM4, GSTP1, GSTT1, HPX, MDH1, MDH2, MSN, NID1, NID2, PPM1J, RAB7A, SELENOP, SOD1, SOD2, TGFBI, TIMP1, TTR, TXN, VIM
	Proteins identified by one unique peptide are shown in blue
