# Supplementary material for: Proteomic analysis of cerebrospinal fluid extracellular vesicles reveals synaptic injury, inflammation, and stress response markers in HIV patients with cognitive impairment
Source: J Neuroinflammation. 2019 Dec 5;16:254. doi: 10.1186/s12974-019-1617-y (PMC6896665; doi:10.1186/s12974-019-1617-y)
Supplement: Supplementary file 5 — Additional file 5: Table S5. EV-depleted CSF proteins from HIV+ subjects (n=20) mapped to cellular components. [file 12974_2019_1617_MOESM5_ESM.xlsx]

## Sheet: Sheet1
Supplementary Table 5 EV-depleted CSF proteins from HIV+ subjects (n=20) mapped to cellular components
Cellular components	Protein hits
Neurons	AGA, AHNAK, ANK2, BASP1, CALB1, CALB2, CAMK2B, CBLN1, CCS, CD44, CD99, CDH1, CDH2, CRYAB, DBN1, DCLK1, DPYSL2, DPYSL3, EGFR, ENO2, EPHA5, FGFR1, FKBP1A, FLNA, FSCN1, GGCT, GLO1, GLRX, GRIA4, HYOU1, ICAM5, IDS, IGFBP7, IQGAP1, KIF2A, LAMP2, LCAT, LSAMP, MANBA, MAP1A, MAP1B, MAP2, MAPT, MARCKS, NCAM1, NCAM2, NEFL, NEGR1, NFASC, NPEPPS, NPTN, NPTX1, NPTX2, NPY, NRXN1, NRXN2, NRXN3, NTM, NTRK2, NTRK3…
Astrocytes	AKR7A2, AQP4, ATRN, CCS, CD44, CRYAB, DDR1, EFNB2, EGFR, EZR, FGFR1, FGFR2, GFAP, GLO1, HSPA9, HSPB1, HSPD1, HYOU1, ICAM1, IGFBP3, IQGAP1, KIT, LDHA, LRRC4, MAPK1, MMP2, NAV3, NCAM1, NPY, PARK7, PCBD1, PEA15, PEBP1, PRDX1, PRDX6, PTPRZ1, REG3A, S100B, SCG5, SEMA3G, SNCA, SOD1, SOD2, SPOCK1, SPOCK3, TIMP1, TIMP2, TPT1, VCAM1, VIM, YWHAB
Myeloid cells	ACO1, ACYP2, AIF1, AK1, AKR1C2, AKR1C3, ALCAM, ARHGDIB, ART3, ATRN, AXL, B2M, BSG,, CALR, CAP1, CAPG, CAPS, CD14, CD44, CDC42, CDH11, CFTR, CHI3L1, CHIT1, CNN2, COPG2, CPB2, CPE, CPVL, CRABP2, CRK, CRP, CRYAB, CSF1R, CSN1S1, CTTN, CYCS, DCTN2, EFCAB14, EFNB2, EGFR, EIF5A, ENO1, EZR, FABP4, FBLN5, FGFR1, FGFR2, FKBP4, FOLR2, FSCN1, FUCA1, GGCT, GLRX, GNS, GPI, GRHPR, GSTP1, GUK1, HAVCR2, HEBP2, HR…
Endothelial cells	AHNAK, AIF1, AKAP12, ALCAM, ANXA5, ARF3, ATP5A1, ATP5B, BSG, CADM1, CAPG, CAPZA1, CD14, CD248, CD44, CDC42, CDH13, CDH2, CFL1, CPB2, CPE, CRABP1, CRK, CRP, CRYAB, CSF1, DDAH2, DKK3, EEF1A1, EFNB2, EGFR, ENO1, ERAP1, FABP4, FABP5, FGFR1, FSCN1, GFAP, GGCT, GLRX, GPX4, GRB2, HNMT, HSPA5, HSPA8, HSPD1, ICAM1, ICAM2, IL18, IL6ST, JAM2, JAM3, KIT, LAMP2, LTA4H, LYVE1, MAPK1, MARCKS, MCAM, MIF, MMP2, M…
Epithelial cells	ACP1, ADD3, AHNAK, AKAP12, AKR1A1, AKR1B1, AKR1C3, ALDH1A1, AMBP, APEX1, ART3, AXL, BCAM, BSG, CA1, CA2, CA3, CADM1, CADM2, CALR, CAP1, CAPZA1, CD14, CD44, CDC42, CDH1, CDH11, CETN2, CHI3L1, CIRBP, CLIC4, CRABP1, CRABP2, CRK, CRKL, CRP, CRYAA, CRYAB, CSF1R, CSTF2, DBI, DDAH2, DFFA, DKK3, DSC2, DSG2, EEF1G, EFNB2, EGFR, EHD2, EIF6, ENO1, ENO2, ERAP1, EZR, FABP3, FGFR1, FHIT, FSCN1, FUCA1, GALNT2, …
Oligodendrocytes	AGA, CA2, CRYAB, ERMN, HSPD1, IDS, MAP2, MERTK, MOG, PEBP1, REG3A, RGMA, SPOCK1, TALDO1, TNR, TPT1
Leukocytes	ACO1, AGA, AKR1B1, ALCAM, ALDH1A1, ALDH7A1, ART3, ATRN, AXL, B3GNT1, CALR, CAPZB, CD14, CD44, CDH2, COTL1, CPVL, CRYL1, CSF1R, DBLN, DDAH2, DPP7, FKBP1A, G6PD, GAPDH, GCSH, GLO1, GLRX, GPX4, GRB2, HAGH, HLA-A, HSP90AA1, ICAM1, IDS, IL18, ISYNA1, JAM2, JAM3, KAZN, LCP1, LTA4H, MAPK1, MTPN, NCAM1, PCBD1, PDCD5, PDLIM1, PEA15, PENK, PI16, PNP, PPP5C, PVR, PYCARD, S100A11, SELL, SERPINB6, SERPINB9, S…
	Proteins identified by one unique peptide are shown in blue
	Synaptic proteins are shown in italics
